# Supplementary material for: Reproductive Stage Drought Tolerance in Wheat: Importance of Stomatal Conductance and Plant Growth Regulators
Source: Genes (Basel). 2021 Oct 29;12(11):1742. doi: 10.3390/genes12111742 (PMC8623834; doi:10.3390/genes12111742)
Supplement: Supplementary file 1 [file genes-12-01742-s001.zip]

Archive with 6 entries (6 files):
- Supplementary Data S1-6.xlsx
- Supplementary Data S7.xlsx
- Supplementary Data S8.xlsx
- Supplementary Methods.pdf
- Table S1.pdf
- Table S2.pdf
