# Supplementary material for: Reproductive Stage Drought Tolerance in Wheat: Importance of Stomatal Conductance and Plant Growth Regulators
Source: Genes (Basel). 2021 Oct 29;12(11):1742. doi: 10.3390/genes12111742 (PMC8623834; doi:10.3390/genes12111742)
Supplement: Supplementary file 1 [file genes-12-01742-s001.zip › Supplementary Data S7.xlsx]

## Sheet: Legends
Worksheet:	Legend:
GO TERM TOTAL MF	Tables listing the significantly enriched GO terms for Molecular Functions (MF), for the Total DEGs of Cranbrook and Halberd spikes (SPK) and flag leaves (FL). GO terms are sorted in ascending order of the "Classic" Fisher statistic (highlighted in green). The terms highlighted in red were referred to in the results section.
Total MF Hal FL SPK	MF Gene ontology analysis for all the Halberd differentially expressed flag leaf (FL) and spike (SPK) genes. The table lists all the genes included in the significantly enriched GO terms, as well as the expression information (copied from S3). Genes highlighted in yellow were referred to in the results section.
Total MF Cran FL SPK	MF Gene ontology analysis for all the Cranbrook differentially expressed flag leaf (FL) and spike (SPK) genes. The table lists all the genes included in the significantly enriched GO terms, as well as the expression information (copied from S3). Genes highlighted in yellow were referred to in the results section.
GO TERM SPECIFIC MF	Tables listing the significantly enriched GO terms for Molecular Functions, for the DEGs that are specifically expressed in Cranbrook and Halberd spikes (SPK) and flag leaves (FL). GO terms are sorted in ascending order of the "Classic" Fisher statistic (highlighted in green). The terms highlighted in red were referred to in the results section.
Spec MF Hal FL Spk	MF Gene ontology analysis for the genes specifically expressed in Halberd flag leaf (FL) and spike (SPK). The table lists all the genes included in the significantly enriched GO terms, as well as the expression information (copied from S3). Genes highlighted in yellow were referred to in the results section.
Spec MF CRAN FL Spk	MF Gene ontology analysis for the genes specifically expressed in Cranbrook flag leaf (FL) and spike (SPK) . The table lists all the genes included in the significantly enriched GO terms, as well as the expression information (copied from S3). Genes highlighted in yellow were referred to in the results section.

## Sheet: GO TERM TOTAL MF
HALBERD FLAG LEAF:										HALBERD SPIKE:
GO.ID	Term	Annotated	Significant	Expected	Rank in classic	classic	KS	weight		GO.ID	Term	Annotated	Significant	Expected	Rank in classic	classic	KS	weight
GO:0016491	oxidoreductase activity	1062	73	50.23	23	0.00046	7.7e-15	0.0234		GO:0003677	DNA binding	634	517	309.94	1	< 1e-30	< 1e-30	< 1e-30
GO:0016787	hydrolase activity	643	45	30.41	37	0.00458	< 1e-30	0.0381		GO:0020037	heme binding	571	332	279.14	5	2.5e-06	4.2e-20	2.5e-06
GO:0020037	heme binding	571	37	27	58	0.02975	< 1e-30	0.0297		GO:0016705	oxidoreductase activity, acting on paire...	445	261	217.55	9	1.3e-05	4.9e-13	9.7e-05
GO:0046906	tetrapyrrole binding	571	37	27	59	0.02975	< 1e-30	0.3296		GO:0016788	hydrolase activity, acting on ester bond...	211	125	103.15	16	0.00141	0.12488	0.005
GO:0022857	transmembrane transporter activity	269	27	12.72	15	0.00016	0.00035	0.0514		GO:0003700	DNA-binding transcription factor activit...	203	114	99.24	38	0.02116	7.8e-29	0.02116
GO:0005215	transporter activity	279	27	13.19	17	0.0003	0.00012	0.7152		GO:0046983	protein dimerization activity	123	72	60.13	37	0.01923	0.99979	0.01923
GO:0016788	hydrolase activity, acting on ester bond...	211	17	9.98	56	0.02189	0.15604	0.5749		GO:0050660	flavin adenine dinucleotide binding	101	63	49.38	24	0.00416	1.4e-05	0.00416
GO:0008324	cation transmembrane transporter activit...	67	11	3.17	16	0.00027	0.04534	0.0654		GO:0004553	hydrolase activity, hydrolyzing O-glycos...	86	58	42.04	10	0.00036	2.4e-06	0.02151
GO:0050660	flavin adenine dinucleotide binding	101	11	4.78	41	0.00792	1.1e-21	0.0079		GO:0030234	enzyme regulator activity	44	39	21.51	3	3e-08	0.00366	5.1e-11
GO:0046983	protein dimerization activity	123	11	5.82	61	0.03073	1	0.0307		GO:0004175	endopeptidase activity	48	34	23.47	19	0.00165	1.6e-05	0.09933
GO:0004857	enzyme inhibitor activity	41	8	1.94	25	0.00056	2.6e-05	0.0046		GO:0016762	xyloglucan:xyloglucosyl transferase acti...	43	31	21.02	20	0.00167	9.7e-05	0.00167
GO:0008061	chitin binding	15	7	0.71	2	2.3e-06	0.13659	2.3e-06		GO:0004190	aspartic-type endopeptidase activity	33	25	16.13	17	0.00149	0.00047	0.00149
GO:0046873	metal ion transmembrane transporter acti...	43	7	2.03	36	0.00368	0.00314	0.7115		GO:0045735	nutrient reservoir activity	16	16	7.82	8	1e-05	0.99106	1e-05
GO:0004611	phosphoenolpyruvate carboxykinase activi...	6	6	0.28	1	1.1e-08	0.98643	1.1e-08		GO:0008061	chitin binding	15	12	7.33	35	0.01411	0.04169	0.01411
GO:0004575	sucrose alpha-glucosidase activity	12	6	0.57	3	7.8e-06	0.27689	7.8e-06		GO:0019139	cytokinin dehydrogenase activity	15	12	7.33	36	0.01411	0.02061	0.01411
GO:0016620	oxidoreductase activity, acting on the a...	37	5	1.75	57	0.02888	0.98842	0.5988		GO:0045300	acyl-[acyl-carrier-protein] desaturase a...	11	11	5.38	12	0.00038	0.73417	0.00038
GO:0004349	glutamate 5-kinase activity	3	3	0.14	8	0.0001	0.99054	0.0001		GO:0016307	phosphatidylinositol phosphate kinase ac...	15	11	7.33	46	0.04953	0.81352	0.04953
GO:0004350	glutamate-5-semialdehyde dehydrogenase a...	3	3	0.14	9	0.0001	0.99054	0.0001		GO:0004834	tryptophan synthase activity	8	8	3.91	23	0.00325	0.33115	0.00325
GO:0016624	oxidoreductase activity, acting on the a...	3	3	0.14	10	0.0001	0.99412	0.0001		GO:0004185	serine-type carboxypeptidase activity	10	8	4.89	43	0.04718	0.09423	0.04718
GO:0015369	calcium:proton antiporter activity	4	3	0.19	20	0.0004	0.99853	0.0004		GO:0003885	D-arabinono-1,4-lactone oxidase activity	7	7	3.42	25	0.00665	0.14242	0.00665
GO:0008515	sucrose transmembrane transporter activi...	6	3	0.28	27	0.00189	0.99762	0.0019		GO:0004556	alpha-amylase activity	8	7	3.91	41	0.03048	0.11869	0.03048
GO:0004351	glutamate decarboxylase activity	8	3	0.38	38	0.00492	0.04677	0.0049		GO:0008094	DNA-dependent ATPase activity	6	6	2.93	29	0.01362	0.15848	0.01362
GO:0005249	voltage-gated potassium channel activity	13	3	0.61	51	0.02106	0.08237	0.0211		GO:0008234	cysteine-type peptidase activity	6	6	2.93	30	0.01362	0.87513	0.01362
GO:0019139	cytokinin dehydrogenase activity	15	3	0.71	62	0.03124	3.3e-05	0.0312		GO:0008515	sucrose transmembrane transporter activi...	6	6	2.93	31	0.01362	0.83732	0.01362
GO:0045735	nutrient reservoir activity	16	3	0.76	63	0.03714	0.99989	0.0371		GO:0003998	acylphosphatase activity	5	5	2.44	40	0.02788	0.2962	0.02788
GO:0003825	alpha,alpha-trehalose-phosphate synthase...	2	2	0.09	32	0.00223	0.99352	0.0022
GO:0004038	allantoinase activity	2	2	0.09	33	0.00223	0.99119	0.0022
GO:0030570	pectate lyase activity	2	2	0.09	34	0.00223	0.99995	0.0022
GO:0016765	transferase activity, transferring alkyl...	4	2	0.19	46	0.01256	0.99955	0.0126
GO:0004866	endopeptidase inhibitor activity	8	2	0.38	67	0.05169	0.22976	0.0517
CRANBROOK FLAG LEAF:										CRANBROOK SPIKE:
GO.ID	Term	Annotated	Significant	Expected	Rank in classic	classic	KS	weight		GO.ID	Term	Annotated	Significant	Expected	Rank in classic	classic	KS	weight
GO:0043168	anion binding	2008	1139	953.87	7	3.2e-22	1.8e-17	8.9e-22		GO:0003824	catalytic activity	2782	1430	1252.28	1	1.1e-17	0.00068	0.00117
GO:0032553	ribonucleotide binding	1893	1102	899.24	1	2.9e-27	1.2e-13	2.5e-27		GO:0048037	cofactor binding	776	413	349.31	3	8e-07	1.8e-19	8e-07
GO:0005515	protein binding	1673	852	794.74	21	0.00083	1.4e-25	0.00303		GO:0016705	oxidoreductase activity, acting on paire...	445	230	200.31	23	0.00212	1.2e-15	0.0033
GO:0008144	drug binding	1353	758	642.72	14	2.8e-12	< 1e-30	2.8e-12		GO:0008168	methyltransferase activity	116	70	52.22	13	0.00059	0.16938	0.03352
GO:0022857	transmembrane transporter activity	269	150	127.78	28	0.00348	0.0178	0.03056		GO:0004674	protein serine/threonine kinase activity	94	51	42.31	78	0.04416	1e-08	0.04416
GO:0003700	DNA-binding transcription factor activit...	203	127	96.43	16	8.8e-06	< 1e-30	8.8e-06		GO:0140098	catalytic activity, acting on RNA	77	49	34.66	14	0.00073	1.6e-07	0.00054
GO:0005509	calcium ion binding	195	105	92.63	73	0.04242	5.5e-09	0.04242		GO:0005525	GTP binding	80	49	36.01	24	0.00243	0.00023	0.00243
GO:0016741	transferase activity, transferring one-c...	124	73	58.9	35	0.00683	0.0583	0.01922		GO:0043492	ATPase activity, coupled to movement of ...	70	40	31.51	59	0.02718	0.39955	0.04562
GO:0004674	protein serine/threonine kinase activity	94	62	44.65	18	0.00022	2.2e-10	0.00022		GO:0003723	RNA binding	54	33	24.31	40	0.0124	1.3e-06	0.01192
GO:0003735	structural constituent of ribosome	27	20	12.83	29	0.00459	0.0001	0.00459		GO:0016903	oxidoreductase activity, acting on the a...	40	31	18.01	8	2.8e-05	1	2.8e-05
GO:0005516	calmodulin binding	14	13	6.65	19	0.00049	0.5691	0.00049		GO:0016407	acetyltransferase activity	30	19	13.5	65	0.03329	0.51134	0.05773
GO:0030247	polysaccharide binding	16	12	7.6	58	0.02433	0.9176	0.02433		GO:0016627	oxidoreductase activity, acting on the C...	17	16	7.65	7	2.7e-05	0.82464	0.00052
GO:0002161	aminoacyl-tRNA editing activity	13	11	6.18	36	0.0069	0.003	0.0069		GO:0008061	chitin binding	15	14	6.75	10	0.00012	0.04001	0.00012
GO:0005249	voltage-gated potassium channel activity	13	10	6.18	64	0.03104	0.1749	0.03104		GO:0008483	transaminase activity	17	12	7.65	63	0.03003	0.01109	0.03003
GO:0016763	transferase activity, transferring pento...	13	10	6.18	65	0.03104	0.025	0.03104		GO:0005200	structural constituent of cytoskeleton	16	11	7.2	83	0.04856	0.01756	0.04856
GO:0005388	calcium-transporting ATPase activity	7	7	3.33	30	0.00544	0.0462	0.00544		GO:0016776	phosphotransferase activity, phosphate g...	9	9	4.05	15	0.00075	0.11782	0.00827
GO:0004525	ribonuclease III activity	6	6	2.85	38	0.01147	0.1327	0.01147		GO:0016832	aldehyde-lyase activity	8	8	3.6	20	0.00168	0.10914	0.00168
GO:0004832	valine-tRNA ligase activity	6	6	2.85	39	0.01147	0.0692	0.01147		GO:0042132	fructose 1,6-bisphosphate 1-phosphatase ...	10	8	4.5	60	0.02737	0.76404	0.02737
GO:0043546	molybdopterin cofactor binding	6	6	2.85	40	0.01147	0.8354	0.01147		GO:0008184	glycogen phosphorylase activity	7	7	3.15	31	0.00373	0.24241	0.00373
GO:0050464	nitrate reductase (NADPH) activity	6	6	2.85	41	0.01147	0.8354	0.01147		GO:0003924	GTPase activity	6	6	2.7	38	0.0083	0.16305	0.0083
GO:0016840	carbon-nitrogen lyase activity	6	6	2.85	42	0.01147	0.1483	0.10701		GO:0004396	hexokinase activity	5	5	2.25	47	0.01845	0.15475	0.01845
GO:0030151	molybdenum ion binding	7	6	3.33	74	0.04761	0.8107	0.04761		GO:0004471	malate dehydrogenase (decarboxylating) (...	5	5	2.25	48	0.01845	0.32329	0.01845
GO:0004823	leucine-tRNA ligase activity	5	5	2.38	55	0.02415	0.1072	0.02415		GO:0005536	glucose binding	5	5	2.25	49	0.01845	0.15475	0.01845
GO:0043022	ribosome binding	5	5	2.38	56	0.02415	0.8521	0.02415		GO:0017089	glycolipid transporter activity	5	5	2.25	50	0.01845	0.87095	0.01845
										GO:0003997	acyl-CoA oxidase activity	4	4	1.8	67	0.04102	0.37841	0.04102
										GO:0015385	sodium:proton antiporter activity	4	4	1.8	68	0.04102	0.9043	0.04102
										GO:0016668	oxidoreductase activity, acting on a sul...	4	4	1.8	69	0.04102	0.93196	0.04102
										GO:0047325	inositol tetrakisphosphate 1-kinase acti...	4	4	1.8	70	0.04102	0.20959	0.04102
										GO:0052725	inositol-1,3,4-trisphosphate 6-kinase ac...	4	4	1.8	71	0.04102	0.20959	0.04102

## Sheet: Total MF Hal FL SPK
TOTAL HALBERD FLAG LEAF MF ENRICHMENT:
Genes	GO.ID	Term	Rice annotation	Barley annotation	CF T0 vs. T1	CF T0 vs. T2	CS T0 vs. T1	CS T0 vs. T2	HF T0 vs. T1	HF T0 vs. T2	HS T0 vs. T1	HS T0 vs. T2
TRIAE_CS42_1AS_TGACv1_019516_AA0067570.1	GO:0016491	oxidoreductase activity	flavonol synthase/flavanone 3-hydroxylase, putative, expressed	2-oxoglutarate (2OG) and Fe(II)-dependent oxygenase superfamily protein	0	0	0	0	0	-1.34593	0	0
TRIAE_CS42_1BS_TGACv1_050155_AA0168250.1	GO:0016491	oxidoreductase activity	flavonol synthase/flavanone 3-hydroxylase, putative, expressed	2-oxoglutarate (2OG) and Fe(II)-dependent oxygenase superfamily protein	0	0	0	0	0	-1.34593	0	0
TRIAE_CS42_1DS_TGACv1_080822_AA0254120.1	GO:0016491	oxidoreductase activity	flavonol synthase/flavanone 3-hydroxylase, putative, expressed	2-oxoglutarate (2OG) and Fe(II)-dependent oxygenase superfamily protein	0	0	0	0	0	-1.34593	0	0
TRIAE_CS42_6AL_TGACv1_470865_AA1497180.1	GO:0016491	oxidoreductase activity	gibberellin 2-beta-dioxygenase 7, putative, expressed	2-oxoglutarate (2OG) and Fe(II)-dependent oxygenase superfamily protein	0	0	0	0	0	1.98645	0	2.8122
TRIAE_CS42_6BL_TGACv1_500766_AA1609420.1	GO:0016491	oxidoreductase activity	gibberellin 2-beta-dioxygenase 7, putative, expressed	2-oxoglutarate (2OG) and Fe(II)-dependent oxygenase superfamily protein	0	0	0	0	0	1.92978	0	0
TRIAE_CS42_6DL_TGACv1_526414_AA1682800.2	GO:0016491	oxidoreductase activity	gibberellin 2-beta-dioxygenase 7, putative, expressed	2-oxoglutarate (2OG) and Fe(II)-dependent oxygenase superfamily protein	0	0	0	0	0	1.92978	0	0
TRIAE_CS42_7AS_TGACv1_569541_AA1818580.1	GO:0016491	oxidoreductase activity	gibberellin 20 oxidase 2, putative, expressed	2-oxoglutarate (2OG) and Fe(II)-dependent oxygenase superfamily protein	0	7.99683	4.36586	4.63632	0	2.94716	2.3094	1.80943
TRIAE_CS42_7BS_TGACv1_591853_AA1923670.1	GO:0016491	oxidoreductase activity	gibberellin 20 oxidase 2, putative, expressed	2-oxoglutarate (2OG) and Fe(II)-dependent oxygenase superfamily protein	0	7.99683	4.45258	4.61694	0	2.84881	2.26729	1.77999
TRIAE_CS42_7DS_TGACv1_621877_AA2028350.1	GO:0016491	oxidoreductase activity	gibberellin 20 oxidase 2, putative, expressed	2-oxoglutarate (2OG) and Fe(II)-dependent oxygenase superfamily protein	0	7.99683	4.45258	4.61694	0	2.84082	2.26729	1.77999
TRIAE_CS42_5BL_TGACv1_405002_AA1317590.1	GO:0016491	oxidoreductase activity	dehydrogenase, putative, expressed	Alcohol dehydrogenase	3.09937	6.64743	4.223	2.22461	0	3.0055	0	2.08622
TRIAE_CS42_7DL_TGACv1_604354_AA1997220.1	GO:0016491	oxidoreductase activity	aldehyde dehydrogenase, putative, expressed	Aldehyde dehydrogenase family 2 member C4	0	0	0	0	0	1.2227	0	0
TRIAE_CS42_U_TGACv1_642531_AA2119080.1	GO:0016491	oxidoreductase activity	aldehyde dehydrogenase, putative, expressed	Aldehyde dehydrogenase family 2 member C4	0	0	0	2.01215	0	1.2735	0	-1.8202
TRIAE_CS42_5AL_TGACv1_376087_AA1232030.2	GO:0016491	oxidoreductase activity	aldehyde oxidase, putative, expressed	aldehyde oxidase 1	0	0	0	0	0	1.02434	0	0
TRIAE_CS42_4AL_TGACv1_290536_AA0986380.1	GO:0016491	oxidoreductase activity	plastocyanin-like domain containing protein, putative, expressed	Basic blue protein	0	0	0	0	0	1.68515	0	0
TRIAE_CS42_5BL_TGACv1_404141_AA1286280.1	GO:0016491	oxidoreductase activity	plastocyanin-like domain containing protein, putative, expressed	Basic blue protein	0	0	0	0	0	1.68515	0	0
TRIAE_CS42_5DL_TGACv1_432939_AA1395330.1	GO:0016491	oxidoreductase activity	plastocyanin-like domain containing protein, putative, expressed	Basic blue protein	0	0	0	0	0	1.68515	0	0
TRIAE_CS42_5DL_TGACv1_433096_AA1401740.1	GO:0016491	oxidoreductase activity	plastocyanin-like domain containing protein, putative, expressed	Basic blue protein	0	0	0	0	0	1.81115	0	0
TRIAE_CS42_3AL_TGACv1_195163_AA0645580.1	GO:0016491	oxidoreductase activity	transposon protein, putative, unclassified, expressed	carotenoid cleavage dioxygenase 8	0	0	0	0	0	-2.1969	0	-5.47392
TRIAE_CS42_3B_TGACv1_222109_AA0757460.1	GO:0016491	oxidoreductase activity	transposon protein, putative, unclassified, expressed	carotenoid cleavage dioxygenase 8	0	0	0	0	0	-2.1969	0	-5.47392
TRIAE_CS42_3DL_TGACv1_249024_AA0834810.1	GO:0016491	oxidoreductase activity	transposon protein, putative, unclassified, expressed	carotenoid cleavage dioxygenase 8	0	0	0	0	0	-2.1969	0	-5.47392
TRIAE_CS42_1AL_TGACv1_003747_AA0051340.1	GO:0016491	oxidoreductase activity	transposon protein, putative, unclassified, expressed	Cytochrome P450 superfamily protein	1.1023	1.14619	0	0	0	1.1973	0	2.43689
TRIAE_CS42_1BL_TGACv1_030562_AA0094080.1	GO:0016491	oxidoreductase activity	cytochrome P450, putative, expressed	Cytochrome P450 superfamily protein	0	-1.22935	0	-1.57772	0	-1.08671	0	-1.46316
TRIAE_CS42_1BL_TGACv1_031407_AA0113400.1	GO:0016491	oxidoreductase activity	transposon protein, putative, unclassified, expressed	Cytochrome P450 superfamily protein	1.1023	1.14619	0	0	0	1.1973	0	2.43689
TRIAE_CS42_1BL_TGACv1_032188_AA0126520.1	GO:0016491	oxidoreductase activity	cytochrome P450, putative, expressed	Cytochrome P450 superfamily protein	2.55884	1.96978	0	0	0	1.60369	0	1.19411
TRIAE_CS42_1DL_TGACv1_061267_AA0190570.1	GO:0016491	oxidoreductase activity	cytochrome P450, putative, expressed	Cytochrome P450 superfamily protein	2.55884	1.96978	0	0	0	1.61336	0	1.19411
TRIAE_CS42_1DL_TGACv1_062176_AA0210020.1	GO:0016491	oxidoreductase activity	cytochrome P450, putative, expressed	Cytochrome P450 superfamily protein	0	0	0	-1.57772	0	-1.09337	0	-1.44199
TRIAE_CS42_1DL_TGACv1_063879_AA0231420.1	GO:0016491	oxidoreductase activity	transposon protein, putative, unclassified, expressed	Cytochrome P450 superfamily protein	1.1023	1.14619	0	0	0	1.1973	0	2.43689
TRIAE_CS42_2AS_TGACv1_112278_AA0334770.1	GO:0016491	oxidoreductase activity	cytochrome P450, putative, expressed	Cytochrome P450 superfamily protein	0	0	0	0	0	2.83463	0	1.14009
TRIAE_CS42_2AS_TGACv1_113691_AA0359420.1	GO:0016491	oxidoreductase activity	cytochrome P450 93A2, putative, expressed	Cytochrome P450 superfamily protein	0	0	0	0	0	1.60286	0	0
TRIAE_CS42_2BS_TGACv1_147048_AA0477230.1	GO:0016491	oxidoreductase activity	cytochrome P450 93A2, putative, expressed	Cytochrome P450 superfamily protein	0	0	0	0	0	1.60286	0	0
TRIAE_CS42_2BS_TGACv1_147288_AA0481190.1	GO:0016491	oxidoreductase activity	cytochrome P450, putative, expressed	Cytochrome P450 superfamily protein	0	0	0	0	0	3.3487	0	1.26016
TRIAE_CS42_2DS_TGACv1_177156_AA0567010.1	GO:0016491	oxidoreductase activity	cytochrome P450, putative, expressed	Cytochrome P450 superfamily protein	0	0	0	0	0	1.36583	0	2.37561
TRIAE_CS42_2DS_TGACv1_180099_AA0610200.1	GO:0016491	oxidoreductase activity	cytochrome P450 93A2, putative, expressed	Cytochrome P450 superfamily protein	0	0	0	0	0	1.60286	0	0
TRIAE_CS42_3AL_TGACv1_195498_AA0650260.1	GO:0016491	oxidoreductase activity	cytochrome P450, putative, expressed	Cytochrome P450 superfamily protein	0	0	0	0	0	-1.16396	0	0
TRIAE_CS42_3B_TGACv1_220719_AA0716580.1	GO:0016491	oxidoreductase activity	cytochrome P450, putative, expressed	Cytochrome P450 superfamily protein	2.13055	1.57626	0	0	0	1.73271	0	1.17795
TRIAE_CS42_3DL_TGACv1_251922_AA0886050.1	GO:0016491	oxidoreductase activity	cytochrome P450, putative, expressed	Cytochrome P450 superfamily protein	2.69863	2.14222	0	0	0	1.79686	0	0
TRIAE_CS42_4BL_TGACv1_322222_AA1069830.2	GO:0016491	oxidoreductase activity	cytochrome P450 protein, putative, expressed	Cytochrome P450 superfamily protein	0	2.19474	0	0	0	1.28703	0	1.45284
TRIAE_CS42_4DS_TGACv1_362233_AA1178000.1	GO:0016491	oxidoreductase activity	cytochrome P450, putative, expressed	Cytochrome P450 superfamily protein	0	0	0	0	0	-1.01998	0	-2.68832
TRIAE_CS42_5AL_TGACv1_377261_AA1245510.1	GO:0016491	oxidoreductase activity	cytochrome P450 protein, putative, expressed	Cytochrome P450 superfamily protein	0	1.84112	0	0	0	1.27492	0	1.44484
TRIAE_CS42_6AS_TGACv1_487646_AA1572010.1	GO:0016491	oxidoreductase activity	cytochrome P450, putative, expressed	Cytochrome P450 superfamily protein	0	0	0	0	0	2.04022	0	0
TRIAE_CS42_6BS_TGACv1_513245_AA1635810.1	GO:0016491	oxidoreductase activity	cytochrome P450, putative, expressed	Cytochrome P450 superfamily protein	0	0	0	0	0	2.0277	0	0
TRIAE_CS42_6DS_TGACv1_542639_AA1726080.1	GO:0016491	oxidoreductase activity	cytochrome P450, putative, expressed	Cytochrome P450 superfamily protein	0	0	0	0	0	2.43766	0	0
TRIAE_CS42_7AL_TGACv1_557946_AA1788210.1	GO:0016491	oxidoreductase activity	cytochrome P450, putative, expressed	Cytochrome P450 superfamily protein	-1.77992	-1.97628	0	0	0	1.50351	0	-1.42518
TRIAE_CS42_7BL_TGACv1_580036_AA1911630.1	GO:0016491	oxidoreductase activity	cytochrome P450, putative, expressed	Cytochrome P450 superfamily protein	-1.91063	-2.14025	0	0	0	1.46564	0	-1.41138
TRIAE_CS42_7BS_TGACv1_593350_AA1950750.1	GO:0016491	oxidoreductase activity	cytochrome P450, putative, expressed	Cytochrome P450 superfamily protein	0	0	0	0	0	1.30853	0	2.20454
TRIAE_CS42_U_TGACv1_643136_AA2127730.1	GO:0016491	oxidoreductase activity	cytochrome P450 protein, putative, expressed	Cytochrome P450 superfamily protein	0	2.02251	0	0	0	1.28703	0	1.3123
TRIAE_CS42_3AS_TGACv1_212905_AA0704020.1	GO:0016491	oxidoreductase activity	cytokinin dehydrogenase precursor, putative, expressed	Cytokinin dehydrogenase 2	0	0	0	0	0	-1.19314	0	0
TRIAE_CS42_1AL_TGACv1_002153_AA0039220.1	GO:0016491	oxidoreductase activity	cytokinin dehydrogenase precursor, putative, expressed	Cytokinin dehydrogenase 3	0	0	0	0	0	-2.30233	0	-3.52788
TRIAE_CS42_1BL_TGACv1_031106_AA0107890.1	GO:0016491	oxidoreductase activity	cytokinin dehydrogenase precursor, putative, expressed	Cytokinin dehydrogenase 3	0	0	0	0	0	-2.30233	0	-3.52788
TRIAE_CS42_2AL_TGACv1_095186_AA0307940.1	GO:0016491	oxidoreductase activity	reticuline oxidase-like protein precursor, putative, expressed	FAD-binding Berberine family protein	0	0	0	0	0	-1.58892	0	0
TRIAE_CS42_2BL_TGACv1_132364_AA0437130.1	GO:0016491	oxidoreductase activity	reticuline oxidase-like protein precursor, putative, expressed	FAD-binding Berberine family protein	0	0	0	0	0	-1.46422	0	0
TRIAE_CS42_2DL_TGACv1_160098_AA0546710.1	GO:0016491	oxidoreductase activity	reticuline oxidase-like protein precursor, putative, expressed	FAD-binding Berberine family protein	0	0	0	0	0	-1.46422	0	0
TRIAE_CS42_1AL_TGACv1_000860_AA0020560.1	GO:0016491	oxidoreductase activity	WAX2, putative, expressed	Fatty acid hydroxylase superfamily	0	2.53343	0	0	0	1.26472	0	2.16545
TRIAE_CS42_1BL_TGACv1_031639_AA0117690.1	GO:0016491	oxidoreductase activity	WAX2, putative, expressed	Fatty acid hydroxylase superfamily	0	2.53343	0	0	0	1.26472	0	2.16545
TRIAE_CS42_1DL_TGACv1_061596_AA0199520.4	GO:0016491	oxidoreductase activity	WAX2, putative, expressed	Fatty acid hydroxylase superfamily	0	2.44712	0	0	0	1.22896	0	2.18765
TRIAE_CS42_4AL_TGACv1_289538_AA0972710.1	GO:0016491	oxidoreductase activity	WAX2, putative, expressed	Fatty acid hydroxylase superfamily	0	2.52732	0	0	0	1.26471	0	2.1703
TRIAE_CS42_3AL_TGACv1_195540_AA0650890.1	GO:0016491	oxidoreductase activity	amino acid kinase, putative, expressed	Gamma-glutamyl phosphate reductase	1.16044	6.11518	4.43752	5.59028	0	2.92534	1.67278	3.37135
TRIAE_CS42_3B_TGACv1_225182_AA0805900.1	GO:0016491	oxidoreductase activity	amino acid kinase, putative, expressed	Gamma-glutamyl phosphate reductase	1.16044	6.11518	4.43752	5.60303	0	2.90943	1.65864	3.35019
TRIAE_CS42_3DL_TGACv1_250063_AA0861520.1	GO:0016491	oxidoreductase activity	amino acid kinase, putative, expressed	Gamma-glutamyl phosphate reductase	1.16044	6.11518	4.43752	5.51886	0	2.92534	1.67278	3.35461
TRIAE_CS42_1AS_TGACv1_019383_AA0065910.1	GO:0016491	oxidoreductase activity	acyl-coenzyme A dehydrogenase, mitochondrial precursor, putative, expressed	isovaleryl-CoA-dehydrogenase	0	0	1.29671	2.61411	0	1.03322	0	3.03326
TRIAE_CS42_1BS_TGACv1_049760_AA0160990.1	GO:0016491	oxidoreductase activity	acyl-coenzyme A dehydrogenase, mitochondrial precursor, putative, expressed	isovaleryl-CoA-dehydrogenase	0	0	1.29671	2.61411	0	1.03322	0	3.03326
TRIAE_CS42_1DS_TGACv1_080324_AA0245930.1	GO:0016491	oxidoreductase activity	acyl-coenzyme A dehydrogenase, mitochondrial precursor, putative, expressed	isovaleryl-CoA-dehydrogenase	0	0	1.29671	2.61411	0	1.03322	0	3.03326
TRIAE_CS42_7AS_TGACv1_569917_AA1826910.1	GO:0016491	oxidoreductase activity	laccase precursor protein, putative, expressed	laccase 17	0	0	0	0	0	2.47055	0	0
TRIAE_CS42_7DS_TGACv1_621567_AA2019480.1	GO:0016491	oxidoreductase activity	laccase precursor protein, putative, expressed	laccase 17	0	0	0	0	0	2.47055	0	0
TRIAE_CS42_1DS_TGACv1_080771_AA0253510.2	GO:0016491	oxidoreductase activity	FAD-binding and arabino-lactone oxidase domains containing protein, putative, expressed	L-gulonolactone oxidase 2	0	0	0	0	0	1.36455	0	2.09419
TRIAE_CS42_6AL_TGACv1_472261_AA1520070.1	GO:0016491	oxidoreductase activity	saccharopine dehydrogenase, putative, expressed	lysine-ketoglutarate reductase/saccharopine dehydrogenase bifunctional enzyme	0	3.20021	3.73602	6.11615	0	1.48887	0	4.02029
TRIAE_CS42_6BL_TGACv1_500077_AA1598350.1	GO:0016491	oxidoreductase activity	saccharopine dehydrogenase, putative, expressed	lysine-ketoglutarate reductase/saccharopine dehydrogenase bifunctional enzyme	0	3.20021	3.73602	6.11615	0	1.48887	0	4.02029
TRIAE_CS42_7AS_TGACv1_570456_AA1835940.1	GO:0016491	oxidoreductase activity	dehydrogenase E1 component domain containing protein, expressed	Pyruvate dehydrogenase E1 component subunit alpha	0	2.26545	0	3.23485	0	1.22084	0	2.15899
TRIAE_CS42_7BS_TGACv1_592687_AA1943090.1	GO:0016491	oxidoreductase activity	dehydrogenase E1 component domain containing protein, expressed	Pyruvate dehydrogenase E1 component subunit alpha	0	2.37052	0	3.10285	0	1.34589	0	2.07527
TRIAE_CS42_7DS_TGACv1_622146_AA2033850.2	GO:0016491	oxidoreductase activity	dehydrogenase E1 component domain containing protein, expressed	Pyruvate dehydrogenase E1 component subunit alpha	0	2.37849	0	3.10629	0	1.33971	0	2.06789
TRIAE_CS42_4AL_TGACv1_290309_AA0983840.1	GO:0016491	oxidoreductase activity	fatty acid hydroxylase, putative, expressed	sterol C4-methyl oxidase 1-2	0	0	0	0	0	5.1439	2.44779	3.6548
TRIAE_CS42_4BS_TGACv1_328984_AA1096480.1	GO:0016491	oxidoreductase activity	fatty acid hydroxylase, putative, expressed	sterol C4-methyl oxidase 1-2	0	0	0	0	0	5.1439	2.44779	3.6548
TRIAE_CS42_4DS_TGACv1_361018_AA1158870.1	GO:0016491	oxidoreductase activity	fatty acid hydroxylase, putative, expressed	sterol C4-methyl oxidase 1-2	0	0	0	0	0	5.1439	2.44779	3.6548
TRIAE_CS42_7AL_TGACv1_556037_AA1753240.1	GO:0020037	heme binding	cytochrome b5-like Heme/Steroid binding domain containing protein, expressed	cytochrome B5-like protein	0	1.98061	2.50306	0	0	1.01045	0	-1.93702
TRIAE_CS42_7BL_TGACv1_577062_AA1864840.1	GO:0020037	heme binding	cytochrome b5-like Heme/Steroid binding domain containing protein, expressed	cytochrome B5-like protein	0	1.67341	0	0	0	2.18673	0	-1.98324
TRIAE_CS42_1AL_TGACv1_003747_AA0051340.1	GO:0020037	heme binding	transposon protein, putative, unclassified, expressed	Cytochrome P450 superfamily protein	1.1023	1.14619	0	0	0	1.1973	0	2.43689
TRIAE_CS42_1BL_TGACv1_030562_AA0094080.1	GO:0020037	heme binding	cytochrome P450, putative, expressed	Cytochrome P450 superfamily protein	0	-1.22935	0	-1.57772	0	-1.08671	0	-1.46316
TRIAE_CS42_1BL_TGACv1_031407_AA0113400.1	GO:0020037	heme binding	transposon protein, putative, unclassified, expressed	Cytochrome P450 superfamily protein	1.1023	1.14619	0	0	0	1.1973	0	2.43689
TRIAE_CS42_1BL_TGACv1_032188_AA0126520.1	GO:0020037	heme binding	cytochrome P450, putative, expressed	Cytochrome P450 superfamily protein	2.55884	1.96978	0	0	0	1.60369	0	1.19411
TRIAE_CS42_1DL_TGACv1_061267_AA0190570.1	GO:0020037	heme binding	cytochrome P450, putative, expressed	Cytochrome P450 superfamily protein	2.55884	1.96978	0	0	0	1.61336	0	1.19411
TRIAE_CS42_1DL_TGACv1_062176_AA0210020.1	GO:0020037	heme binding	cytochrome P450, putative, expressed	Cytochrome P450 superfamily protein	0	0	0	-1.57772	0	-1.09337	0	-1.44199
TRIAE_CS42_1DL_TGACv1_063879_AA0231420.1	GO:0020037	heme binding	transposon protein, putative, unclassified, expressed	Cytochrome P450 superfamily protein	1.1023	1.14619	0	0	0	1.1973	0	2.43689
TRIAE_CS42_2AS_TGACv1_112278_AA0334770.1	GO:0020037	heme binding	cytochrome P450, putative, expressed	Cytochrome P450 superfamily protein	0	0	0	0	0	2.83463	0	1.14009
TRIAE_CS42_2AS_TGACv1_113691_AA0359420.1	GO:0020037	heme binding	cytochrome P450 93A2, putative, expressed	Cytochrome P450 superfamily protein	0	0	0	0	0	1.60286	0	0
TRIAE_CS42_2BS_TGACv1_147048_AA0477230.1	GO:0020037	heme binding	cytochrome P450 93A2, putative, expressed	Cytochrome P450 superfamily protein	0	0	0	0	0	1.60286	0	0
TRIAE_CS42_2BS_TGACv1_147288_AA0481190.1	GO:0020037	heme binding	cytochrome P450, putative, expressed	Cytochrome P450 superfamily protein	0	0	0	0	0	3.3487	0	1.26016
TRIAE_CS42_2DS_TGACv1_177156_AA0567010.1	GO:0020037	heme binding	cytochrome P450, putative, expressed	Cytochrome P450 superfamily protein	0	0	0	0	0	1.36583	0	2.37561
TRIAE_CS42_2DS_TGACv1_180099_AA0610200.1	GO:0020037	heme binding	cytochrome P450 93A2, putative, expressed	Cytochrome P450 superfamily protein	0	0	0	0	0	1.60286	0	0
TRIAE_CS42_3AL_TGACv1_195498_AA0650260.1	GO:0020037	heme binding	cytochrome P450, putative, expressed	Cytochrome P450 superfamily protein	0	0	0	0	0	-1.16396	0	0
TRIAE_CS42_3B_TGACv1_220719_AA0716580.1	GO:0020037	heme binding	cytochrome P450, putative, expressed	Cytochrome P450 superfamily protein	2.13055	1.57626	0	0	0	1.73271	0	1.17795
TRIAE_CS42_3DL_TGACv1_251922_AA0886050.1	GO:0020037	heme binding	cytochrome P450, putative, expressed	Cytochrome P450 superfamily protein	2.69863	2.14222	0	0	0	1.79686	0	0
TRIAE_CS42_4BL_TGACv1_322222_AA1069830.2	GO:0020037	heme binding	cytochrome P450 protein, putative, expressed	Cytochrome P450 superfamily protein	0	2.19474	0	0	0	1.28703	0	1.45284
TRIAE_CS42_4DS_TGACv1_362233_AA1178000.1	GO:0020037	heme binding	cytochrome P450, putative, expressed	Cytochrome P450 superfamily protein	0	0	0	0	0	-1.01998	0	-2.68832
TRIAE_CS42_5AL_TGACv1_377261_AA1245510.1	GO:0020037	heme binding	cytochrome P450 protein, putative, expressed	Cytochrome P450 superfamily protein	0	1.84112	0	0	0	1.27492	0	1.44484
TRIAE_CS42_6AS_TGACv1_487646_AA1572010.1	GO:0020037	heme binding	cytochrome P450, putative, expressed	Cytochrome P450 superfamily protein	0	0	0	0	0	2.04022	0	0
TRIAE_CS42_6BS_TGACv1_513245_AA1635810.1	GO:0020037	heme binding	cytochrome P450, putative, expressed	Cytochrome P450 superfamily protein	0	0	0	0	0	2.0277	0	0
TRIAE_CS42_6DS_TGACv1_542639_AA1726080.1	GO:0020037	heme binding	cytochrome P450, putative, expressed	Cytochrome P450 superfamily protein	0	0	0	0	0	2.43766	0	0
TRIAE_CS42_7AL_TGACv1_557946_AA1788210.1	GO:0020037	heme binding	cytochrome P450, putative, expressed	Cytochrome P450 superfamily protein	-1.77992	-1.97628	0	0	0	1.50351	0	-1.42518
TRIAE_CS42_7BL_TGACv1_580036_AA1911630.1	GO:0020037	heme binding	cytochrome P450, putative, expressed	Cytochrome P450 superfamily protein	-1.91063	-2.14025	0	0	0	1.46564	0	-1.41138
TRIAE_CS42_7BS_TGACv1_593350_AA1950750.1	GO:0020037	heme binding	cytochrome P450, putative, expressed	Cytochrome P450 superfamily protein	0	0	0	0	0	1.30853	0	2.20454
TRIAE_CS42_U_TGACv1_643136_AA2127730.1	GO:0020037	heme binding	cytochrome P450 protein, putative, expressed	Cytochrome P450 superfamily protein	0	2.02251	0	0	0	1.28703	0	1.3123
TRIAE_CS42_1AS_TGACv1_019480_AA0067160.1	GO:0020037	heme binding	peroxidase precursor, putative, expressed	Peroxidase superfamily protein	0	0	0	0	0	2.36454	0	1.63206
TRIAE_CS42_1BS_TGACv1_049881_AA0163500.2	GO:0020037	heme binding	peroxidase precursor, putative, expressed	Peroxidase superfamily protein	0	0	0	0	0	2.36454	0	1.63206
TRIAE_CS42_1DS_TGACv1_080951_AA0255980.2	GO:0020037	heme binding	peroxidase precursor, putative, expressed	Peroxidase superfamily protein	0	0	0	0	0	2.36454	0	1.63206
TRIAE_CS42_6AL_TGACv1_472734_AA1525350.1	GO:0020037	heme binding	peroxidase precursor, putative, expressed	Peroxidase superfamily protein	0	0	0	-3.74123	0	1.75789	0	0
TRIAE_CS42_6BL_TGACv1_499607_AA1587190.1	GO:0020037	heme binding	peroxidase precursor, putative, expressed	Peroxidase superfamily protein	0	0	0	-3.74123	0	1.75789	0	0
TRIAE_CS42_6DL_TGACv1_526686_AA1689840.1	GO:0020037	heme binding	peroxidase precursor, putative, expressed	Peroxidase superfamily protein	0	0	0	-3.74123	0	1.75789	0	0
TRIAE_CS42_7AL_TGACv1_556659_AA1768070.2	GO:0020037	heme binding	peroxidase precursor, putative, expressed	Peroxidase superfamily protein	0	0	3.16698	4.14062	0	1.56344	0	0
TRIAE_CS42_7BL_TGACv1_576982_AA1861820.1	GO:0020037	heme binding	peroxidase precursor, putative, expressed	Peroxidase superfamily protein	0	1.50985	3.19367	4.25658	0	1.73912	0	2.21716
TRIAE_CS42_7DL_TGACv1_602941_AA1972440.1	GO:0020037	heme binding	peroxidase precursor, putative, expressed	Peroxidase superfamily protein	0	0	3.16698	4.14062	0	1.56344	0	0
TRIAE_CS42_7AL_TGACv1_556037_AA1753240.1	GO:0046906	tetrapyrrole binding	cytochrome b5-like Heme/Steroid binding domain containing protein, expressed	cytochrome B5-like protein	0	1.98061	2.50306	0	0	1.01045	0	-1.93702
TRIAE_CS42_7BL_TGACv1_577062_AA1864840.1	GO:0046906	tetrapyrrole binding	cytochrome b5-like Heme/Steroid binding domain containing protein, expressed	cytochrome B5-like protein	0	1.67341	0	0	0	2.18673	0	-1.98324
TRIAE_CS42_1AL_TGACv1_003747_AA0051340.1	GO:0046906	tetrapyrrole binding	transposon protein, putative, unclassified, expressed	Cytochrome P450 superfamily protein	1.1023	1.14619	0	0	0	1.1973	0	2.43689
TRIAE_CS42_1BL_TGACv1_030562_AA0094080.1	GO:0046906	tetrapyrrole binding	cytochrome P450, putative, expressed	Cytochrome P450 superfamily protein	0	-1.22935	0	-1.57772	0	-1.08671	0	-1.46316
TRIAE_CS42_1BL_TGACv1_031407_AA0113400.1	GO:0046906	tetrapyrrole binding	transposon protein, putative, unclassified, expressed	Cytochrome P450 superfamily protein	1.1023	1.14619	0	0	0	1.1973	0	2.43689
TRIAE_CS42_1BL_TGACv1_032188_AA0126520.1	GO:0046906	tetrapyrrole binding	cytochrome P450, putative, expressed	Cytochrome P450 superfamily protein	2.55884	1.96978	0	0	0	1.60369	0	1.19411
TRIAE_CS42_1DL_TGACv1_061267_AA0190570.1	GO:0046906	tetrapyrrole binding	cytochrome P450, putative, expressed	Cytochrome P450 superfamily protein	2.55884	1.96978	0	0	0	1.61336	0	1.19411
TRIAE_CS42_1DL_TGACv1_062176_AA0210020.1	GO:0046906	tetrapyrrole binding	cytochrome P450, putative, expressed	Cytochrome P450 superfamily protein	0	0	0	-1.57772	0	-1.09337	0	-1.44199
TRIAE_CS42_1DL_TGACv1_063879_AA0231420.1	GO:0046906	tetrapyrrole binding	transposon protein, putative, unclassified, expressed	Cytochrome P450 superfamily protein	1.1023	1.14619	0	0	0	1.1973	0	2.43689
TRIAE_CS42_2AS_TGACv1_112278_AA0334770.1	GO:0046906	tetrapyrrole binding	cytochrome P450, putative, expressed	Cytochrome P450 superfamily protein	0	0	0	0	0	2.83463	0	1.14009
TRIAE_CS42_2AS_TGACv1_113691_AA0359420.1	GO:0046906	tetrapyrrole binding	cytochrome P450 93A2, putative, expressed	Cytochrome P450 superfamily protein	0	0	0	0	0	1.60286	0	0
TRIAE_CS42_2BS_TGACv1_147048_AA0477230.1	GO:0046906	tetrapyrrole binding	cytochrome P450 93A2, putative, expressed	Cytochrome P450 superfamily protein	0	0	0	0	0	1.60286	0	0
TRIAE_CS42_2BS_TGACv1_147288_AA0481190.1	GO:0046906	tetrapyrrole binding	cytochrome P450, putative, expressed	Cytochrome P450 superfamily protein	0	0	0	0	0	3.3487	0	1.26016
TRIAE_CS42_2DS_TGACv1_177156_AA0567010.1	GO:0046906	tetrapyrrole binding	cytochrome P450, putative, expressed	Cytochrome P450 superfamily protein	0	0	0	0	0	1.36583	0	2.37561
TRIAE_CS42_2DS_TGACv1_180099_AA0610200.1	GO:0046906	tetrapyrrole binding	cytochrome P450 93A2, putative, expressed	Cytochrome P450 superfamily protein	0	0	0	0	0	1.60286	0	0
TRIAE_CS42_3AL_TGACv1_195498_AA0650260.1	GO:0046906	tetrapyrrole binding	cytochrome P450, putative, expressed	Cytochrome P450 superfamily protein	0	0	0	0	0	-1.16396	0	0
TRIAE_CS42_3B_TGACv1_220719_AA0716580.1	GO:0046906	tetrapyrrole binding	cytochrome P450, putative, expressed	Cytochrome P450 superfamily protein	2.13055	1.57626	0	0	0	1.73271	0	1.17795
TRIAE_CS42_3DL_TGACv1_251922_AA0886050.1	GO:0046906	tetrapyrrole binding	cytochrome P450, putative, expressed	Cytochrome P450 superfamily protein	2.69863	2.14222	0	0	0	1.79686	0	0
TRIAE_CS42_4BL_TGACv1_322222_AA1069830.2	GO:0046906	tetrapyrrole binding	cytochrome P450 protein, putative, expressed	Cytochrome P450 superfamily protein	0	2.19474	0	0	0	1.28703	0	1.45284
TRIAE_CS42_4DS_TGACv1_362233_AA1178000.1	GO:0046906	tetrapyrrole binding	cytochrome P450, putative, expressed	Cytochrome P450 superfamily protein	0	0	0	0	0	-1.01998	0	-2.68832
TRIAE_CS42_5AL_TGACv1_377261_AA1245510.1	GO:0046906	tetrapyrrole binding	cytochrome P450 protein, putative, expressed	Cytochrome P450 superfamily protein	0	1.84112	0	0	0	1.27492	0	1.44484
TRIAE_CS42_6AS_TGACv1_487646_AA1572010.1	GO:0046906	tetrapyrrole binding	cytochrome P450, putative, expressed	Cytochrome P450 superfamily protein	0	0	0	0	0	2.04022	0	0
TRIAE_CS42_6BS_TGACv1_513245_AA1635810.1	GO:0046906	tetrapyrrole binding	cytochrome P450, putative, expressed	Cytochrome P450 superfamily protein	0	0	0	0	0	2.0277	0	0
TRIAE_CS42_6DS_TGACv1_542639_AA1726080.1	GO:0046906	tetrapyrrole binding	cytochrome P450, putative, expressed	Cytochrome P450 superfamily protein	0	0	0	0	0	2.43766	0	0
TRIAE_CS42_7AL_TGACv1_557946_AA1788210.1	GO:0046906	tetrapyrrole binding	cytochrome P450, putative, expressed	Cytochrome P450 superfamily protein	-1.77992	-1.97628	0	0	0	1.50351	0	-1.42518
TRIAE_CS42_7BL_TGACv1_580036_AA1911630.1	GO:0046906	tetrapyrrole binding	cytochrome P450, putative, expressed	Cytochrome P450 superfamily protein	-1.91063	-2.14025	0	0	0	1.46564	0	-1.41138
TRIAE_CS42_7BS_TGACv1_593350_AA1950750.1	GO:0046906	tetrapyrrole binding	cytochrome P450, putative, expressed	Cytochrome P450 superfamily protein	0	0	0	0	0	1.30853	0	2.20454
TRIAE_CS42_U_TGACv1_643136_AA2127730.1	GO:0046906	tetrapyrrole binding	cytochrome P450 protein, putative, expressed	Cytochrome P450 superfamily protein	0	2.02251	0	0	0	1.28703	0	1.3123
TRIAE_CS42_1AS_TGACv1_019480_AA0067160.1	GO:0046906	tetrapyrrole binding	peroxidase precursor, putative, expressed	Peroxidase superfamily protein	0	0	0	0	0	2.36454	0	1.63206
TRIAE_CS42_1BS_TGACv1_049881_AA0163500.2	GO:0046906	tetrapyrrole binding	peroxidase precursor, putative, expressed	Peroxidase superfamily protein	0	0	0	0	0	2.36454	0	1.63206
TRIAE_CS42_1DS_TGACv1_080951_AA0255980.2	GO:0046906	tetrapyrrole binding	peroxidase precursor, putative, expressed	Peroxidase superfamily protein	0	0	0	0	0	2.36454	0	1.63206
TRIAE_CS42_6AL_TGACv1_472734_AA1525350.1	GO:0046906	tetrapyrrole binding	peroxidase precursor, putative, expressed	Peroxidase superfamily protein	0	0	0	-3.74123	0	1.75789	0	0
TRIAE_CS42_6BL_TGACv1_499607_AA1587190.1	GO:0046906	tetrapyrrole binding	peroxidase precursor, putative, expressed	Peroxidase superfamily protein	0	0	0	-3.74123	0	1.75789	0	0
TRIAE_CS42_6DL_TGACv1_526686_AA1689840.1	GO:0046906	tetrapyrrole binding	peroxidase precursor, putative, expressed	Peroxidase superfamily protein	0	0	0	-3.74123	0	1.75789	0	0
TRIAE_CS42_7AL_TGACv1_556659_AA1768070.2	GO:0046906	tetrapyrrole binding	peroxidase precursor, putative, expressed	Peroxidase superfamily protein	0	0	3.16698	4.14062	0	1.56344	0	0
TRIAE_CS42_7BL_TGACv1_576982_AA1861820.1	GO:0046906	tetrapyrrole binding	peroxidase precursor, putative, expressed	Peroxidase superfamily protein	0	1.50985	3.19367	4.25658	0	1.73912	0	2.21716
TRIAE_CS42_7DL_TGACv1_602941_AA1972440.1	GO:0046906	tetrapyrrole binding	peroxidase precursor, putative, expressed	Peroxidase superfamily protein	0	0	3.16698	4.14062	0	1.56344	0	0
TRIAE_CS42_2AL_TGACv1_093541_AA0282250.1	GO:0022857	transmembrane transporter activity	OsHKT1;4 - Na+ transporter, expressed	HKT14-1	0	0	0	2.10898	0	2.14815	0	0
TRIAE_CS42_2BL_TGACv1_129431_AA0383410.1	GO:0022857	transmembrane transporter activity	OsHKT1;4 - Na+ transporter, expressed	HKT14-1	0	0	0	0	0	2.15322	0	0
TRIAE_CS42_2BL_TGACv1_130293_AA0408200.1	GO:0022857	transmembrane transporter activity	OsHKT1;4 - Na+ transporter, expressed	HKT14-1	0	0	0	2.06755	0	2.05564	0	0
TRIAE_CS42_2DL_TGACv1_157944_AA0502910.1	GO:0022857	transmembrane transporter activity	OsHKT1;4 - Na+ transporter, expressed	HKT14-1	0	0	0	2.4841	0	2.19971	0	0
TRIAE_CS42_6AS_TGACv1_485752_AA1551240.1	GO:0022857	transmembrane transporter activity	multidrug resistance protein, putative, expressed	Lipid A export ATP-binding/permease protein MsbA	0	0	0	0	0	-1.24106	0	-2.0446
TRIAE_CS42_6BS_TGACv1_513174_AA1632920.1	GO:0022857	transmembrane transporter activity	multidrug resistance protein, putative, expressed	Lipid A export ATP-binding/permease protein MsbA	0	0	0	0	0	-1.24106	0	-2.0446
TRIAE_CS42_6DS_TGACv1_542956_AA1733270.1	GO:0022857	transmembrane transporter activity	multidrug resistance protein, putative, expressed	Lipid A export ATP-binding/permease protein MsbA	0	0	0	0	0	-1.24106	0	-2.0446
TRIAE_CS42_1DS_TGACv1_080497_AA0249090.1	GO:0022857	transmembrane transporter activity	MATE efflux family protein, putative, expressed	MATE efflux family protein	0	0	0	0	0	-1.7157	0	0
TRIAE_CS42_4AS_TGACv1_307239_AA1018700.1	GO:0022857	transmembrane transporter activity	MATE efflux family protein, putative, expressed	MATE efflux family protein	0	0	0	-1.26409	0	-1.22575	0	0
TRIAE_CS42_7AS_TGACv1_569084_AA1806860.1	GO:0022857	transmembrane transporter activity	potassium channel SKOR, putative, expressed	Potassium channel SKOR	0	-1.20747	0	0	0	-2.20064	0	-1.3605
TRIAE_CS42_7BS_TGACv1_592113_AA1930870.1	GO:0022857	transmembrane transporter activity	potassium channel SKOR, putative, expressed	Potassium channel SKOR	0	-1.20562	0	0	0	-2.1842	0	-1.41014
TRIAE_CS42_7DS_TGACv1_622918_AA2047250.1	GO:0022857	transmembrane transporter activity	potassium channel SKOR, putative, expressed	Potassium channel SKOR	0	-1.21089	0	0	0	-2.1842	0	-1.42298
TRIAE_CS42_5BL_TGACv1_404467_AA1300780.1	GO:0022857	transmembrane transporter activity	transporter family protein, putative, expressed	Solute carrier family 22 member 1	0	3.66554	2.15815	2.16992	0	3.11752	2.32831	3.92295
TRIAE_CS42_U_TGACv1_642488_AA2118360.5	GO:0022857	transmembrane transporter activity	transporter family protein, putative, expressed	Solute carrier family 22 member 1	0	3.71029	2.15312	2.16698	0	3.14097	2.33906	3.93892
TRIAE_CS42_2AS_TGACv1_112955_AA0348580.1	GO:0022857	transmembrane transporter activity	organic cation transporter-related, putative, expressed	Solute carrier family 22 member 3	0	-2.16545	-2.65161	-6.36742	0	-1.17607	0	-1.61908
TRIAE_CS42_2BS_TGACv1_146117_AA0455700.1	GO:0022857	transmembrane transporter activity	organic cation transporter-related, putative, expressed	Solute carrier family 22 member 3	0	-2.16545	-2.65161	-6.36742	0	-1.17607	0	-1.61908
TRIAE_CS42_2DS_TGACv1_177926_AA0587570.1	GO:0022857	transmembrane transporter activity	organic cation transporter-related, putative, expressed	Solute carrier family 22 member 3	0	-2.16545	-2.65161	-6.36742	0	-1.17607	0	-1.61908
TRIAE_CS42_4AL_TGACv1_288481_AA0949860.1	GO:0022857	transmembrane transporter activity	organic cation transporter-related, putative, expressed	Solute carrier family 22 member 3	0	-2.28789	-2.78962	-6.1789	0	-1.11361	0	-1.70784
TRIAE_CS42_4AS_TGACv1_307441_AA1020440.1	GO:0022857	transmembrane transporter activity	sucrose transporter, putativ, expressed	Sucrose transport protein	0	0	0	0	0	2.34149	1.22926	1.92221
TRIAE_CS42_4BL_TGACv1_321148_AA1056170.1	GO:0022857	transmembrane transporter activity	sucrose transporter, putativ, expressed	Sucrose transport protein	0	0	0	0	0	2.33029	1.21074	1.9543
TRIAE_CS42_4DL_TGACv1_343225_AA1131760.1	GO:0022857	transmembrane transporter activity	sucrose transporter, putativ, expressed	Sucrose transport protein	0	0	0	0	0	2.33029	1.21074	1.9543
TRIAE_CS42_7BL_TGACv1_576890_AA1858790.1	GO:0022857	transmembrane transporter activity	transporter family protein, putative, expressed	sugar transporter protein 7	0	0	1.30694	1.70104	0	1.0028	0	1.57515
TRIAE_CS42_7DL_TGACv1_603249_AA1979140.1	GO:0022857	transmembrane transporter activity	transporter family protein, putative, expressed	sugar transporter protein 7	1.04956	3.63244	1.42389	1.85764	0	1.08961	0	1.56366
TRIAE_CS42_6AS_TGACv1_487198_AA1568900.1	GO:0022857	transmembrane transporter activity	sodium/calcium exchanger protein, putative, expressed	Vacuolar cation/proton exchanger 2	0	0	0	0	0	1.53889	0	-3.49538
TRIAE_CS42_6BS_TGACv1_514466_AA1660080.1	GO:0022857	transmembrane transporter activity	sodium/calcium exchanger protein, putative, expressed	Vacuolar cation/proton exchanger 2	0	0	0	0	0	1.53889	0	-3.4884
TRIAE_CS42_6DS_TGACv1_542626_AA1725700.1	GO:0022857	transmembrane transporter activity	sodium/calcium exchanger protein, putative, expressed	Vacuolar cation/proton exchanger 2	0	0	0	0	0	1.53889	0	-3.49538
TRIAE_CS42_2DL_TGACv1_159221_AA0534750.1	GO:0022857	transmembrane transporter activity	metal cation transporter, putative, expressed	Zinc transporter 8	-2.24729	0	0	-4.9305	0	-2.19399	0	0
TRIAE_CS42_2AL_TGACv1_093541_AA0282250.1	GO:0005215	transporter activity	OsHKT1;4 - Na+ transporter, expressed	HKT14-1	0	0	0	2.10898	0	2.14815	0	0
TRIAE_CS42_2BL_TGACv1_129431_AA0383410.1	GO:0005215	transporter activity	OsHKT1;4 - Na+ transporter, expressed	HKT14-1	0	0	0	0	0	2.15322	0	0
TRIAE_CS42_2BL_TGACv1_130293_AA0408200.1	GO:0005215	transporter activity	OsHKT1;4 - Na+ transporter, expressed	HKT14-1	0	0	0	2.06755	0	2.05564	0	0
TRIAE_CS42_2DL_TGACv1_157944_AA0502910.1	GO:0005215	transporter activity	OsHKT1;4 - Na+ transporter, expressed	HKT14-1	0	0	0	2.4841	0	2.19971	0	0
TRIAE_CS42_6AS_TGACv1_485752_AA1551240.1	GO:0005215	transporter activity	multidrug resistance protein, putative, expressed	Lipid A export ATP-binding/permease protein MsbA	0	0	0	0	0	-1.24106	0	-2.0446
TRIAE_CS42_6BS_TGACv1_513174_AA1632920.1	GO:0005215	transporter activity	multidrug resistance protein, putative, expressed	Lipid A export ATP-binding/permease protein MsbA	0	0	0	0	0	-1.24106	0	-2.0446
TRIAE_CS42_6DS_TGACv1_542956_AA1733270.1	GO:0005215	transporter activity	multidrug resistance protein, putative, expressed	Lipid A export ATP-binding/permease protein MsbA	0	0	0	0	0	-1.24106	0	-2.0446
TRIAE_CS42_1DS_TGACv1_080497_AA0249090.1	GO:0005215	transporter activity	MATE efflux family protein, putative, expressed	MATE efflux family protein	0	0	0	0	0	-1.7157	0	0
TRIAE_CS42_4AS_TGACv1_307239_AA1018700.1	GO:0005215	transporter activity	MATE efflux family protein, putative, expressed	MATE efflux family protein	0	0	0	-1.26409	0	-1.22575	0	0
TRIAE_CS42_7AS_TGACv1_569084_AA1806860.1	GO:0005215	transporter activity	potassium channel SKOR, putative, expressed	Potassium channel SKOR	0	-1.20747	0	0	0	-2.20064	0	-1.3605
TRIAE_CS42_7BS_TGACv1_592113_AA1930870.1	GO:0005215	transporter activity	potassium channel SKOR, putative, expressed	Potassium channel SKOR	0	-1.20562	0	0	0	-2.1842	0	-1.41014
TRIAE_CS42_7DS_TGACv1_622918_AA2047250.1	GO:0005215	transporter activity	potassium channel SKOR, putative, expressed	Potassium channel SKOR	0	-1.21089	0	0	0	-2.1842	0	-1.42298
TRIAE_CS42_5BL_TGACv1_404467_AA1300780.1	GO:0005215	transporter activity	transporter family protein, putative, expressed	Solute carrier family 22 member 1	0	3.66554	2.15815	2.16992	0	3.11752	2.32831	3.92295
TRIAE_CS42_U_TGACv1_642488_AA2118360.5	GO:0005215	transporter activity	transporter family protein, putative, expressed	Solute carrier family 22 member 1	0	3.71029	2.15312	2.16698	0	3.14097	2.33906	3.93892
TRIAE_CS42_2AS_TGACv1_112955_AA0348580.1	GO:0005215	transporter activity	organic cation transporter-related, putative, expressed	Solute carrier family 22 member 3	0	-2.16545	-2.65161	-6.36742	0	-1.17607	0	-1.61908
TRIAE_CS42_2BS_TGACv1_146117_AA0455700.1	GO:0005215	transporter activity	organic cation transporter-related, putative, expressed	Solute carrier family 22 member 3	0	-2.16545	-2.65161	-6.36742	0	-1.17607	0	-1.61908
TRIAE_CS42_2DS_TGACv1_177926_AA0587570.1	GO:0005215	transporter activity	organic cation transporter-related, putative, expressed	Solute carrier family 22 member 3	0	-2.16545	-2.65161	-6.36742	0	-1.17607	0	-1.61908
TRIAE_CS42_4AL_TGACv1_288481_AA0949860.1	GO:0005215	transporter activity	organic cation transporter-related, putative, expressed	Solute carrier family 22 member 3	0	-2.28789	-2.78962	-6.1789	0	-1.11361	0	-1.70784
TRIAE_CS42_4AS_TGACv1_307441_AA1020440.1	GO:0005215	transporter activity	sucrose transporter, putativ, expressed	Sucrose transport protein	0	0	0	0	0	2.34149	1.22926	1.92221
TRIAE_CS42_4BL_TGACv1_321148_AA1056170.1	GO:0005215	transporter activity	sucrose transporter, putativ, expressed	Sucrose transport protein	0	0	0	0	0	2.33029	1.21074	1.9543
TRIAE_CS42_4DL_TGACv1_343225_AA1131760.1	GO:0005215	transporter activity	sucrose transporter, putativ, expressed	Sucrose transport protein	0	0	0	0	0	2.33029	1.21074	1.9543
TRIAE_CS42_7BL_TGACv1_576890_AA1858790.1	GO:0005215	transporter activity	transporter family protein, putative, expressed	sugar transporter protein 7	0	0	1.30694	1.70104	0	1.0028	0	1.57515
TRIAE_CS42_7DL_TGACv1_603249_AA1979140.1	GO:0005215	transporter activity	transporter family protein, putative, expressed	sugar transporter protein 7	1.04956	3.63244	1.42389	1.85764	0	1.08961	0	1.56366
TRIAE_CS42_6AS_TGACv1_487198_AA1568900.1	GO:0005215	transporter activity	sodium/calcium exchanger protein, putative, expressed	Vacuolar cation/proton exchanger 2	0	0	0	0	0	1.53889	0	-3.49538
TRIAE_CS42_6BS_TGACv1_514466_AA1660080.1	GO:0005215	transporter activity	sodium/calcium exchanger protein, putative, expressed	Vacuolar cation/proton exchanger 2	0	0	0	0	0	1.53889	0	-3.4884
TRIAE_CS42_6DS_TGACv1_542626_AA1725700.1	GO:0005215	transporter activity	sodium/calcium exchanger protein, putative, expressed	Vacuolar cation/proton exchanger 2	0	0	0	0	0	1.53889	0	-3.49538
TRIAE_CS42_2DL_TGACv1_159221_AA0534750.1	GO:0005215	transporter activity	metal cation transporter, putative, expressed	Zinc transporter 8	-2.24729	0	0	-4.9305	0	-2.19399	0	0
TRIAE_CS42_5AL_TGACv1_376087_AA1232030.2	GO:0050660	flavin adenine dinucleotide binding	aldehyde oxidase, putative, expressed	aldehyde oxidase 1	0	0	0	0	0	1.02434	0	0
TRIAE_CS42_3AS_TGACv1_212905_AA0704020.1	GO:0050660	flavin adenine dinucleotide binding	cytokinin dehydrogenase precursor, putative, expressed	Cytokinin dehydrogenase 2	0	0	0	0	0	-1.19314	0	0
TRIAE_CS42_1AL_TGACv1_002153_AA0039220.1	GO:0050660	flavin adenine dinucleotide binding	cytokinin dehydrogenase precursor, putative, expressed	Cytokinin dehydrogenase 3	0	0	0	0	0	-2.30233	0	-3.52788
TRIAE_CS42_1BL_TGACv1_031106_AA0107890.1	GO:0050660	flavin adenine dinucleotide binding	cytokinin dehydrogenase precursor, putative, expressed	Cytokinin dehydrogenase 3	0	0	0	0	0	-2.30233	0	-3.52788
TRIAE_CS42_2AL_TGACv1_095186_AA0307940.1	GO:0050660	flavin adenine dinucleotide binding	reticuline oxidase-like protein precursor, putative, expressed	FAD-binding Berberine family protein	0	0	0	0	0	-1.58892	0	0
TRIAE_CS42_2BL_TGACv1_132364_AA0437130.1	GO:0050660	flavin adenine dinucleotide binding	reticuline oxidase-like protein precursor, putative, expressed	FAD-binding Berberine family protein	0	0	0	0	0	-1.46422	0	0
TRIAE_CS42_2DL_TGACv1_160098_AA0546710.1	GO:0050660	flavin adenine dinucleotide binding	reticuline oxidase-like protein precursor, putative, expressed	FAD-binding Berberine family protein	0	0	0	0	0	-1.46422	0	0
TRIAE_CS42_1AS_TGACv1_019383_AA0065910.1	GO:0050660	flavin adenine dinucleotide binding	acyl-coenzyme A dehydrogenase, mitochondrial precursor, putative, expressed	isovaleryl-CoA-dehydrogenase	0	0	1.29671	2.61411	0	1.03322	0	3.03326
TRIAE_CS42_1BS_TGACv1_049760_AA0160990.1	GO:0050660	flavin adenine dinucleotide binding	acyl-coenzyme A dehydrogenase, mitochondrial precursor, putative, expressed	isovaleryl-CoA-dehydrogenase	0	0	1.29671	2.61411	0	1.03322	0	3.03326
TRIAE_CS42_1DS_TGACv1_080324_AA0245930.1	GO:0050660	flavin adenine dinucleotide binding	acyl-coenzyme A dehydrogenase, mitochondrial precursor, putative, expressed	isovaleryl-CoA-dehydrogenase	0	0	1.29671	2.61411	0	1.03322	0	3.03326
TRIAE_CS42_1DS_TGACv1_080771_AA0253510.2	GO:0050660	flavin adenine dinucleotide binding	FAD-binding and arabino-lactone oxidase domains containing protein, putative, expressed	L-gulonolactone oxidase 2	0	0	0	0	0	1.36455	0	2.09419
TRIAE_CS42_3AL_TGACv1_195540_AA0650890.1	GO:0016620	oxidoreductase activity, acting on the a...	amino acid kinase, putative, expressed	Gamma-glutamyl phosphate reductase	1.16044	6.11518	4.43752	5.59028	0	2.92534	1.67278	3.37135
TRIAE_CS42_3B_TGACv1_225182_AA0805900.1	GO:0016620	oxidoreductase activity, acting on the a...	amino acid kinase, putative, expressed	Gamma-glutamyl phosphate reductase	1.16044	6.11518	4.43752	5.60303	0	2.90943	1.65864	3.35019
TRIAE_CS42_3DL_TGACv1_250063_AA0861520.1	GO:0016620	oxidoreductase activity, acting on the a...	amino acid kinase, putative, expressed	Gamma-glutamyl phosphate reductase	1.16044	6.11518	4.43752	5.51886	0	2.92534	1.67278	3.35461
TRIAE_CS42_7DL_TGACv1_604354_AA1997220.1	GO:0016620	oxidoreductase activity, acting on the a...	aldehyde dehydrogenase, putative, expressed	Aldehyde dehydrogenase family 2 member C4	0	0	0	0	0	1.2227	0	0
TRIAE_CS42_U_TGACv1_642531_AA2119080.1	GO:0016620	oxidoreductase activity, acting on the a...	aldehyde dehydrogenase, putative, expressed	Aldehyde dehydrogenase family 2 member C4	0	0	0	2.01215	0	1.2735	0	-1.8202
TRIAE_CS42_7AS_TGACv1_570456_AA1835940.1	GO:0016624	oxidoreductase activity, acting on the a...	dehydrogenase E1 component domain containing protein, expressed	Pyruvate dehydrogenase E1 component subunit alpha	0	2.26545	0	3.23485	0	1.22084	0	2.15899
TRIAE_CS42_7BS_TGACv1_592687_AA1943090.1	GO:0016624	oxidoreductase activity, acting on the a...	dehydrogenase E1 component domain containing protein, expressed	Pyruvate dehydrogenase E1 component subunit alpha	0	2.37052	0	3.10285	0	1.34589	0	2.07527
TRIAE_CS42_7DS_TGACv1_622146_AA2033850.2	GO:0016624	oxidoreductase activity, acting on the a...	dehydrogenase E1 component domain containing protein, expressed	Pyruvate dehydrogenase E1 component subunit alpha	0	2.37849	0	3.10629	0	1.33971	0	2.06789
TRIAE_CS42_7AS_TGACv1_569084_AA1806860.1	GO:0005249	voltage-gated potassium channel activity	potassium channel SKOR, putative, expressed	Potassium channel SKOR	0	-1.20747	0	0	0	-2.20064	0	-1.3605
TRIAE_CS42_7BS_TGACv1_592113_AA1930870.1	GO:0005249	voltage-gated potassium channel activity	potassium channel SKOR, putative, expressed	Potassium channel SKOR	0	-1.20562	0	0	0	-2.1842	0	-1.41014
TRIAE_CS42_7DS_TGACv1_622918_AA2047250.1	GO:0005249	voltage-gated potassium channel activity	potassium channel SKOR, putative, expressed	Potassium channel SKOR	0	-1.21089	0	0	0	-2.1842	0	-1.42298
TRIAE_CS42_1AL_TGACv1_002153_AA0039220.1	GO:0019139	cytokinin dehydrogenase activity	cytokinin dehydrogenase precursor, putative, expressed	Cytokinin dehydrogenase 3	0	0	0	0	0	-2.30233	0	-3.52788
TRIAE_CS42_1BL_TGACv1_031106_AA0107890.1	GO:0019139	cytokinin dehydrogenase activity	cytokinin dehydrogenase precursor, putative, expressed	Cytokinin dehydrogenase 3	0	0	0	0	0	-2.30233	0	-3.52788
TRIAE_CS42_3AS_TGACv1_212905_AA0704020.1	GO:0019139	cytokinin dehydrogenase activity	cytokinin dehydrogenase precursor, putative, expressed	Cytokinin dehydrogenase 2	0	0	0	0	0	-1.19314	0	0
TOTAL HALBERD SPIKE MF ENRICHMENT:
Genes	GO.ID	Term	Rice annotation	Barley annotation	CF T0 vs. T1	CF T0 vs. T2	CS T0 vs. T1	CS T0 vs. T2	HF T0 vs. T1	HF T0 vs. T2	HS T0 vs. T1	HS T0 vs. T2
TRIAE_CS42_2AL_TGACv1_093442_AA0280180.1	GO:0003677	DNA binding	MYB family transcription factor, putative, expressed	At5g37260-like protein	0	0	0	3.06487	0	0	0	1.21628
TRIAE_CS42_2BL_TGACv1_129530_AA0387370.1	GO:0003677	DNA binding	MYB family transcription factor, putative, expressed	At5g37260-like protein	0	0	0	3.06487	0	0	0	1.24002
TRIAE_CS42_2DL_TGACv1_159933_AA0544600.1	GO:0003677	DNA binding	MYB family transcription factor, putative, expressed	At5g37260-like protein	0	0	0	3.06487	0	0	0	1.24002
TRIAE_CS42_4AL_TGACv1_291023_AA0991460.1	GO:0003677	DNA binding	expressed protein	auxin response factor 17	0	0	0	0	0	0	0	-2.06367
TRIAE_CS42_4BS_TGACv1_327820_AA1075320.1	GO:0003677	DNA binding	expressed protein	auxin response factor 17	0	0	0	0	0	0	0	-2.06367
TRIAE_CS42_4DS_TGACv1_361729_AA1172140.1	GO:0003677	DNA binding	expressed protein	auxin response factor 17	0	0	0	0	0	0	0	-2.06367
TRIAE_CS42_2DL_TGACv1_160034_AA0545780.1	GO:0003677	DNA binding	B3 DNA binding domain containing protein, expressed	B3 domain-containing protein	0	0	0	0	0	0	0	2.70977
TRIAE_CS42_2DS_TGACv1_177617_AA0581180.1	GO:0003677	DNA binding	B3 DNA binding domain containing protein, expressed	B3 domain-containing protein	0	0	0	0	0	0	0	-2.73425
TRIAE_CS42_3AL_TGACv1_193635_AA0615890.1	GO:0003677	DNA binding	B3 DNA binding domain containing protein, expressed	B3 domain-containing protein	0	0	0	0	0	-1.57874	0	-5.21211
TRIAE_CS42_3B_TGACv1_224753_AA0801070.1	GO:0003677	DNA binding	B3 DNA binding domain containing protein, expressed	B3 domain-containing protein	0	0	0	0	0	0	0	-7.05035
TRIAE_CS42_3DL_TGACv1_249546_AA0851370.1	GO:0003677	DNA binding	B3 DNA binding domain containing protein, expressed	B3 domain-containing protein	0	0	0	0	0	-1.54448	0	-5.18574
TRIAE_CS42_3DL_TGACv1_249921_AA0858590.1	GO:0003677	DNA binding	B3 DNA binding domain containing protein, expressed	B3 domain-containing protein	0	0	0	0	0	-1.57874	0	-5.21211
TRIAE_CS42_4AS_TGACv1_306992_AA1015940.1	GO:0003677	DNA binding	B3 DNA binding domain containing protein, expressed	B3 domain-containing protein	0	0	0	0	0	0	0	-1.72938
TRIAE_CS42_4BL_TGACv1_320689_AA1046300.1	GO:0003677	DNA binding	B3 DNA binding domain containing protein, expressed	B3 domain-containing protein	0	0	0	0	0	0	0	-1.72938
TRIAE_CS42_4BS_TGACv1_328851_AA1094710.1	GO:0003677	DNA binding	B3 DNA binding domain containing protein, expressed	B3 domain-containing protein	0	0	0	0	0	0	0	1.41285
TRIAE_CS42_4DL_TGACv1_343875_AA1140830.1	GO:0003677	DNA binding	B3 DNA binding domain containing protein, expressed	B3 domain-containing protein	0	0	0	0	0	0	0	-1.72938
TRIAE_CS42_4DS_TGACv1_361021_AA1158960.1	GO:0003677	DNA binding	B3 DNA binding domain containing protein, expressed	B3 domain-containing protein	0	0	0	0	0	0	0	1.41285
TRIAE_CS42_5AS_TGACv1_393381_AA1272020.1	GO:0003677	DNA binding	B3 DNA binding domain containing protein, expressed	B3 domain-containing protein	0	0	0	0	0	0	0	-1.12119
TRIAE_CS42_2BS_TGACv1_146129_AA0456130.1	GO:0003677	DNA binding	ZOS9-05 - C2H2 zinc finger protein, expressed	BED zinc finger family protein, expressed	0	0	0	0	0	0	0	-2.84616
TRIAE_CS42_2DS_TGACv1_177232_AA0569700.1	GO:0003677	DNA binding	ZOS9-05 - C2H2 zinc finger protein, expressed	BED zinc finger family protein, expressed	0	0	0	0	0	0	0	-2.6941
TRIAE_CS42_4AL_TGACv1_291064_AA0991930.2	GO:0003677	DNA binding	transposon protein, putative, unclassified, expressed	BED zinc finger family protein, expressed	0	0	0	0	0	0	0	1.38405
TRIAE_CS42_5AL_TGACv1_374866_AA1210520.1	GO:0003677	DNA binding	transposon protein, putative, unclassified, expressed	BED zinc finger family protein, expressed	0	0	0	0	0	0	0	-2.51538
TRIAE_CS42_5BL_TGACv1_404291_AA1294080.1	GO:0003677	DNA binding	transposon protein, putative, unclassified, expressed	BED zinc finger family protein, expressed	0	0	0	0	0	0	0	-2.25298
TRIAE_CS42_5BL_TGACv1_404620_AA1306380.1	GO:0003677	DNA binding	ZOS9-05 - C2H2 zinc finger protein, expressed	BED zinc finger family protein, expressed	0	0	0	0	0	0	0	-3.63737
TRIAE_CS42_5BL_TGACv1_404620_AA1306390.1	GO:0003677	DNA binding	ZOS9-05 - C2H2 zinc finger protein, expressed	BED zinc finger family protein, expressed	0	0	0	0	0	0	0	-2.1883
TRIAE_CS42_5DL_TGACv1_435762_AA1454600.1	GO:0003677	DNA binding	ZOS9-05 - C2H2 zinc finger protein, expressed	BED zinc finger family protein, expressed	0	0	0	0	0	0	0	-2.1883
TRIAE_CS42_6DS_TGACv1_543462_AA1740390.1	GO:0003677	DNA binding	transposon protein, putative, unclassified, expressed	BED zinc finger family protein, expressed	0	0	0	1.10938	0	0	0	-1.11791
TRIAE_CS42_U_TGACv1_654292_AA2150570.1	GO:0003677	DNA binding	transposon protein, putative, unclassified, expressed	BED zinc finger family protein, expressed	0	0	0	0	0	0	0	1.33192
TRIAE_CS42_3DL_TGACv1_251850_AA0885460.1	GO:0003677	DNA binding	DEK C terminal domain containing protein, expressed	DEK domain-containing chromatin associated protein	0	0	0	0	0	0	0	-1.15076
TRIAE_CS42_2AL_TGACv1_095006_AA0305840.1	GO:0003677	DNA binding	histone H1, putative, expressed	histone H1-3	0	0	0	0	0	0	0	-1.03388
TRIAE_CS42_2AL_TGACv1_095006_AA0305850.1	GO:0003677	DNA binding	histone H1, putative, expressed	histone H1-3	0	0	0	0	0	0	0	-1.04699
TRIAE_CS42_2AL_TGACv1_101425_AA0327790.3	GO:0003677	DNA binding	histone H1, putative, expressed	histone H1-3	0	0	0	0	0	0	0	-2.50559
TRIAE_CS42_2BL_TGACv1_129685_AA0392600.2	GO:0003677	DNA binding	histone H1, putative, expressed	histone H1-3	0	0	0	0	0	0	0	-1.04699
TRIAE_CS42_2BL_TGACv1_129685_AA0392640.1	GO:0003677	DNA binding	histone H1, putative, expressed	histone H1-3	0	0	0	0	0	0	0	-2.47587
TRIAE_CS42_2DL_TGACv1_158517_AA0520630.1	GO:0003677	DNA binding	histone H1, putative, expressed	histone H1-3	0	0	0	0	0	0	0	-2.10334
TRIAE_CS42_2DL_TGACv1_159835_AA0543380.1	GO:0003677	DNA binding	histone H1, putative, expressed	histone H1-3	-1.06013	0	0	-1.44908	0	0	0	-1.82909
TRIAE_CS42_4AL_TGACv1_289312_AA0968960.1	GO:0003677	DNA binding	histone H1, putative, expressed	histone H1-3	0	1.30482	0	0	0	0	0	4.50916
TRIAE_CS42_5AL_TGACv1_375137_AA1216720.5	GO:0003677	DNA binding	retrotransposon protein, putative, Ty3-gypsy subclass, expressed	histone H1-3	0	0	0	0	0	0	0	-1.16431
TRIAE_CS42_5AL_TGACv1_376556_AA1238410.3	GO:0003677	DNA binding	retrotransposon protein, putative, Ty3-gypsy subclass, expressed	histone H1-3	0	0	0	0	0	0	0	-1.16231
TRIAE_CS42_5AL_TGACv1_377385_AA1246370.3	GO:0003677	DNA binding	retrotransposon protein, putative, Ty3-gypsy subclass, expressed	histone H1-3	0	1.2639	0	0	0	0	0	-1.83614
TRIAE_CS42_5BL_TGACv1_404429_AA1299600.2	GO:0003677	DNA binding	retrotransposon protein, putative, Ty3-gypsy subclass, expressed	histone H1-3	0	1.27972	0	0	0	0	0	-1.83676
TRIAE_CS42_5BL_TGACv1_405271_AA1323660.1	GO:0003677	DNA binding	retrotransposon protein, putative, Ty3-gypsy subclass, expressed	histone H1-3	0	0	0	0	0	0	0	-1.22583
TRIAE_CS42_5BL_TGACv1_406196_AA1342070.2	GO:0003677	DNA binding	retrotransposon protein, putative, Ty3-gypsy subclass, expressed	histone H1-3	0	0	0	0	0	0	0	-1.22889
TRIAE_CS42_5DL_TGACv1_434405_AA1435280.1	GO:0003677	DNA binding	retrotransposon protein, putative, Ty3-gypsy subclass, expressed	histone H1-3	0	1.09982	0	0	0	0	0	-1.16231
TRIAE_CS42_7AS_TGACv1_569501_AA1817640.1	GO:0003677	DNA binding	histone H1, putative, expressed	histone H1-3	-1.74151	0	0	0	0	0	0	3.8966
TRIAE_CS42_7DS_TGACv1_622117_AA2033050.3	GO:0003677	DNA binding	histone H1, putative, expressed	histone H1-3	0	1.5676	0	0	0	2.26778	1.83472	4.55785
TRIAE_CS42_1AS_TGACv1_018984_AA0057270.1	GO:0003677	DNA binding	Core histone H2A/H2B/H3/H4 domain containing protein, putative, expressed	histone H2A 11	0	0	0	0	0	0	0	-2.65766
TRIAE_CS42_1BL_TGACv1_030582_AA0094760.1	GO:0003677	DNA binding	Core histone H2A/H2B/H3/H4 domain containing protein, putative, expressed	histone H2A 11	0	0	0	0	0	0	0	-2.65766
TRIAE_CS42_5AS_TGACv1_392663_AA1262830.1	GO:0003677	DNA binding	Core histone H2A/H2B/H3/H4 domain containing protein, putative, expressed	histone H2A 2	0	2.10415	0	0	0	0	0	-2.41494
TRIAE_CS42_5BS_TGACv1_423260_AA1372560.1	GO:0003677	DNA binding	Core histone H2A/H2B/H3/H4 domain containing protein, putative, expressed	histone H2A 2	0	2.10415	0	0	0	0	0	-2.41494
TRIAE_CS42_5DS_TGACv1_456987_AA1480720.1	GO:0003677	DNA binding	Core histone H2A/H2B/H3/H4 domain containing protein, putative, expressed	histone H2A 2	0	2.10415	0	0	0	0	0	-2.41494
TRIAE_CS42_6AL_TGACv1_473071_AA1528460.1	GO:0003677	DNA binding	Core histone H2A/H2B/H3/H4 domain containing protein, putative, expressed	histone H2A 2	0	0	0	0	0	0	0	-2.55473
TRIAE_CS42_7AL_TGACv1_558175_AA1790900.1	GO:0003677	DNA binding	Core histone H2A/H2B/H3/H4 domain containing protein, putative, expressed	histone H2A 2	0	0	0	0	0	0	0	-2.36698
TRIAE_CS42_7DL_TGACv1_605062_AA2004300.1	GO:0003677	DNA binding	Core histone H2A/H2B/H3/H4 domain containing protein, putative, expressed	histone H2A 2	0	0	0	0	0	0	0	-2.88944
TRIAE_CS42_7DL_TGACv1_605062_AA2004310.1	GO:0003677	DNA binding	Core histone H2A/H2B/H3/H4 domain containing protein, putative, expressed	histone H2A 2	0	0	0	0	0	0	0	-2.36698
TRIAE_CS42_1AS_TGACv1_019041_AA0058770.2	GO:0003677	DNA binding	Core histone H2A/H2B/H3/H4 domain containing protein, putative, expressed	histone H2A 6	0	0	0	0	0	0	0	-1.86767
TRIAE_CS42_1AS_TGACv1_019041_AA0058780.1	GO:0003677	DNA binding	Core histone H2A/H2B/H3/H4 domain containing protein, putative, expressed	histone H2A 6	0	0	0	0	0	0	0	-1.84667
TRIAE_CS42_1BS_TGACv1_050766_AA0175240.1	GO:0003677	DNA binding	Core histone H2A/H2B/H3/H4 domain containing protein, putative, expressed	histone H2A 6	0	0	0	0	0	0	0	-1.92121
TRIAE_CS42_1DS_TGACv1_080666_AA0251960.1	GO:0003677	DNA binding	Core histone H2A/H2B/H3/H4 domain containing protein, putative, expressed	histone H2A 6	0	0	0	-3.32813	0	0	0	-1.75926
TRIAE_CS42_2BL_TGACv1_129447_AA0384080.1	GO:0003677	DNA binding	Core histone H2A/H2B/H3/H4 domain containing protein, putative, expressed	histone H2A 6	0	0	0	0	0	0	0	-2.59343
TRIAE_CS42_4AS_TGACv1_307192_AA1018220.1	GO:0003677	DNA binding	Core histone H2A/H2B/H3/H4 domain containing protein, putative, expressed	histone H2A 6	0	-1.34322	0	-2.2733	0	0	0	-2.06727
TRIAE_CS42_4AS_TGACv1_307192_AA1018230.1	GO:0003677	DNA binding	Core histone H2A/H2B/H3/H4 domain containing protein, putative, expressed	histone H2A 6	0	0	0	0	0	0	0	-2.52434
TRIAE_CS42_4BL_TGACv1_321071_AA1054730.1	GO:0003677	DNA binding	Core histone H2A/H2B/H3/H4 domain containing protein, putative, expressed	histone H2A 6	0	0	0	0	0	0	0	-2.02863
TRIAE_CS42_4DL_TGACv1_344965_AA1150720.1	GO:0003677	DNA binding	Core histone H2A/H2B/H3/H4 domain containing protein, putative, expressed	histone H2A 6	0	-1.32993	0	-2.00731	0	0	0	-2.05258
TRIAE_CS42_5AL_TGACv1_374620_AA1204660.1	GO:0003677	DNA binding	Core histone H2A/H2B/H3/H4 domain containing protein, putative, expressed	histone H2A 6	0	0	0	0	0	0	0	-2.37166
TRIAE_CS42_5AL_TGACv1_375312_AA1219620.1	GO:0003677	DNA binding	Core histone H2A/H2B/H3/H4 domain containing protein, putative, expressed	histone H2A 6	0	0	0	0	0	0	0	-2.3286
TRIAE_CS42_5AL_TGACv1_375328_AA1219970.1	GO:0003677	DNA binding	Core histone H2A/H2B/H3/H4 domain containing protein, putative, expressed	histone H2A 6	0	0	0	0	0	0	0	-2.02748
TRIAE_CS42_5AL_TGACv1_376771_AA1240790.1	GO:0003677	DNA binding	Core histone H2A/H2B/H3/H4 domain containing protein, putative, expressed	histone H2A 6	0	0	0	0	0	0	0	-2.85231
TRIAE_CS42_5BL_TGACv1_404356_AA1296780.1	GO:0003677	DNA binding	Core histone H2A/H2B/H3/H4 domain containing protein, putative, expressed	histone H2A 6	0	0	0	0	0	0	0	-2.32308
TRIAE_CS42_5BL_TGACv1_404599_AA1305700.1	GO:0003677	DNA binding	Core histone H2A/H2B/H3/H4 domain containing protein, putative, expressed	histone H2A 6	0	0	0	0	0	0	0	-2.37166
TRIAE_CS42_5BL_TGACv1_404742_AA1309770.1	GO:0003677	DNA binding	Core histone H2A/H2B/H3/H4 domain containing protein, putative, expressed	histone H2A 6	0	0	0	0	0	0	0	-2.17678
TRIAE_CS42_5BL_TGACv1_404742_AA1309800.1	GO:0003677	DNA binding	Core histone H2A/H2B/H3/H4 domain containing protein, putative, expressed	histone H2A 6	0	0	0	0	0	0	0	-2.38352
TRIAE_CS42_5BL_TGACv1_404817_AA1311720.1	GO:0003677	DNA binding	Core histone H2A/H2B/H3/H4 domain containing protein, putative, expressed	histone H2A 6	0	0	0	0	0	-1.2283	0	-4.46643
TRIAE_CS42_5BL_TGACv1_405338_AA1325330.1	GO:0003677	DNA binding	Core histone H2A/H2B/H3/H4 domain containing protein, putative, expressed	histone H2A 6	0	0	0	0	0	0	0	-2.85348
TRIAE_CS42_5BL_TGACv1_406954_AA1351800.1	GO:0003677	DNA binding	Core histone H2A/H2B/H3/H4 domain containing protein, putative, expressed	histone H2A 6	0	0	0	0	0	0	0	-2.02748
TRIAE_CS42_5BL_TGACv1_407244_AA1354760.1	GO:0003677	DNA binding	Core histone H2A/H2B/H3/H4 domain containing protein, putative, expressed	histone H2A 6	0	0	0	0	0	0	0	-2.49646
TRIAE_CS42_5BL_TGACv1_409463_AA1365990.1	GO:0003677	DNA binding	Core histone H2A/H2B/H3/H4 domain containing protein, putative, expressed	histone H2A 6	0	0	0	0	0	0	0	-2.99898
TRIAE_CS42_5BL_TGACv1_412119_AA1367740.1	GO:0003677	DNA binding	Core histone H2A/H2B/H3/H4 domain containing protein, putative, expressed	histone H2A 6	0	0	0	0	0	0	0	-2.49646
TRIAE_CS42_5DL_TGACv1_433241_AA1406670.1	GO:0003677	DNA binding	Core histone H2A/H2B/H3/H4 domain containing protein, putative, expressed	histone H2A 6	0	0	0	0	0	0	0	-2.37166
TRIAE_CS42_5DL_TGACv1_433939_AA1425710.1	GO:0003677	DNA binding	Core histone H2A/H2B/H3/H4 domain containing protein, putative, expressed	histone H2A 6	0	0	0	0	0	0	0	-2.477
TRIAE_CS42_5DL_TGACv1_434753_AA1441070.1	GO:0003677	DNA binding	Core histone H2A/H2B/H3/H4 domain containing protein, putative, expressed	histone H2A 6	0	0	0	0	0	0	0	-2.58906
TRIAE_CS42_5DL_TGACv1_435425_AA1450490.1	GO:0003677	DNA binding	Core histone H2A/H2B/H3/H4 domain containing protein, putative, expressed	histone H2A 6	0	0	0	0	0	0	0	-2.32308
TRIAE_CS42_5DL_TGACv1_435972_AA1456840.1	GO:0003677	DNA binding	Core histone H2A/H2B/H3/H4 domain containing protein, putative, expressed	histone H2A 6	0	0	0	0	0	0	0	-2.3286
TRIAE_CS42_5DL_TGACv1_436197_AA1459170.1	GO:0003677	DNA binding	Core histone H2A/H2B/H3/H4 domain containing protein, putative, expressed	histone H2A 6	0	0	0	0	0	0	0	-2.80887
TRIAE_CS42_5DL_TGACv1_437054_AA1464810.1	GO:0003677	DNA binding	Core histone H2A/H2B/H3/H4 domain containing protein, putative, expressed	histone H2A 6	0	0	0	0	0	0	0	-2.02748
TRIAE_CS42_6AS_TGACv1_485161_AA1538420.1	GO:0003677	DNA binding	Core histone H2A/H2B/H3/H4 domain containing protein, putative, expressed	histone H2A 6	-1.47452	0	0	0	0	0	0	-2.12347
TRIAE_CS42_6AS_TGACv1_485765_AA1551660.1	GO:0003677	DNA binding	Core histone H2A/H2B/H3/H4 domain containing protein, putative, expressed	histone H2A 6	0	0	0	-1.23758	0	0	0	-2.33038
TRIAE_CS42_6AS_TGACv1_486334_AA1559820.1	GO:0003677	DNA binding	Core histone H2A/H2B/H3/H4 domain containing protein, putative, expressed	histone H2A 6	0	0	0	-1.23397	0	0	0	-2.15111
TRIAE_CS42_6AS_TGACv1_488574_AA1575780.1	GO:0003677	DNA binding	Core histone H2A/H2B/H3/H4 domain containing protein, putative, expressed	histone H2A 6	0	0	0	-1.20251	0	0	0	-2.33038
TRIAE_CS42_6BS_TGACv1_513760_AA1648750.1	GO:0003677	DNA binding	Core histone H2A/H2B/H3/H4 domain containing protein, putative, expressed	histone H2A 6	0	0	0	-1.23758	0	0	0	-2.33038
TRIAE_CS42_6BS_TGACv1_513783_AA1649480.1	GO:0003677	DNA binding	Core histone H2A/H2B/H3/H4 domain containing protein, putative, expressed	histone H2A 6	0	0	0	0	0	0	0	-2.02298
TRIAE_CS42_6BS_TGACv1_515110_AA1667400.1	GO:0003677	DNA binding	Core histone H2A/H2B/H3/H4 domain containing protein, putative, expressed	histone H2A 6	0	0	0	-1.23397	0	0	0	-2.15111
TRIAE_CS42_6DS_TGACv1_542879_AA1732020.1	GO:0003677	DNA binding	Core histone H2A/H2B/H3/H4 domain containing protein, putative, expressed	histone H2A 6	0	0	0	0	0	0	0	-2.89764
TRIAE_CS42_7AL_TGACv1_556037_AA1753270.1	GO:0003677	DNA binding	Core histone H2A/H2B/H3/H4 domain containing protein, putative, expressed	histone H2A 6	0	0	0	0	0	0	0	-1.52123
TRIAE_CS42_7AL_TGACv1_556037_AA1753310.1	GO:0003677	DNA binding	Core histone H2A/H2B/H3/H4 domain containing protein, putative, expressed	histone H2A 6	0	0	0	0	0	0	0	-1.86807
TRIAE_CS42_7AL_TGACv1_556037_AA1753320.1	GO:0003677	DNA binding	Core histone H2A/H2B/H3/H4 domain containing protein, putative, expressed	histone H2A 6	0	0	0	0	0	0	0	-1.33457
TRIAE_CS42_7AS_TGACv1_570271_AA1833160.1	GO:0003677	DNA binding	Core histone H2A/H2B/H3/H4 domain containing protein, putative, expressed	histone H2A 6	0	0	0	0	0	0	0	-2.11703
TRIAE_CS42_7BL_TGACv1_577062_AA1864870.1	GO:0003677	DNA binding	Core histone H2A/H2B/H3/H4 domain containing protein, putative, expressed	histone H2A 6	0	0	0	0	0	0	0	-1.87499
TRIAE_CS42_7BL_TGACv1_577062_AA1864890.1	GO:0003677	DNA binding	Core histone H2A/H2B/H3/H4 domain containing protein, putative, expressed	histone H2A 6	0	0	0	0	0	0	0	-1.89683
TRIAE_CS42_7BL_TGACv1_577540_AA1878250.1	GO:0003677	DNA binding	Core histone H2A/H2B/H3/H4 domain containing protein, putative, expressed	histone H2A 6	0	0	0	0	0	0	0	-2.37031
TRIAE_CS42_7BL_TGACv1_577953_AA1886590.1	GO:0003677	DNA binding	Core histone H2A/H2B/H3/H4 domain containing protein, putative, expressed	histone H2A 6	0	0	0	0	0	0	0	-1.89683
TRIAE_CS42_7BL_TGACv1_577953_AA1886600.1	GO:0003677	DNA binding	Core histone H2A/H2B/H3/H4 domain containing protein, putative, expressed	histone H2A 6	0	0	0	0	0	0	0	-2.37031
TRIAE_CS42_7DL_TGACv1_604698_AA2000810.1	GO:0003677	DNA binding	Core histone H2A/H2B/H3/H4 domain containing protein, putative, expressed	histone H2A 6	0	0	0	2.13295	0	0	0	-2.16707
TRIAE_CS42_7DL_TGACv1_605061_AA2004290.1	GO:0003677	DNA binding	Core histone H2A/H2B/H3/H4 domain containing protein, putative, expressed	histone H2A 6	0	0	0	0	0	0	0	-2.00729
TRIAE_CS42_1BL_TGACv1_031438_AA0114030.2	GO:0003677	DNA binding	Core histone H2A/H2B/H3/H4 domain containing protein, putative, expressed	histone H2A 7	0	0	0	0	0	0	0	-1.95435
TRIAE_CS42_3AL_TGACv1_198569_AA0668860.2	GO:0003677	DNA binding	Core histone H2A/H2B/H3/H4 domain containing protein, putative, expressed	histone H2A 7	0	0	0	0	0	0	0	-2.31301
TRIAE_CS42_3AS_TGACv1_211393_AA0689720.1	GO:0003677	DNA binding	Core histone H2A/H2B/H3/H4 domain containing protein, putative, expressed	histone H2A 7	0	0	0	0	0	0	0	-2.40055
TRIAE_CS42_3B_TGACv1_225551_AA0809710.1	GO:0003677	DNA binding	Core histone H2A/H2B/H3/H4 domain containing protein, putative, expressed	histone H2A 7	0	0	0	0	0	0	0	-1.5305
TRIAE_CS42_5DL_TGACv1_435148_AA1446720.2	GO:0003677	DNA binding	Core histone H2A/H2B/H3/H4 domain containing protein, putative, expressed	histone H2A 7	0	0	0	0	0	0	0	-2.74255
TRIAE_CS42_6AS_TGACv1_486079_AA1556510.1	GO:0003677	DNA binding	Core histone H2A/H2B/H3/H4 domain containing protein, putative, expressed	histone H2A 7	0	0	0	0	0	0	0	-2.47395
TRIAE_CS42_6AS_TGACv1_486132_AA1557290.1	GO:0003677	DNA binding	Core histone H2A/H2B/H3/H4 domain containing protein, putative, expressed	histone H2A 7	0	0	0	0	0	0	0	-2.07486
TRIAE_CS42_6AS_TGACv1_486132_AA1557320.1	GO:0003677	DNA binding	Core histone H2A/H2B/H3/H4 domain containing protein, putative, expressed	histone H2A 7	0	0	0	0	0	0	0	-2.85048
TRIAE_CS42_6AS_TGACv1_486359_AA1560440.1	GO:0003677	DNA binding	Core histone H2A/H2B/H3/H4 domain containing protein, putative, expressed	histone H2A 7	0	0	0	0	0	0	0	-2.07486
TRIAE_CS42_6AS_TGACv1_486616_AA1563230.1	GO:0003677	DNA binding	Core histone H2A/H2B/H3/H4 domain containing protein, putative, expressed	histone H2A 7	0	0	0	0	0	0	0	-2.41828
TRIAE_CS42_6AS_TGACv1_487966_AA1573820.1	GO:0003677	DNA binding	Core histone H2A/H2B/H3/H4 domain containing protein, putative, expressed	histone H2A 7	0	0	0	0	0	0	0	-2.23957
TRIAE_CS42_6BS_TGACv1_513237_AA1635370.2	GO:0003677	DNA binding	Core histone H2A/H2B/H3/H4 domain containing protein, putative, expressed	histone H2A 7	0	0	0	0	0	0	0	-2.47395
TRIAE_CS42_6BS_TGACv1_513478_AA1642840.1	GO:0003677	DNA binding	Core histone H2A/H2B/H3/H4 domain containing protein, putative, expressed	histone H2A 7	0	0	0	0	0	0	0	-2.47395
TRIAE_CS42_6BS_TGACv1_513585_AA1645280.1	GO:0003677	DNA binding	Core histone H2A/H2B/H3/H4 domain containing protein, putative, expressed	histone H2A 7	0	0	0	0	0	0	0	-2.47395
TRIAE_CS42_6BS_TGACv1_513585_AA1645310.2	GO:0003677	DNA binding	Core histone H2A/H2B/H3/H4 domain containing protein, putative, expressed	histone H2A 7	0	0	0	0	0	0	0	-2.14322
TRIAE_CS42_6BS_TGACv1_514557_AA1661500.1	GO:0003677	DNA binding	Core histone H2A/H2B/H3/H4 domain containing protein, putative, expressed	histone H2A 7	0	0	0	0	0	0	0	-2.23957
TRIAE_CS42_6BS_TGACv1_514896_AA1665550.1	GO:0003677	DNA binding	Core histone H2A/H2B/H3/H4 domain containing protein, putative, expressed	histone H2A 7	0	0	0	0	0	0	0	-1.98227
TRIAE_CS42_6BS_TGACv1_514975_AA1666330.1	GO:0003677	DNA binding	Core histone H2A/H2B/H3/H4 domain containing protein, putative, expressed	histone H2A 7	0	0	0	0	0	0	0	-2.47395
TRIAE_CS42_6BS_TGACv1_515612_AA1671360.2	GO:0003677	DNA binding	Core histone H2A/H2B/H3/H4 domain containing protein, putative, expressed	histone H2A 7	0	0	0	0	0	0	0	-2.40685
TRIAE_CS42_6DS_TGACv1_543230_AA1737240.2	GO:0003677	DNA binding	Core histone H2A/H2B/H3/H4 domain containing protein, putative, expressed	histone H2A 7	-1.47452	0	0	0	0	0	0	-2.12347
TRIAE_CS42_6DS_TGACv1_543642_AA1742520.1	GO:0003677	DNA binding	Core histone H2A/H2B/H3/H4 domain containing protein, putative, expressed	histone H2A 7	0	0	0	0	0	0	0	-2.25226
TRIAE_CS42_6DS_TGACv1_543728_AA1743560.1	GO:0003677	DNA binding	Core histone H2A/H2B/H3/H4 domain containing protein, putative, expressed	histone H2A 7	0	0	0	0	0	0	0	-3.01
TRIAE_CS42_6DS_TGACv1_543728_AA1743580.1	GO:0003677	DNA binding	Core histone H2A/H2B/H3/H4 domain containing protein, putative, expressed	histone H2A 7	0	0	0	0	0	0	0	-2.05104
TRIAE_CS42_U_TGACv1_644576_AA2140480.1	GO:0003677	DNA binding	Core histone H2A/H2B/H3/H4 domain containing protein, putative, expressed	histone H2A 7	-1.47452	0	0	0	0	0	0	-2.12347
TRIAE_CS42_U_TGACv1_644773_AA2141590.1	GO:0003677	DNA binding	Core histone H2A/H2B/H3/H4 domain containing protein, putative, expressed	histone H2A 7	0	0	0	0	0	0	0	-2.20858
TRIAE_CS42_1AL_TGACv1_000106_AA0003480.1	GO:0003677	DNA binding	Core histone H2A/H2B/H3/H4 domain containing protein, putative, expressed	Histone H2B.1	0	0	0	0	0	0	0	-2.39682
TRIAE_CS42_1AL_TGACv1_001257_AA0027900.1	GO:0003677	DNA binding	Core histone H2A/H2B/H3/H4 domain containing protein, putative, expressed	Histone H2B.1	0	5.03257	2.9658	5.139	0	0	0	-1.88061
TRIAE_CS42_1AL_TGACv1_002871_AA0045770.1	GO:0003677	DNA binding	Core histone H2A/H2B/H3/H4 domain containing protein, putative, expressed	Histone H2B.1	0	0	0	0	0	0	0	-2.39682
TRIAE_CS42_1DL_TGACv1_062947_AA0222010.1	GO:0003677	DNA binding	Core histone H2A/H2B/H3/H4 domain containing protein, putative, expressed	Histone H2B.1	0	5.00968	2.92418	4.97861	0	0	0	-1.84276
TRIAE_CS42_1DL_TGACv1_064045_AA0232270.1	GO:0003677	DNA binding	Core histone H2A/H2B/H3/H4 domain containing protein, putative, expressed	Histone H2B.1	0	0	0	0	0	0	0	-2.02851
TRIAE_CS42_2BL_TGACv1_132371_AA0437200.1	GO:0003677	DNA binding	Core histone H2A/H2B/H3/H4 domain containing protein, putative, expressed	Histone H2B.1	0	0	0	0	0	0	0	-2.30103
TRIAE_CS42_2DL_TGACv1_158298_AA0515090.1	GO:0003677	DNA binding	Core histone H2A/H2B/H3/H4 domain containing protein, putative, expressed	Histone H2B.1	0	0	0	0	0	0	0	-2.31554
TRIAE_CS42_4AS_TGACv1_306795_AA1013510.1	GO:0003677	DNA binding	Core histone H2A/H2B/H3/H4 domain containing protein, putative, expressed	Histone H2B.1	-1.06825	-1.1419	0	0	0	0	0	-1.53059
TRIAE_CS42_4AS_TGACv1_308474_AA1028060.1	GO:0003677	DNA binding	Core histone H2A/H2B/H3/H4 domain containing protein, putative, expressed	Histone H2B.1	-1.06825	-1.1419	0	0	0	0	0	-1.53059
TRIAE_CS42_4BL_TGACv1_321247_AA1057870.1	GO:0003677	DNA binding	Core histone H2A/H2B/H3/H4 domain containing protein, putative, expressed	Histone H2B.1	-1.21273	-1.00555	0	0	0	0	0	-1.53059
TRIAE_CS42_4DL_TGACv1_342877_AA1124450.1	GO:0003677	DNA binding	Core histone H2A/H2B/H3/H4 domain containing protein, putative, expressed	Histone H2B.1	0	0	0	0	0	0	0	-1.76984
TRIAE_CS42_5DL_TGACv1_433413_AA1412530.1	GO:0003677	DNA binding	Core histone H2A/H2B/H3/H4 domain containing protein, putative, expressed	Histone H2B.1	0	0	0	0	0	0	0	-1.00873
TRIAE_CS42_6BS_TGACv1_514168_AA1656320.1	GO:0003677	DNA binding	Core histone H2A/H2B/H3/H4 domain containing protein, putative, expressed	Histone H2B.1	-1.35358	-2.32657	0	-3.70082	0	0	0	-2.16301
TRIAE_CS42_3AS_TGACv1_213165_AA0705740.1	GO:0003677	DNA binding	Core histone H2A/H2B/H3/H4 domain containing protein, putative, expressed	Histone H2B.10	0	0	0	0	0	0	0	-1.94119
TRIAE_CS42_3DS_TGACv1_273229_AA0929660.1	GO:0003677	DNA binding	Core histone H2A/H2B/H3/H4 domain containing protein, putative, expressed	Histone H2B.10	0	0	0	0	0	0	0	-1.93348
TRIAE_CS42_3DS_TGACv1_273777_AA0933410.1	GO:0003677	DNA binding	Core histone H2A/H2B/H3/H4 domain containing protein, putative, expressed	Histone H2B.10	0	0	0	0	0	0	0	-2.01755
TRIAE_CS42_1AL_TGACv1_000718_AA0017740.1	GO:0003677	DNA binding	Core histone H2A/H2B/H3/H4 domain containing protein, putative, expressed	Histone H2B.2	0	0	0	0	0	0	0	-1.89494
TRIAE_CS42_1AL_TGACv1_001145_AA0025890.1	GO:0003677	DNA binding	Core histone H2A/H2B/H3/H4 domain containing protein, putative, expressed	Histone H2B.2	0	0	0	0	0	0	0	-1.72477
TRIAE_CS42_1BL_TGACv1_030320_AA0086610.1	GO:0003677	DNA binding	Core histone H2A/H2B/H3/H4 domain containing protein, putative, expressed	Histone H2B.2	-1.06825	-1.1419	0	0	0	0	0	-1.53059
TRIAE_CS42_1BL_TGACv1_031433_AA0113930.1	GO:0003677	DNA binding	Core histone H2A/H2B/H3/H4 domain containing protein, putative, expressed	Histone H2B.2	0	0	0	0	0	0	0	-1.85256
TRIAE_CS42_1BL_TGACv1_031593_AA0116690.2	GO:0003677	DNA binding	Core histone H2A/H2B/H3/H4 domain containing protein, putative, expressed	Histone H2B.2	0	0	0	0	0	0	0	-1.85256
TRIAE_CS42_1BL_TGACv1_032638_AA0132190.1	GO:0003677	DNA binding	Core histone H2A/H2B/H3/H4 domain containing protein, putative, expressed	Histone H2B.2	0	1.5001	0	1.35143	0	0	0	-1.79236
TRIAE_CS42_1BL_TGACv1_035752_AA0147030.1	GO:0003677	DNA binding	Core histone H2A/H2B/H3/H4 domain containing protein, putative, expressed	Histone H2B.2	0	0	0	-1.01529	0	0	0	-1.86142
TRIAE_CS42_1DL_TGACv1_061065_AA0183720.1	GO:0003677	DNA binding	Core histone H2A/H2B/H3/H4 domain containing protein, putative, expressed	Histone H2B.2	0	0	0	0	0	0	0	-2.40605
TRIAE_CS42_1DL_TGACv1_062690_AA0218200.1	GO:0003677	DNA binding	Core histone H2A/H2B/H3/H4 domain containing protein, putative, expressed	Histone H2B.2	0	1.5001	0	1.35143	0	0	0	-1.79236
TRIAE_CS42_2DL_TGACv1_157896_AA0500890.1	GO:0003677	DNA binding	Core histone H2A/H2B/H3/H4 domain containing protein, putative, expressed	Histone H2B.2	-1.02657	0	0	0	0	0	0	-2.13325
TRIAE_CS42_3AS_TGACv1_211393_AA0689710.1	GO:0003677	DNA binding	Core histone H2A/H2B/H3/H4 domain containing protein, putative, expressed	Histone H2B.2	0	0	0	-2.66255	0	0	0	-1.97044
TRIAE_CS42_3AS_TGACv1_212263_AA0699310.1	GO:0003677	DNA binding	Core histone H2A/H2B/H3/H4 domain containing protein, putative, expressed	Histone H2B.2	0	0	0	0	0	0	0	-1.67539
TRIAE_CS42_3B_TGACv1_221012_AA0726950.1	GO:0003677	DNA binding	Core histone H2A/H2B/H3/H4 domain containing protein, putative, expressed	Histone H2B.2	0	0	0	0	0	0	0	-1.96424
TRIAE_CS42_3B_TGACv1_221696_AA0747690.2	GO:0003677	DNA binding	Core histone H2A/H2B/H3/H4 domain containing protein, putative, expressed	Histone H2B.2	0	0	0	-1.72422	0	0	0	-2.05388
TRIAE_CS42_3B_TGACv1_221929_AA0753410.1	GO:0003677	DNA binding	Core histone H2A/H2B/H3/H4 domain containing protein, putative, expressed	Histone H2B.2	0	0	0	0	0	0	0	-2.08562
TRIAE_CS42_3B_TGACv1_223291_AA0779810.1	GO:0003677	DNA binding	Core histone H2A/H2B/H3/H4 domain containing protein, putative, expressed	Histone H2B.2	0	0	0	0	0	0	0	-1.42198
TRIAE_CS42_3DL_TGACv1_249465_AA0849410.1	GO:0003677	DNA binding	Core histone H2A/H2B/H3/H4 domain containing protein, putative, expressed	Histone H2B.2	0	0	0	0	0	0	0	-2.17801
TRIAE_CS42_3DS_TGACv1_272101_AA0914680.1	GO:0003677	DNA binding	Core histone H2A/H2B/H3/H4 domain containing protein, putative, expressed	Histone H2B.2	0	0	0	0	0	0	0	-1.66197
TRIAE_CS42_5AS_TGACv1_393099_AA1268340.1	GO:0003677	DNA binding	Core histone H2A/H2B/H3/H4 domain containing protein, putative, expressed	Histone H2B.2	0	-1.24126	0	0	0	0	0	-2.58843
TRIAE_CS42_5BS_TGACv1_424280_AA1388430.1	GO:0003677	DNA binding	Core histone H2A/H2B/H3/H4 domain containing protein, putative, expressed	Histone H2B.2	0	0	0	0	0	0	0	-1.98841
TRIAE_CS42_5DS_TGACv1_457527_AA1487540.1	GO:0003677	DNA binding	Core histone H2A/H2B/H3/H4 domain containing protein, putative, expressed	Histone H2B.2	0	0	0	0	0	0	0	-1.98841
TRIAE_CS42_6AL_TGACv1_473349_AA1530420.1	GO:0003677	DNA binding	Core histone H2A/H2B/H3/H4 domain containing protein, putative, expressed	Histone H2B.2	0	0	0	0	0	0	0	-2.49423
TRIAE_CS42_6AS_TGACv1_486132_AA1557300.1	GO:0003677	DNA binding	Core histone H2A/H2B/H3/H4 domain containing protein, putative, expressed	Histone H2B.2	0	0	0	0	0	0	0	-2.24723
TRIAE_CS42_6AS_TGACv1_486261_AA1558990.1	GO:0003677	DNA binding	Core histone H2A/H2B/H3/H4 domain containing protein, putative, expressed	Histone H2B.2	-1.10988	-2.14813	0	0	0	0	0	-1.72863
TRIAE_CS42_6AS_TGACv1_486709_AA1564310.1	GO:0003677	DNA binding	Core histone H2A/H2B/H3/H4 domain containing protein, putative, expressed	Histone H2B.2	0	0	0	0	0	0	0	-1.97816
TRIAE_CS42_6AS_TGACv1_487213_AA1569000.1	GO:0003677	DNA binding	Core histone H2A/H2B/H3/H4 domain containing protein, putative, expressed	Histone H2B.2	0	0	0	-1.40261	0	0	0	-2.27164
TRIAE_CS42_6BL_TGACv1_499551_AA1585760.1	GO:0003677	DNA binding	Core histone H2A/H2B/H3/H4 domain containing protein, putative, expressed	Histone H2B.2	0	0	0	0	0	0	0	-2.49423
TRIAE_CS42_6BS_TGACv1_513478_AA1642850.1	GO:0003677	DNA binding	Core histone H2A/H2B/H3/H4 domain containing protein, putative, expressed	Histone H2B.2	0	0	0	-2.40841	0	0	0	-1.97044
TRIAE_CS42_6BS_TGACv1_513585_AA1645290.1	GO:0003677	DNA binding	Core histone H2A/H2B/H3/H4 domain containing protein, putative, expressed	Histone H2B.2	0	0	0	-2.40841	0	0	0	-1.97044
TRIAE_CS42_6BS_TGACv1_513774_AA1649320.1	GO:0003677	DNA binding	Core histone H2A/H2B/H3/H4 domain containing protein, putative, expressed	Histone H2B.2	0	0	0	0	0	0	0	-1.86418
TRIAE_CS42_6BS_TGACv1_514210_AA1657040.1	GO:0003677	DNA binding	Core histone H2A/H2B/H3/H4 domain containing protein, putative, expressed	Histone H2B.2	0	0	0	0	0	0	0	-2.41774
TRIAE_CS42_6BS_TGACv1_514331_AA1658500.1	GO:0003677	DNA binding	Core histone H2A/H2B/H3/H4 domain containing protein, putative, expressed	Histone H2B.2	0	0	0	0	0	0	0	-1.85381
TRIAE_CS42_6BS_TGACv1_514752_AA1663970.1	GO:0003677	DNA binding	Core histone H2A/H2B/H3/H4 domain containing protein, putative, expressed	Histone H2B.2	0	0	0	0	0	0	0	-2.4025
TRIAE_CS42_6BS_TGACv1_515612_AA1671370.1	GO:0003677	DNA binding	Core histone H2A/H2B/H3/H4 domain containing protein, putative, expressed	Histone H2B.2	0	0	0	-1.67839	0	0	0	-1.97508
TRIAE_CS42_6DL_TGACv1_528287_AA1713070.1	GO:0003677	DNA binding	Core histone H2A/H2B/H3/H4 domain containing protein, putative, expressed	Histone H2B.2	0	0	0	0	0	0	0	-1.98383
TRIAE_CS42_6DS_TGACv1_543122_AA1735780.1	GO:0003677	DNA binding	Core histone H2A/H2B/H3/H4 domain containing protein, putative, expressed	Histone H2B.2	0	0	0	-1.36474	0	0	0	-2.21578
TRIAE_CS42_6DS_TGACv1_543642_AA1742510.1	GO:0003677	DNA binding	Core histone H2A/H2B/H3/H4 domain containing protein, putative, expressed	Histone H2B.2	0	0	0	-1.64592	0	0	0	-2.26369
TRIAE_CS42_6DS_TGACv1_543728_AA1743570.1	GO:0003677	DNA binding	Core histone H2A/H2B/H3/H4 domain containing protein, putative, expressed	Histone H2B.2	0	0	0	0	0	0	0	-2.33748
TRIAE_CS42_7AL_TGACv1_558158_AA1790780.1	GO:0003677	DNA binding	Core histone H2A/H2B/H3/H4 domain containing protein, putative, expressed	Histone H2B.2	0	0	0	0	0	0	0	-2.07423
TRIAE_CS42_7DL_TGACv1_603283_AA1980090.1	GO:0003677	DNA binding	Core histone H2A/H2B/H3/H4 domain containing protein, putative, expressed	Histone H2B.2	0	-1.48207	0	0	0	0	0	-1.70048
TRIAE_CS42_U_TGACv1_640700_AA2069590.1	GO:0003677	DNA binding	Core histone H2A/H2B/H3/H4 domain containing protein, putative, expressed	Histone H2B.2	0	0	0	-1.25734	0	0	0	-2.06086
TRIAE_CS42_U_TGACv1_643832_AA2135390.1	GO:0003677	DNA binding	Core histone H2A/H2B/H3/H4 domain containing protein, putative, expressed	Histone H2B.2	-1.10988	-3.05253	0	0	0	0	0	-2.14459
TRIAE_CS42_3DL_TGACv1_252224_AA0888600.1	GO:0003677	DNA binding	Core histone H2A/H2B/H3/H4 domain containing protein, putative, expressed	Histone H2B.3	0	0	0	0	0	0	0	-2.46957
TRIAE_CS42_6AS_TGACv1_486796_AA1565110.1	GO:0003677	DNA binding	Core histone H2A/H2B/H3/H4 domain containing protein, putative, expressed	Histone H2B.3	0	0	0	-1.76082	0	0	0	-2.04678
TRIAE_CS42_6AS_TGACv1_487522_AA1571220.1	GO:0003677	DNA binding	Core histone H2A/H2B/H3/H4 domain containing protein, putative, expressed	Histone H2B.3	0	0	0	0	0	0	0	-2.34065
TRIAE_CS42_6DS_TGACv1_543122_AA1735730.1	GO:0003677	DNA binding	Core histone H2A/H2B/H3/H4 domain containing protein, putative, expressed	Histone H2B.3	0	0	0	0	0	0	0	-2.66948
TRIAE_CS42_6DS_TGACv1_544725_AA1749230.1	GO:0003677	DNA binding	Core histone H2A/H2B/H3/H4 domain containing protein, putative, expressed	Histone H2B.3	0	0	0	-1.36474	0	0	0	-2.27943
TRIAE_CS42_7AL_TGACv1_558158_AA1790770.1	GO:0003677	DNA binding	Core histone H2A/H2B/H3/H4 domain containing protein, putative, expressed	Histone H2B.3	0	0	0	0	0	0	0	-2.27259
TRIAE_CS42_7BL_TGACv1_577364_AA1873510.1	GO:0003677	DNA binding	Core histone H2A/H2B/H3/H4 domain containing protein, putative, expressed	Histone H2B.3	0	-1.42019	0	0	0	0	0	-1.74317
TRIAE_CS42_7BL_TGACv1_577571_AA1878840.1	GO:0003677	DNA binding	Core histone H2A/H2B/H3/H4 domain containing protein, putative, expressed	Histone H2B.3	0	0	0	-2.58123	0	0	0	-2.41192
TRIAE_CS42_7BL_TGACv1_577665_AA1880600.1	GO:0003677	DNA binding	Core histone H2A/H2B/H3/H4 domain containing protein, putative, expressed	Histone H2B.3	0	-1.42019	0	0	0	0	0	-1.71891
TRIAE_CS42_7BL_TGACv1_578173_AA1890570.1	GO:0003677	DNA binding	Core histone H2A/H2B/H3/H4 domain containing protein, putative, expressed	Histone H2B.3	0	0	0	-1.50199	0	0	0	-2.30767
TRIAE_CS42_7BL_TGACv1_578253_AA1891980.1	GO:0003677	DNA binding	Core histone H2A/H2B/H3/H4 domain containing protein, putative, expressed	Histone H2B.3	0	1.16095	0	0	0	0	0	-2.07074
TRIAE_CS42_7BL_TGACv1_578270_AA1892170.1	GO:0003677	DNA binding	Core histone H2A/H2B/H3/H4 domain containing protein, putative, expressed	Histone H2B.3	0	-1.57029	0	-1.51466	0	0	0	-2.37252
TRIAE_CS42_7BL_TGACv1_578288_AA1892490.1	GO:0003677	DNA binding	Core histone H2A/H2B/H3/H4 domain containing protein, putative, expressed	Histone H2B.3	0	0	0	0	0	0	0	-2.46315
TRIAE_CS42_7DL_TGACv1_603964_AA1991770.1	GO:0003677	DNA binding	Core histone H2A/H2B/H3/H4 domain containing protein, putative, expressed	Histone H2B.3	0	1.60247	0	-1.52595	0	0	0	-2.01198
TRIAE_CS42_7DL_TGACv1_604128_AA1994180.1	GO:0003677	DNA binding	Core histone H2A/H2B/H3/H4 domain containing protein, putative, expressed	Histone H2B.3	0	0	0	0	0	0	0	-2.53348
TRIAE_CS42_3AL_TGACv1_195757_AA0653580.1	GO:0003677	DNA binding	Core histone H2A/H2B/H3/H4 domain containing protein, putative, expressed	Histone H2B.6	0	0	0	0	0	0	0	-2.94595
TRIAE_CS42_3AL_TGACv1_196806_AA0663050.1	GO:0003677	DNA binding	Core histone H2A/H2B/H3/H4 domain containing protein, putative, expressed	Histone H2B.6	0	0	0	0	0	0	0	-3.03517
TRIAE_CS42_3B_TGACv1_221292_AA0736410.1	GO:0003677	DNA binding	Core histone H2A/H2B/H3/H4 domain containing protein, putative, expressed	Histone H2B.6	0	0	0	0	0	0	0	-3.00574
TRIAE_CS42_3B_TGACv1_221292_AA0736430.1	GO:0003677	DNA binding	Core histone H2A/H2B/H3/H4 domain containing protein, putative, expressed	Histone H2B.6	0	1.69248	0	1.34094	0	0	0	-2.60508
TRIAE_CS42_3B_TGACv1_225608_AA0810340.1	GO:0003677	DNA binding	Core histone H2A/H2B/H3/H4 domain containing protein, putative, expressed	Histone H2B.6	0	0	0	0	0	0	0	-2.77123
TRIAE_CS42_3DL_TGACv1_252281_AA0889090.1	GO:0003677	DNA binding	Core histone H2A/H2B/H3/H4 domain containing protein, putative, expressed	Histone H2B.6	0	0	0	0	0	0	0	-2.88713
TRIAE_CS42_1AL_TGACv1_000306_AA0008450.1	GO:0003677	DNA binding	Core histone H2A/H2B/H3/H4 domain containing protein, putative, expressed	Histone superfamily protein	0	0	0	0	0	0	0	-2.45026
TRIAE_CS42_1AL_TGACv1_001027_AA0023720.1	GO:0003677	DNA binding	Core histone H2A/H2B/H3/H4 domain containing protein, putative, expressed	Histone superfamily protein	0	0	0	0	0	0	0	-2.3304
TRIAE_CS42_1AL_TGACv1_001233_AA0027610.1	GO:0003677	DNA binding	Core histone H2A/H2B/H3/H4 domain containing protein, putative, expressed	Histone superfamily protein	0	0	0	0	0	0	0	-2.10769
TRIAE_CS42_1AL_TGACv1_001945_AA0037070.1	GO:0003677	DNA binding	Core histone H2A/H2B/H3/H4 domain containing protein, putative, expressed	Histone superfamily protein	0	0	0	0	0	0	0	-2.77718
TRIAE_CS42_1AL_TGACv1_003580_AA0050490.1	GO:0003677	DNA binding	Core histone H2A/H2B/H3/H4 domain containing protein, putative, expressed	Histone superfamily protein	0	0	0	0	0	0	0	-2.33571
TRIAE_CS42_1BL_TGACv1_030287_AA0085480.1	GO:0003677	DNA binding	Core histone H2A/H2B/H3/H4 domain containing protein, putative, expressed	Histone superfamily protein	0	0	0	0	0	0	0	-2.24339
TRIAE_CS42_1BL_TGACv1_030948_AA0104150.1	GO:0003677	DNA binding	Core histone H2A/H2B/H3/H4 domain containing protein, putative, expressed	Histone superfamily protein	0	0	0	0	0	0	0	-2.24339
TRIAE_CS42_1BL_TGACv1_031083_AA0107330.1	GO:0003677	DNA binding	Core histone H2A/H2B/H3/H4 domain containing protein, putative, expressed	Histone superfamily protein	0	0	0	0	0	0	0	-2.45026
TRIAE_CS42_1BL_TGACv1_031403_AA0113220.1	GO:0003677	DNA binding	Core histone H2A/H2B/H3/H4 domain containing protein, putative, expressed	Histone superfamily protein	0	0	0	0	0	0	0	-2.18067
TRIAE_CS42_1BL_TGACv1_031403_AA0113240.1	GO:0003677	DNA binding	Core histone H2A/H2B/H3/H4 domain containing protein, putative, expressed	Histone superfamily protein	0	0	0	0	0	0	0	-2.45026
TRIAE_CS42_1BL_TGACv1_031587_AA0116540.1	GO:0003677	DNA binding	Core histone H2A/H2B/H3/H4 domain containing protein, putative, expressed	Histone superfamily protein	0	0	0	0	0	0	0	-2.13482
TRIAE_CS42_1BL_TGACv1_031614_AA0117220.1	GO:0003677	DNA binding	Core histone H2A/H2B/H3/H4 domain containing protein, putative, expressed	Histone superfamily protein	0	0	0	0	0	0	0	-1.99428
TRIAE_CS42_1BL_TGACv1_031669_AA0118350.1	GO:0003677	DNA binding	Core histone H2A/H2B/H3/H4 domain containing protein, putative, expressed	Histone superfamily protein	0	0	0	0	0	0	0	-2.23135
TRIAE_CS42_1BL_TGACv1_032167_AA0126220.1	GO:0003677	DNA binding	Core histone H2A/H2B/H3/H4 domain containing protein, putative, expressed	Histone superfamily protein	0	0	0	0	0	0	0	-2.29117
TRIAE_CS42_1BL_TGACv1_032655_AA0132440.1	GO:0003677	DNA binding	Core histone H2A/H2B/H3/H4 domain containing protein, putative, expressed	Histone superfamily protein	0	0	0	0	0	0	0	-2.50551
TRIAE_CS42_1BL_TGACv1_032734_AA0133490.1	GO:0003677	DNA binding	Core histone H2A/H2B/H3/H4 domain containing protein, putative, expressed	Histone superfamily protein	0	0	0	0	0	0	0	-2.03602
TRIAE_CS42_1BL_TGACv1_032815_AA0134370.1	GO:0003677	DNA binding	Core histone H2A/H2B/H3/H4 domain containing protein, putative, expressed	Histone superfamily protein	0	0	0	0	0	0	0	-2.2228
TRIAE_CS42_1BL_TGACv1_034569_AA0144890.1	GO:0003677	DNA binding	Core histone H2A/H2B/H3/H4 domain containing protein, putative, expressed	Histone superfamily protein	0	0	0	0	0	0	0	-2.24339
TRIAE_CS42_1DL_TGACv1_061172_AA0187770.1	GO:0003677	DNA binding	Core histone H2A/H2B/H3/H4 domain containing protein, putative, expressed	Histone superfamily protein	0	0	0	0	0	0	0	-2.02301
TRIAE_CS42_1DL_TGACv1_061177_AA0187890.1	GO:0003677	DNA binding	Core histone H2A/H2B/H3/H4 domain containing protein, putative, expressed	Histone superfamily protein	0	0	0	0	0	0	0	-2.36316
TRIAE_CS42_1DL_TGACv1_061203_AA0188640.1	GO:0003677	DNA binding	Core histone H2A/H2B/H3/H4 domain containing protein, putative, expressed	Histone superfamily protein	0	0	0	0	0	0	0	-2.72421
TRIAE_CS42_1DL_TGACv1_061704_AA0201970.1	GO:0003677	DNA binding	Core histone H2A/H2B/H3/H4 domain containing protein, putative, expressed	Histone superfamily protein	0	0	0	0	0	0	0	-1.43403
TRIAE_CS42_1DL_TGACv1_062138_AA0209250.1	GO:0003677	DNA binding	Core histone H2A/H2B/H3/H4 domain containing protein, putative, expressed	Histone superfamily protein	0	0	0	0	0	0	0	-2.41131
TRIAE_CS42_1DL_TGACv1_062138_AA0209260.1	GO:0003677	DNA binding	Core histone H2A/H2B/H3/H4 domain containing protein, putative, expressed	Histone superfamily protein	0	-1.0089	0	0	0	0	0	-2.14203
TRIAE_CS42_1DL_TGACv1_062308_AA0212260.1	GO:0003677	DNA binding	Core histone H2A/H2B/H3/H4 domain containing protein, putative, expressed	Histone superfamily protein	0	0	0	0	0	0	0	-2.28639
TRIAE_CS42_1DL_TGACv1_064141_AA0232850.1	GO:0003677	DNA binding	Core histone H2A/H2B/H3/H4 domain containing protein, putative, expressed	Histone superfamily protein	0	0	0	0	0	0	0	-2.58053
TRIAE_CS42_1DL_TGACv1_064263_AA0233610.1	GO:0003677	DNA binding	Core histone H2A/H2B/H3/H4 domain containing protein, putative, expressed	Histone superfamily protein	0	0	0	0	0	0	0	-2.20587
TRIAE_CS42_1DL_TGACv1_064811_AA0235770.1	GO:0003677	DNA binding	Core histone H2A/H2B/H3/H4 domain containing protein, putative, expressed	Histone superfamily protein	0	0	0	0	0	0	0	-2.29117
TRIAE_CS42_2BL_TGACv1_129425_AA0383190.1	GO:0003677	DNA binding	Core histone H2A/H2B/H3/H4 domain containing protein, putative, expressed	Histone superfamily protein	0	0	0	0	0	0	0	-1.84799
TRIAE_CS42_2BL_TGACv1_129824_AA0397350.1	GO:0003677	DNA binding	Core histone H2A/H2B/H3/H4 domain containing protein, putative, expressed	Histone superfamily protein	0	0	0	0	0	0	0	-5.0837
TRIAE_CS42_2BL_TGACv1_133926_AA0443430.1	GO:0003677	DNA binding	Core histone H2A/H2B/H3/H4 domain containing protein, putative, expressed	Histone superfamily protein	0	0	0	0	0	0	0	-1.98628
TRIAE_CS42_2DL_TGACv1_158328_AA0515700.1	GO:0003677	DNA binding	Core histone H2A/H2B/H3/H4 domain containing protein, putative, expressed	Histone superfamily protein	0	0	0	0	0	0	0	-2.52797
TRIAE_CS42_3AL_TGACv1_193724_AA0618500.1	GO:0003677	DNA binding	Core histone H2A/H2B/H3/H4 domain containing protein, putative, expressed	Histone superfamily protein	0	0	0	0	0	0	0	-1.92471
TRIAE_CS42_3AL_TGACv1_196476_AA0660640.1	GO:0003677	DNA binding	Core histone H2A/H2B/H3/H4 domain containing protein, putative, expressed	Histone superfamily protein	0	0	0	0	0	0	0	-1.98777
TRIAE_CS42_3AS_TGACv1_211147_AA0686100.1	GO:0003677	DNA binding	Core histone H2A/H2B/H3/H4 domain containing protein, putative, expressed	Histone superfamily protein	0	0	0	0	0	0	0	-2.36574
TRIAE_CS42_3B_TGACv1_221249_AA0735150.1	GO:0003677	DNA binding	Core histone H2A/H2B/H3/H4 domain containing protein, putative, expressed	Histone superfamily protein	0	0	0	0	0	0	0	-2.13766
TRIAE_CS42_3B_TGACv1_224221_AA0794070.1	GO:0003677	DNA binding	Core histone H2A/H2B/H3/H4 domain containing protein, putative, expressed	Histone superfamily protein	0	0	0	0	0	0	0	-1.92471
TRIAE_CS42_3DL_TGACv1_249459_AA0849300.1	GO:0003677	DNA binding	Core histone H2A/H2B/H3/H4 domain containing protein, putative, expressed	Histone superfamily protein	0	0	0	0	0	0	0	-1.90537
TRIAE_CS42_3DL_TGACv1_250098_AA0862130.1	GO:0003677	DNA binding	Core histone H2A/H2B/H3/H4 domain containing protein, putative, expressed	Histone superfamily protein	0	0	0	0	0	0	0	-1.92471
TRIAE_CS42_3DS_TGACv1_272711_AA0924210.1	GO:0003677	DNA binding	Core histone H2A/H2B/H3/H4 domain containing protein, putative, expressed	Histone superfamily protein	0	0	0	0	0	0	0	-2.13766
TRIAE_CS42_4AS_TGACv1_307069_AA1016680.1	GO:0003677	DNA binding	Core histone H2A/H2B/H3/H4 domain containing protein, putative, expressed	Histone superfamily protein	0	0	0	0	0	0	0	-2.60259
TRIAE_CS42_4AS_TGACv1_307117_AA1017180.1	GO:0003677	DNA binding	Core histone H2A/H2B/H3/H4 domain containing protein, putative, expressed	Histone superfamily protein	0	0	0	0	0	0	0	-2.38465
TRIAE_CS42_4BL_TGACv1_321111_AA1055650.1	GO:0003677	DNA binding	Core histone H2A/H2B/H3/H4 domain containing protein, putative, expressed	Histone superfamily protein	0	0	0	0	0	0	0	-2.3954
TRIAE_CS42_4BL_TGACv1_321170_AA1056520.1	GO:0003677	DNA binding	Core histone H2A/H2B/H3/H4 domain containing protein, putative, expressed	Histone superfamily protein	0	0	0	0	0	0	0	-2.38465
TRIAE_CS42_4BL_TGACv1_321620_AA1063280.1	GO:0003677	DNA binding	Core histone H2A/H2B/H3/H4 domain containing protein, putative, expressed	Histone superfamily protein	0	0	0	0	0	0	0	-2.38109
TRIAE_CS42_4BL_TGACv1_322370_AA1070920.1	GO:0003677	DNA binding	Core histone H2A/H2B/H3/H4 domain containing protein, putative, expressed	Histone superfamily protein	0	0	0	0	0	0	0	-2.38109
TRIAE_CS42_4DL_TGACv1_343654_AA1137710.1	GO:0003677	DNA binding	Core histone H2A/H2B/H3/H4 domain containing protein, putative, expressed	Histone superfamily protein	0	0	0	0	0	0	0	-1.92488
TRIAE_CS42_5AL_TGACv1_374630_AA1204870.1	GO:0003677	DNA binding	Core histone H2A/H2B/H3/H4 domain containing protein, putative, expressed	Histone superfamily protein	0	-1.02797	0	0	0	0	0	-2.23313
TRIAE_CS42_5AL_TGACv1_375117_AA1216340.1	GO:0003677	DNA binding	Core histone H2A/H2B/H3/H4 domain containing protein, putative, expressed	Histone superfamily protein	0	0	0	0	0	0	0	-2.58412
TRIAE_CS42_5AL_TGACv1_375261_AA1218680.1	GO:0003677	DNA binding	Core histone H2A/H2B/H3/H4 domain containing protein, putative, expressed	Histone superfamily protein	0	1.91432	0	0	0	0	0	-1.92515
TRIAE_CS42_5AL_TGACv1_377073_AA1243790.3	GO:0003677	DNA binding	Core histone H2A/H2B/H3/H4 domain containing protein, putative, expressed	Histone superfamily protein	0	0	0	0	0	0	0	-2.27271
TRIAE_CS42_5BL_TGACv1_404880_AA1313960.1	GO:0003677	DNA binding	Core histone H2A/H2B/H3/H4 domain containing protein, putative, expressed	Histone superfamily protein	0	0	0	0	0	0	0	-1.52961
TRIAE_CS42_5BL_TGACv1_405249_AA1323270.1	GO:0003677	DNA binding	Core histone H2A/H2B/H3/H4 domain containing protein, putative, expressed	Histone superfamily protein	0	0	0	0	0	0	0	-2.27846
TRIAE_CS42_5BL_TGACv1_406240_AA1342680.1	GO:0003677	DNA binding	Core histone H2A/H2B/H3/H4 domain containing protein, putative, expressed	Histone superfamily protein	0	0	0	0	0	0	0	-2.72421
TRIAE_CS42_5BL_TGACv1_406348_AA1344440.1	GO:0003677	DNA binding	Core histone H2A/H2B/H3/H4 domain containing protein, putative, expressed	Histone superfamily protein	0	0	0	0	0	0	0	-1.20499
TRIAE_CS42_5DL_TGACv1_433377_AA1411470.1	GO:0003677	DNA binding	Core histone H2A/H2B/H3/H4 domain containing protein, putative, expressed	Histone superfamily protein	0	0	0	0	0	0	0	-1.34095
TRIAE_CS42_5DL_TGACv1_433876_AA1424220.1	GO:0003677	DNA binding	Core histone H2A/H2B/H3/H4 domain containing protein, putative, expressed	Histone superfamily protein	0	0	0	0	0	0	0	-1.20499
TRIAE_CS42_5DL_TGACv1_434840_AA1442370.1	GO:0003677	DNA binding	Core histone H2A/H2B/H3/H4 domain containing protein, putative, expressed	Histone superfamily protein	0	0	0	0	0	0	0	-2.58412
TRIAE_CS42_5DL_TGACv1_435286_AA1448440.1	GO:0003677	DNA binding	Core histone H2A/H2B/H3/H4 domain containing protein, putative, expressed	Histone superfamily protein	0	0	0	0	0	0	0	-1.53
TRIAE_CS42_5DL_TGACv1_435492_AA1451290.1	GO:0003677	DNA binding	Core histone H2A/H2B/H3/H4 domain containing protein, putative, expressed	Histone superfamily protein	0	0	0	0	0	0	0	-2.36189
TRIAE_CS42_5DL_TGACv1_435878_AA1455830.1	GO:0003677	DNA binding	Core histone H2A/H2B/H3/H4 domain containing protein, putative, expressed	Histone superfamily protein	0	0	0	0	0	0	0	-2.1368
TRIAE_CS42_6AS_TGACv1_485161_AA1538430.1	GO:0003677	DNA binding	Core histone H2A/H2B/H3/H4 domain containing protein, putative, expressed	Histone superfamily protein	0	-1.04648	0	0	0	0	0	-2.45065
TRIAE_CS42_6AS_TGACv1_485161_AA1538470.1	GO:0003677	DNA binding	Core histone H2A/H2B/H3/H4 domain containing protein, putative, expressed	Histone superfamily protein	0	0	0	0	0	0	0	-2.56879
TRIAE_CS42_6AS_TGACv1_485693_AA1550180.1	GO:0003677	DNA binding	Core histone H2A/H2B/H3/H4 domain containing protein, putative, expressed	Histone superfamily protein	0	0	0	0	0	0	0	-2.87995
TRIAE_CS42_6AS_TGACv1_485977_AA1555100.1	GO:0003677	DNA binding	Core histone H2A/H2B/H3/H4 domain containing protein, putative, expressed	Histone superfamily protein	0	0	0	0	0	0	0	-2.13545
TRIAE_CS42_6AS_TGACv1_486255_AA1558880.1	GO:0003677	DNA binding	Core histone H2A/H2B/H3/H4 domain containing protein, putative, expressed	Histone superfamily protein	0	0	0	0	0	0	0	-2.21147
TRIAE_CS42_6AS_TGACv1_486525_AA1562210.1	GO:0003677	DNA binding	Core histone H2A/H2B/H3/H4 domain containing protein, putative, expressed	Histone superfamily protein	0	0	0	0	0	0	0	-2.3964
TRIAE_CS42_6AS_TGACv1_486655_AA1563770.1	GO:0003677	DNA binding	Core histone H2A/H2B/H3/H4 domain containing protein, putative, expressed	Histone superfamily protein	0	0	0	0	0	0	0	-2.13159
TRIAE_CS42_6AS_TGACv1_486735_AA1564570.1	GO:0003677	DNA binding	Core histone H2A/H2B/H3/H4 domain containing protein, putative, expressed	Histone superfamily protein	0	-1.04648	0	0	0	0	0	-2.45065
TRIAE_CS42_6AS_TGACv1_486735_AA1564600.1	GO:0003677	DNA binding	Core histone H2A/H2B/H3/H4 domain containing protein, putative, expressed	Histone superfamily protein	0	0	0	0	0	0	0	-2.21147
TRIAE_CS42_6AS_TGACv1_487490_AA1570920.1	GO:0003677	DNA binding	Core histone H2A/H2B/H3/H4 domain containing protein, putative, expressed	Histone superfamily protein	0	0	0	0	0	0	0	-2.13539
TRIAE_CS42_6AS_TGACv1_488258_AA1574930.1	GO:0003677	DNA binding	Core histone H2A/H2B/H3/H4 domain containing protein, putative, expressed	Histone superfamily protein	0	0	0	0	0	0	0	-2.87995
TRIAE_CS42_6BL_TGACv1_499537_AA1585240.1	GO:0003677	DNA binding	Core histone H2A/H2B/H3/H4 domain containing protein, putative, expressed	Histone superfamily protein	0	0	0	0	0	0	0	-2.36316
TRIAE_CS42_6BS_TGACv1_513202_AA1634200.1	GO:0003677	DNA binding	Core histone H2A/H2B/H3/H4 domain containing protein, putative, expressed	Histone superfamily protein	0	0	0	0	0	0	0	-2.51466
TRIAE_CS42_6BS_TGACv1_513207_AA1634500.1	GO:0003677	DNA binding	Core histone H2A/H2B/H3/H4 domain containing protein, putative, expressed	Histone superfamily protein	0	0	0	0	0	0	0	-2.51907
TRIAE_CS42_6BS_TGACv1_513237_AA1635360.1	GO:0003677	DNA binding	Core histone H2A/H2B/H3/H4 domain containing protein, putative, expressed	Histone superfamily protein	0	0	0	0	0	0	0	-2.56294
TRIAE_CS42_6BS_TGACv1_513293_AA1637680.1	GO:0003677	DNA binding	Core histone H2A/H2B/H3/H4 domain containing protein, putative, expressed	Histone superfamily protein	0	0	0	-1.22346	0	0	0	-2.3584
TRIAE_CS42_6BS_TGACv1_513443_AA1641730.1	GO:0003677	DNA binding	Core histone H2A/H2B/H3/H4 domain containing protein, putative, expressed	Histone superfamily protein	0	0	0	0	0	0	0	-2.36717
TRIAE_CS42_6BS_TGACv1_513638_AA1646430.1	GO:0003677	DNA binding	Core histone H2A/H2B/H3/H4 domain containing protein, putative, expressed	Histone superfamily protein	0	0	0	0	0	0	0	-2.42856
TRIAE_CS42_6BS_TGACv1_513781_AA1649430.1	GO:0003677	DNA binding	Core histone H2A/H2B/H3/H4 domain containing protein, putative, expressed	Histone superfamily protein	0	0	0	0	0	0	0	-2.10769
TRIAE_CS42_6BS_TGACv1_513828_AA1650380.1	GO:0003677	DNA binding	Core histone H2A/H2B/H3/H4 domain containing protein, putative, expressed	Histone superfamily protein	0	0	0	0	0	0	0	-2.34622
TRIAE_CS42_6BS_TGACv1_513865_AA1651030.1	GO:0003677	DNA binding	Core histone H2A/H2B/H3/H4 domain containing protein, putative, expressed	Histone superfamily protein	0	0	0	0	0	0	0	-1.71004
TRIAE_CS42_6BS_TGACv1_513922_AA1652200.1	GO:0003677	DNA binding	Core histone H2A/H2B/H3/H4 domain containing protein, putative, expressed	Histone superfamily protein	0	0	0	0	0	0	0	-2.45065
TRIAE_CS42_6BS_TGACv1_514209_AA1657000.1	GO:0003677	DNA binding	Core histone H2A/H2B/H3/H4 domain containing protein, putative, expressed	Histone superfamily protein	0	-1.04648	0	0	0	0	0	-2.45065
TRIAE_CS42_6BS_TGACv1_515227_AA1668370.1	GO:0003677	DNA binding	Core histone H2A/H2B/H3/H4 domain containing protein, putative, expressed	Histone superfamily protein	0	0	0	0	0	0	0	-2.36717
TRIAE_CS42_6BS_TGACv1_515258_AA1668690.1	GO:0003677	DNA binding	Core histone H2A/H2B/H3/H4 domain containing protein, putative, expressed	Histone superfamily protein	0	0	0	0	0	0	0	-2.42718
TRIAE_CS42_6DL_TGACv1_528182_AA1712240.1	GO:0003677	DNA binding	Core histone H2A/H2B/H3/H4 domain containing protein, putative, expressed	Histone superfamily protein	0	0	0	0	0	0	0	-2.30692
TRIAE_CS42_6DS_TGACv1_542686_AA1727570.1	GO:0003677	DNA binding	Core histone H2A/H2B/H3/H4 domain containing protein, putative, expressed	Histone superfamily protein	0	-1.04648	0	0	0	0	0	-2.45065
TRIAE_CS42_7AL_TGACv1_558604_AA1794680.1	GO:0003677	DNA binding	Core histone H2A/H2B/H3/H4 domain containing protein, putative, expressed	Histone superfamily protein	0	0	0	0	0	0	0	-2.1368
TRIAE_CS42_7AL_TGACv1_559064_AA1797890.1	GO:0003677	DNA binding	Core histone H2A/H2B/H3/H4 domain containing protein, putative, expressed	Histone superfamily protein	0	0	0	0	0	0	0	-2.73679
TRIAE_CS42_7AL_TGACv1_559064_AA1797900.1	GO:0003677	DNA binding	Core histone H2A/H2B/H3/H4 domain containing protein, putative, expressed	Histone superfamily protein	0	0	0	0	0	0	0	-1.82924
TRIAE_CS42_2DS_TGACv1_177151_AA0566870.1	GO:0003677	DNA binding	core histone H2A/H2B/H3/H4, putative, expressed	histone H2A 2	0	0	0	0	0	0	0	-2.08731
TRIAE_CS42_1AL_TGACv1_000512_AA0013620.1	GO:0003677	DNA binding	histone H3, putative, expressed	Histone superfamily protein	0	0	0	0	0	0	0	-1.98951
TRIAE_CS42_1AL_TGACv1_000512_AA0013670.1	GO:0003677	DNA binding	histone H3, putative, expressed	Histone superfamily protein	0	0	0	0	0	0	0	-1.91653
TRIAE_CS42_1AL_TGACv1_001447_AA0030660.1	GO:0003677	DNA binding	histone H3, putative, expressed	Histone superfamily protein	0	0	0	0	0	0	0	-2.53143
TRIAE_CS42_1AL_TGACv1_001549_AA0032050.1	GO:0003677	DNA binding	histone H3, putative, expressed	Histone superfamily protein	0	0	0	0	0	0	0	-2.30751
TRIAE_CS42_1AL_TGACv1_002595_AA0043450.1	GO:0003677	DNA binding	histone H3, putative, expressed	Histone superfamily protein	0	0	0	0	0	0	0	-2.26989
TRIAE_CS42_1AL_TGACv1_002660_AA0044260.1	GO:0003677	DNA binding	histone H3, putative, expressed	Histone superfamily protein	0	0	0	0	0	0	0	-1.98951
TRIAE_CS42_1AL_TGACv1_002871_AA0045720.1	GO:0003677	DNA binding	histone H3, putative, expressed	Histone superfamily protein	0	0	0	0	0	0	0	-2.1824
TRIAE_CS42_1AL_TGACv1_002871_AA0045760.1	GO:0003677	DNA binding	histone H3, putative, expressed	Histone superfamily protein	0	0	0	0	0	0	0	-2.09859
TRIAE_CS42_1BL_TGACv1_030287_AA0085450.1	GO:0003677	DNA binding	histone H3, putative, expressed	Histone superfamily protein	0	0	0	0	0	0	0	-1.96719
TRIAE_CS42_1BL_TGACv1_030538_AA0093480.1	GO:0003677	DNA binding	histone H3, putative, expressed	Histone superfamily protein	0	0	0	0	0	0	0	-1.79112
TRIAE_CS42_1BL_TGACv1_030948_AA0104160.1	GO:0003677	DNA binding	histone H3, putative, expressed	Histone superfamily protein	0	0	0	0	0	0	0	-1.78846
TRIAE_CS42_1BL_TGACv1_031993_AA0123940.1	GO:0003677	DNA binding	histone H3, putative, expressed	Histone superfamily protein	0	0	0	0	0	0	0	-2.03397
TRIAE_CS42_1BL_TGACv1_032248_AA0127430.1	GO:0003677	DNA binding	histone H3, putative, expressed	Histone superfamily protein	0	0	0	0	0	0	0	-2.09321
TRIAE_CS42_1BL_TGACv1_032427_AA0129750.1	GO:0003677	DNA binding	histone H3, putative, expressed	Histone superfamily protein	0	0	0	0	0	0	0	-2.44278
TRIAE_CS42_1BL_TGACv1_032638_AA0132200.1	GO:0003677	DNA binding	histone H3, putative, expressed	Histone superfamily protein	0	0	0	0	0	0	0	-1.84332
TRIAE_CS42_1BL_TGACv1_032655_AA0132430.1	GO:0003677	DNA binding	histone H3, putative, expressed	Histone superfamily protein	0	0	0	0	0	0	0	-1.8656
TRIAE_CS42_1BL_TGACv1_033077_AA0136820.1	GO:0003677	DNA binding	histone H3, putative, expressed	Histone superfamily protein	0	0	0	0	0	0	0	-2.22394
TRIAE_CS42_1DL_TGACv1_061203_AA0188670.1	GO:0003677	DNA binding	histone H3, putative, expressed	Histone superfamily protein	0	0	0	0	0	0	0	-2.43868
TRIAE_CS42_1DL_TGACv1_062308_AA0212250.1	GO:0003677	DNA binding	histone H3, putative, expressed	Histone superfamily protein	0	0	0	0	0	0	0	-2.30751
TRIAE_CS42_1DL_TGACv1_062652_AA0217780.1	GO:0003677	DNA binding	histone H3, putative, expressed	Histone superfamily protein	0	0	0	0	0	0	0	-1.95545
TRIAE_CS42_1DL_TGACv1_062690_AA0218210.1	GO:0003677	DNA binding	histone H3, putative, expressed	Histone superfamily protein	0	0	0	0	0	0	0	-1.79112
TRIAE_CS42_1DL_TGACv1_063351_AA0226510.1	GO:0003677	DNA binding	histone H3, putative, expressed	Histone superfamily protein	0	0	0	0	0	0	0	-2.03397
TRIAE_CS42_1DL_TGACv1_063573_AA0228730.1	GO:0003677	DNA binding	histone H3, putative, expressed	Histone superfamily protein	0	0	0	0	0	0	0	-2.00361
TRIAE_CS42_1DL_TGACv1_064831_AA0235860.1	GO:0003677	DNA binding	histone H3, putative, expressed	Histone superfamily protein	0	0	0	0	0	0	0	-2.40553
TRIAE_CS42_1DL_TGACv1_066015_AA0237640.1	GO:0003677	DNA binding	histone H3, putative, expressed	Histone superfamily protein	0	0	0	0	0	0	0	-1.79112
TRIAE_CS42_2AL_TGACv1_093247_AA0275890.1	GO:0003677	DNA binding	histone H3, putative, expressed	Histone superfamily protein	0	0	0	0	0	0	0	-2.67594
TRIAE_CS42_2AL_TGACv1_094182_AA0293970.1	GO:0003677	DNA binding	histone H3, putative, expressed	Histone superfamily protein	0	0	0	0	0	0	0	-2.52131
TRIAE_CS42_2BL_TGACv1_131602_AA0429700.1	GO:0003677	DNA binding	histone H3, putative, expressed	Histone superfamily protein	0	0	0	0	0	0	0	-2.67594
TRIAE_CS42_2BS_TGACv1_148474_AA0493110.1	GO:0003677	DNA binding	histone H3, putative, expressed	Histone superfamily protein	0	0	0	0	0	0	0	-1.91565
TRIAE_CS42_2DL_TGACv1_160375_AA0549830.1	GO:0003677	DNA binding	histone H3, putative, expressed	Histone superfamily protein	0	0	0	0	0	0	0	-2.67209
TRIAE_CS42_3AL_TGACv1_195795_AA0654070.1	GO:0003677	DNA binding	histone H3, putative, expressed	Histone superfamily protein	0	-1.04953	0	0	0	0	0	-2.25279
TRIAE_CS42_3AS_TGACv1_211147_AA0686090.1	GO:0003677	DNA binding	histone H3, putative, expressed	Histone superfamily protein	0	0	0	0	0	0	0	-1.96814
TRIAE_CS42_3B_TGACv1_220915_AA0723570.1	GO:0003677	DNA binding	histone H3, putative, expressed	Histone superfamily protein	0	0	0	0	0	0	0	-2.38305
TRIAE_CS42_3B_TGACv1_223602_AA0784360.1	GO:0003677	DNA binding	histone H3, putative, expressed	Histone superfamily protein	0	0	0	0	0	0	0	-2.55767
TRIAE_CS42_3DL_TGACv1_249662_AA0853770.1	GO:0003677	DNA binding	histone H3, putative, expressed	Histone superfamily protein	0	0	0	0	0	0	0	-2.67955
TRIAE_CS42_3DL_TGACv1_250627_AA0871260.1	GO:0003677	DNA binding	histone H3, putative, expressed	Histone superfamily protein	0	-1.07689	0	0	0	0	0	-2.25279
TRIAE_CS42_4AL_TGACv1_288783_AA0958150.1	GO:0003677	DNA binding	histone H3, putative, expressed	Histone superfamily protein	0	0	0	0	0	0	0	-2.17787
TRIAE_CS42_4AL_TGACv1_290786_AA0989380.1	GO:0003677	DNA binding	histone H3, putative, expressed	Histone superfamily protein	0	0	0	0	0	0	0	-2.17787
TRIAE_CS42_4AS_TGACv1_306214_AA1004400.1	GO:0003677	DNA binding	histone H3, putative, expressed	Histone superfamily protein	0	0	0	0	0	0	0	-2.5694
TRIAE_CS42_4BL_TGACv1_321247_AA1057860.1	GO:0003677	DNA binding	histone H3, putative, expressed	Histone superfamily protein	0	0	0	0	0	0	0	-2.05624
TRIAE_CS42_4DL_TGACv1_342877_AA1124460.1	GO:0003677	DNA binding	histone H3, putative, expressed	Histone superfamily protein	0	0	0	0	0	0	0	-2.05624
TRIAE_CS42_4DL_TGACv1_343165_AA1130900.1	GO:0003677	DNA binding	histone H3, putative, expressed	Histone superfamily protein	0	0	0	0	0	0	0	-2.5694
TRIAE_CS42_5BL_TGACv1_406152_AA1341430.1	GO:0003677	DNA binding	histone H3, putative, expressed	Histone superfamily protein	0	0	0	0	0	0	0	-2.86262
TRIAE_CS42_5DL_TGACv1_433508_AA1415050.1	GO:0003677	DNA binding	histone H3, putative, expressed	Histone superfamily protein	0	0	0	0	0	0	0	-2.86262
TRIAE_CS42_6AS_TGACv1_485161_AA1538440.1	GO:0003677	DNA binding	histone H3, putative, expressed	Histone superfamily protein	0	0	0	0	0	0	0	-2.13613
TRIAE_CS42_6AS_TGACv1_485618_AA1548930.1	GO:0003677	DNA binding	histone H3, putative, expressed	Histone superfamily protein	0	0	0	0	0	0	0	-1.84817
TRIAE_CS42_6AS_TGACv1_485977_AA1555130.1	GO:0003677	DNA binding	histone H3, putative, expressed	Histone superfamily protein	0	0	0	0	0	0	0	-2.69611
TRIAE_CS42_6BS_TGACv1_513125_AA1630670.1	GO:0003677	DNA binding	histone H3, putative, expressed	Histone superfamily protein	0	0	0	0	0	0	0	-1.84817
TRIAE_CS42_6BS_TGACv1_513237_AA1635350.1	GO:0003677	DNA binding	histone H3, putative, expressed	Histone superfamily protein	0	0	0	0	0	0	0	-2.12743
TRIAE_CS42_6BS_TGACv1_513443_AA1641740.1	GO:0003677	DNA binding	histone H3, putative, expressed	Histone superfamily protein	0	0	0	0	0	0	0	-2.69611
TRIAE_CS42_6BS_TGACv1_514210_AA1657030.1	GO:0003677	DNA binding	histone H3, putative, expressed	Histone superfamily protein	0	0	0	0	0	0	0	-2.12743
TRIAE_CS42_6BS_TGACv1_516216_AA1674440.1	GO:0003677	DNA binding	histone H3, putative, expressed	Histone superfamily protein	0	0	0	0	0	0	0	-2.70305
TRIAE_CS42_6DS_TGACv1_543203_AA1736970.1	GO:0003677	DNA binding	histone H3, putative, expressed	Histone superfamily protein	0	0	0	0	0	0	0	-1.84817
TRIAE_CS42_6DS_TGACv1_544682_AA1749160.1	GO:0003677	DNA binding	histone H3, putative, expressed	Histone superfamily protein	0	0	0	0	0	0	0	-2.14672
TRIAE_CS42_7AS_TGACv1_569469_AA1816770.1	GO:0003677	DNA binding	histone H3, putative, expressed	Histone superfamily protein	0	0	0	0	0	0	0	-2.37021
TRIAE_CS42_7AS_TGACv1_569469_AA1816820.1	GO:0003677	DNA binding	histone H3, putative, expressed	Histone superfamily protein	0	0	0	0	0	0	0	-2.37021
TRIAE_CS42_7AS_TGACv1_569524_AA1818250.1	GO:0003677	DNA binding	histone H3, putative, expressed	Histone superfamily protein	0	0	0	0	0	0	0	-2.43617
TRIAE_CS42_7AS_TGACv1_569748_AA1823290.1	GO:0003677	DNA binding	histone H3, putative, expressed	Histone superfamily protein	0	0	0	0	0	0	0	-2.17787
TRIAE_CS42_7AS_TGACv1_569800_AA1824260.1	GO:0003677	DNA binding	histone H3, putative, expressed	Histone superfamily protein	0	-2.17462	0	-6.36568	0	0	0	-2.68485
TRIAE_CS42_7AS_TGACv1_569800_AA1824290.1	GO:0003677	DNA binding	histone H3, putative, expressed	Histone superfamily protein	0	0	0	0	0	0	0	-2.47188
TRIAE_CS42_7AS_TGACv1_571497_AA1848140.1	GO:0003677	DNA binding	histone H3, putative, expressed	Histone superfamily protein	0	0	0	0	0	0	0	-2.58408
TRIAE_CS42_7BS_TGACv1_591871_AA1924010.1	GO:0003677	DNA binding	histone H3, putative, expressed	Histone superfamily protein	-2.6567	-2.89269	0	0	0	0	0	-2.52565
TRIAE_CS42_7BS_TGACv1_591871_AA1924070.1	GO:0003677	DNA binding	histone H3, putative, expressed	Histone superfamily protein	-2.6567	-2.89269	0	0	0	0	0	-2.52565
TRIAE_CS42_7BS_TGACv1_591871_AA1924080.1	GO:0003677	DNA binding	histone H3, putative, expressed	Histone superfamily protein	-2.6567	-2.89269	0	0	0	0	0	-2.52565
TRIAE_CS42_7BS_TGACv1_591878_AA1924240.1	GO:0003677	DNA binding	histone H3, putative, expressed	Histone superfamily protein	0	0	0	0	0	0	0	-2.86684
TRIAE_CS42_7BS_TGACv1_591878_AA1924260.1	GO:0003677	DNA binding	histone H3, putative, expressed	Histone superfamily protein	0	0	0	0	0	0	0	-2.17787
TRIAE_CS42_7BS_TGACv1_592053_AA1929370.1	GO:0003677	DNA binding	histone H3, putative, expressed	Histone superfamily protein	0	0	0	0	0	0	0	-2.43617
TRIAE_CS42_7BS_TGACv1_592475_AA1938750.1	GO:0003677	DNA binding	histone H3, putative, expressed	Histone superfamily protein	0	0	0	0	0	0	0	-2.88674
TRIAE_CS42_7BS_TGACv1_592475_AA1938790.1	GO:0003677	DNA binding	histone H3, putative, expressed	Histone superfamily protein	0	0	0	0	0	0	0	-2.6055
TRIAE_CS42_7BS_TGACv1_593233_AA1949660.1	GO:0003677	DNA binding	histone H3, putative, expressed	Histone superfamily protein	0	0	0	0	0	0	0	-2.67631
TRIAE_CS42_7BS_TGACv1_593782_AA1954420.1	GO:0003677	DNA binding	histone H3, putative, expressed	Histone superfamily protein	0	0	0	0	0	0	0	-2.52131
TRIAE_CS42_7DS_TGACv1_621843_AA2027450.1	GO:0003677	DNA binding	histone H3, putative, expressed	Histone superfamily protein	0	0	0	0	0	0	0	-2.47188
TRIAE_CS42_7DS_TGACv1_622068_AA2032140.1	GO:0003677	DNA binding	histone H3, putative, expressed	Histone superfamily protein	0	0	0	0	0	0	0	-2.17787
TRIAE_CS42_7DS_TGACv1_622339_AA2037930.1	GO:0003677	DNA binding	histone H3, putative, expressed	Histone superfamily protein	0	0	0	0	0	0	0	-2.72143
TRIAE_CS42_7DS_TGACv1_623203_AA2050630.1	GO:0003677	DNA binding	histone H3, putative, expressed	Histone superfamily protein	0	0	0	0	0	0	0	-2.22732
TRIAE_CS42_7DS_TGACv1_623213_AA2050790.1	GO:0003677	DNA binding	histone H3, putative, expressed	Histone superfamily protein	0	0	0	0	0	0	0	-2.58408
TRIAE_CS42_7DS_TGACv1_624006_AA2058230.1	GO:0003677	DNA binding	histone H3, putative, expressed	Histone superfamily protein	0	0	0	0	0	0	0	-2.56981
TRIAE_CS42_7DS_TGACv1_624537_AA2061870.1	GO:0003677	DNA binding	histone H3, putative, expressed	Histone superfamily protein	0	0	0	0	0	0	0	-2.37021
TRIAE_CS42_7DS_TGACv1_624544_AA2061900.1	GO:0003677	DNA binding	histone H3, putative, expressed	Histone superfamily protein	0	0	0	0	0	0	0	-2.46581
TRIAE_CS42_7DS_TGACv1_624767_AA2063200.1	GO:0003677	DNA binding	histone H3, putative, expressed	Histone superfamily protein	0	0	0	0	0	0	0	-2.37021
TRIAE_CS42_U_TGACv1_640751_AA2072500.1	GO:0003677	DNA binding	histone H3, putative, expressed	Histone superfamily protein	0	0	0	0	0	0	0	-2.36572
TRIAE_CS42_U_TGACv1_641129_AA2086300.1	GO:0003677	DNA binding	Core histone H2A/H2B/H3/H4 domain containing protein, putative, expressed	Histone superfamily protein	0	0	0	0	0	0	0	-1.43403
TRIAE_CS42_U_TGACv1_641194_AA2087840.1	GO:0003677	DNA binding	histone H3, putative, expressed	Histone superfamily protein	0	0	0	0	0	0	0	-2.72143
TRIAE_CS42_U_TGACv1_641354_AA2092790.1	GO:0003677	DNA binding	histone H3, putative, expressed	Histone superfamily protein	0	0	0	0	0	0	0	-2.47188
TRIAE_CS42_U_TGACv1_642157_AA2112360.1	GO:0003677	DNA binding	Core histone H2A/H2B/H3/H4 domain containing protein, putative, expressed	Histone superfamily protein	0	0	0	0	0	0	0	-1.9649
TRIAE_CS42_U_TGACv1_642157_AA2112400.1	GO:0003677	DNA binding	histone H3, putative, expressed	Histone superfamily protein	0	0	0	0	0	0	0	-2.06299
TRIAE_CS42_U_TGACv1_643178_AA2128470.1	GO:0003677	DNA binding	Core histone H2A/H2B/H3/H4 domain containing protein, putative, expressed	Histone superfamily protein	0	0	0	0	0	0	0	-2.30692
TRIAE_CS42_U_TGACv1_643192_AA2128740.1	GO:0003677	DNA binding	Core histone H2A/H2B/H3/H4 domain containing protein, putative, expressed	Histone superfamily protein	0	0	0	0	0	0	0	-2.40077
TRIAE_CS42_U_TGACv1_643270_AA2129970.1	GO:0003677	DNA binding	Core histone H2A/H2B/H3/H4 domain containing protein, putative, expressed	Histone superfamily protein	0	0	0	0	0	0	0	-2.61736
TRIAE_CS42_U_TGACv1_643303_AA2130480.1	GO:0003677	DNA binding	Core histone H2A/H2B/H3/H4 domain containing protein, putative, expressed	Histone superfamily protein	0	0	0	0	0	0	0	-2.33578
TRIAE_CS42_U_TGACv1_643349_AA2131010.1	GO:0003677	DNA binding	Core histone H2A/H2B/H3/H4 domain containing protein, putative, expressed	Histone superfamily protein	0	-1.95863	0	0	0	0	0	-2.71444
TRIAE_CS42_U_TGACv1_643670_AA2134050.1	GO:0003677	DNA binding	Core histone H2A/H2B/H3/H4 domain containing protein, putative, expressed	Histone superfamily protein	0	0	0	0	0	0	0	-2.38465
TRIAE_CS42_U_TGACv1_644101_AA2137180.1	GO:0003677	DNA binding	Core histone H2A/H2B/H3/H4 domain containing protein, putative, expressed	Histone superfamily protein	0	0	0	0	0	0	0	-2.3584
TRIAE_CS42_U_TGACv1_644372_AA2139060.1	GO:0003677	DNA binding	Core histone H2A/H2B/H3/H4 domain containing protein, putative, expressed	Histone superfamily protein	0	0	0	0	0	0	0	-2.155
TRIAE_CS42_U_TGACv1_644700_AA2141220.1	GO:0003677	DNA binding	Core histone H2A/H2B/H3/H4 domain containing protein, putative, expressed	Histone superfamily protein	0	0	0	-1.34069	0	0	0	-2.17862
TRIAE_CS42_U_TGACv1_644773_AA2141570.1	GO:0003677	DNA binding	histone H3, putative, expressed	Histone superfamily protein	0	0	0	0	0	0	0	-2.06299
TRIAE_CS42_U_TGACv1_644773_AA2141580.1	GO:0003677	DNA binding	Core histone H2A/H2B/H3/H4 domain containing protein, putative, expressed	Histone superfamily protein	0	0	0	0	0	0	0	-2.0369
TRIAE_CS42_U_TGACv1_644834_AA2141840.1	GO:0003677	DNA binding	Core histone H2A/H2B/H3/H4 domain containing protein, putative, expressed	Histone superfamily protein	0	0	0	0	0	0	0	-2.13096
TRIAE_CS42_7AL_TGACv1_557750_AA1785680.1	GO:0003677	DNA binding	MYB family transcription factor, putative, expressed	Homeodomain-like superfamily protein	0	0	0	0	0	0	0	-1.53423
TRIAE_CS42_7DL_TGACv1_603108_AA1976080.1	GO:0003677	DNA binding	MYB family transcription factor, putative, expressed	Homeodomain-like superfamily protein	0	0	0	0	0	0	0	-1.62657
TRIAE_CS42_5AS_TGACv1_393358_AA1271750.2	GO:0003677	DNA binding	MYB family transcription factor, putative, expressed	myb domain protein 101	0	0	0	0	0	0	0	-1.17807
TRIAE_CS42_5BS_TGACv1_423505_AA1378250.2	GO:0003677	DNA binding	MYB family transcription factor, putative, expressed	myb domain protein 101	0	-1.82429	0	0	0	0	0	-1.20383
TRIAE_CS42_5DS_TGACv1_458366_AA1493490.1	GO:0003677	DNA binding	MYB family transcription factor, putative, expressed	myb domain protein 101	0	-2.45086	0	-3.52762	0	0	0	-1.20398
TRIAE_CS42_2AL_TGACv1_094989_AA0305670.1	GO:0003677	DNA binding	MYB family transcription factor, putative, expressed	myb domain protein 103	0	0	0	0	0	2.37133	0	-4.62283
TRIAE_CS42_2BL_TGACv1_129355_AA0379970.1	GO:0003677	DNA binding	MYB family transcription factor, putative, expressed	myb domain protein 103	0	0	0	0	0	2.42184	0	-4.56522
TRIAE_CS42_2DL_TGACv1_158952_AA0529420.1	GO:0003677	DNA binding	MYB family transcription factor, putative, expressed	myb domain protein 103	0	0	0	0	0	2.42184	0	-4.56522
TRIAE_CS42_4AS_TGACv1_307756_AA1023210.1	GO:0003677	DNA binding	MYB family transcription factor, putative, expressed	myb domain protein 103	0	0	0	0	0	1.02148	0	-3.65183
TRIAE_CS42_4BL_TGACv1_321731_AA1064780.1	GO:0003677	DNA binding	MYB family transcription factor, putative, expressed	myb domain protein 103	0	0	0	0	0	1.02148	0	-3.65183
TRIAE_CS42_4DL_TGACv1_343033_AA1127960.1	GO:0003677	DNA binding	MYB family transcription factor, putative, expressed	myb domain protein 103	0	0	0	0	0	1.02148	0	-3.65183
TRIAE_CS42_4AL_TGACv1_289080_AA0964660.1	GO:0003677	DNA binding	MYB family transcription factor, putative, expressed	myb domain protein 112	0	0	0	2.82311	0	0	0	3.17579
TRIAE_CS42_4BS_TGACv1_327818_AA1075170.1	GO:0003677	DNA binding	MYB family transcription factor, putative, expressed	myb domain protein 112	0	0	0	2.82311	0	0	0	3.30656
TRIAE_CS42_4DS_TGACv1_361920_AA1174310.1	GO:0003677	DNA binding	MYB family transcription factor, putative, expressed	myb domain protein 112	0	0	0	2.82311	0	0	0	3.0996
TRIAE_CS42_5AS_TGACv1_393073_AA1267970.1	GO:0003677	DNA binding	MYB family transcription factor, putative, expressed	myb domain protein 112	0	0	0	3.84976	0	0	0	3.81385
TRIAE_CS42_5DS_TGACv1_457648_AA1488600.1	GO:0003677	DNA binding	MYB family transcription factor, putative, expressed	myb domain protein 112	0	0	0	3.84976	0	0	0	3.81385
TRIAE_CS42_U_TGACv1_641304_AA2091420.1	GO:0003677	DNA binding	MYB family transcription factor, putative, expressed	myb domain protein 112	0	0	0	3.84976	0	0	0	3.81385
TRIAE_CS42_2AL_TGACv1_094204_AA0294270.1	GO:0003677	DNA binding	MYB family transcription factor, putative, expressed	myb domain protein 16	0	-2.29937	0	0	0	0	0	-1.00208
TRIAE_CS42_6AL_TGACv1_474293_AA1534870.1	GO:0003677	DNA binding	MYB family transcription factor, putative, expressed	myb domain protein 17	0	-1.72451	0	-2.1763	0	0	0	-2.74157
TRIAE_CS42_6DL_TGACv1_526555_AA1687010.1	GO:0003677	DNA binding	MYB family transcription factor, putative, expressed	myb domain protein 17	0	-1.72451	0	-2.1763	0	0	0	-1.49652
TRIAE_CS42_6AL_TGACv1_471455_AA1509090.1	GO:0003677	DNA binding	MYB family transcription factor, putative, expressed	myb domain protein 19	0	0	0	0	0	0	0	2.81063
TRIAE_CS42_6BL_TGACv1_500449_AA1604920.1	GO:0003677	DNA binding	MYB family transcription factor, putative, expressed	myb domain protein 19	0	0	0	0	0	0	0	2.92672
TRIAE_CS42_6DL_TGACv1_526309_AA1679130.1	GO:0003677	DNA binding	MYB family transcription factor, putative, expressed	myb domain protein 19	0	0	0	0	0	0	0	2.79746
TRIAE_CS42_6AL_TGACv1_472842_AA1526510.1	GO:0003677	DNA binding	MYB family transcription factor, putative, expressed	myb domain protein 20	0	2.86698	2.24751	2.47299	0	1.77793	0	1.67308
TRIAE_CS42_6BL_TGACv1_499410_AA1581840.1	GO:0003677	DNA binding	MYB family transcription factor, putative, expressed	myb domain protein 20	0	3.27043	1.99403	2.2239	0	1.89706	0	1.65845
TRIAE_CS42_6DL_TGACv1_526726_AA1690640.1	GO:0003677	DNA binding	MYB family transcription factor, putative, expressed	myb domain protein 20	0	2.9245	2.26746	2.42694	0	1.77793	0	1.67308
TRIAE_CS42_5AL_TGACv1_377381_AA1246320.1	GO:0003677	DNA binding	MYB family transcription factor, putative, expressed	myb domain protein 30	1.86956	2.792	0	0	0	0	0	1.00459
TRIAE_CS42_5BL_TGACv1_404109_AA1284230.1	GO:0003677	DNA binding	MYB family transcription factor, putative, expressed	myb domain protein 30	1.86956	2.792	0	0	0	0	0	1.00459
TRIAE_CS42_5DL_TGACv1_433441_AA1413260.1	GO:0003677	DNA binding	MYB family transcription factor, putative, expressed	myb domain protein 30	1.86956	2.792	0	0	0	0	0	1.00459
TRIAE_CS42_1AL_TGACv1_000772_AA0018880.1	GO:0003677	DNA binding	MYB family transcription factor, putative, expressed	myb domain protein 36	0	0	0	-1.47256	0	0	0	-1.23371
TRIAE_CS42_1BL_TGACv1_031611_AA0117150.1	GO:0003677	DNA binding	MYB family transcription factor, putative, expressed	myb domain protein 36	0	0	0	-1.47256	0	0	0	-1.14416
TRIAE_CS42_1DL_TGACv1_061594_AA0199480.1	GO:0003677	DNA binding	MYB family transcription factor, putative, expressed	myb domain protein 36	0	0	0	-1.47256	0	0	0	-1.13414
TRIAE_CS42_7AL_TGACv1_556576_AA1766030.1	GO:0003677	DNA binding	MYB family transcription factor, putative, expressed	myb domain protein 36	0	0	0	0	0	0	0	-1.74013
TRIAE_CS42_7DL_TGACv1_604503_AA1998780.1	GO:0003677	DNA binding	MYB family transcription factor, putative, expressed	myb domain protein 36	0	0	0	0	0	0	0	-1.72613
TRIAE_CS42_3B_TGACv1_220646_AA0713620.1	GO:0003677	DNA binding	MYB family transcription factor, putative, expressed	myb domain protein 59	0	-3.22281	0	0	0	0	0	3.42008
TRIAE_CS42_5AS_TGACv1_397735_AA1283770.1	GO:0003677	DNA binding	MYB family transcription factor, putative, expressed	myb domain protein 59	0	-1.98479	0	0	0	-1.03891	0	-1.98459
TRIAE_CS42_1BS_TGACv1_050233_AA0169320.1	GO:0003677	DNA binding	MYB family transcription factor, putative, expressed	myb domain protein 61	0	0	0	0	0	0	0	-1.0837
TRIAE_CS42_1DS_TGACv1_081630_AA0262070.4	GO:0003677	DNA binding	MYB family transcription factor, putative, expressed	myb domain protein 61	0	0	0	0	0	0	0	-1.03461
TRIAE_CS42_2AL_TGACv1_094371_AA0296650.1	GO:0003677	DNA binding	MYB family transcription factor, putative, expressed	myb domain protein 63	0	0	0	0	0	0	0	1.30356
TRIAE_CS42_6AL_TGACv1_471446_AA1508960.1	GO:0003677	DNA binding	MYB family transcription factor, putative, expressed	myb domain protein 63	0	0	0	0	0	0	0	1.44024
TRIAE_CS42_6BL_TGACv1_501521_AA1618370.1	GO:0003677	DNA binding	MYB family transcription factor, putative, expressed	myb domain protein 63	0	0	0	0	0	0	0	1.52481
TRIAE_CS42_6DL_TGACv1_527394_AA1703260.1	GO:0003677	DNA binding	MYB family transcription factor, putative, expressed	myb domain protein 63	0	0	0	0	0	0	0	1.52481
TRIAE_CS42_5AL_TGACv1_374035_AA1188520.1	GO:0003677	DNA binding	MYB family transcription factor, putative, expressed	myb domain protein 70	1.79195	0	0	0	0	0	0	1.87953
TRIAE_CS42_5BL_TGACv1_405373_AA1326030.1	GO:0003677	DNA binding	MYB family transcription factor, putative, expressed	myb domain protein 70	1.40882	0	0	0	0	0	0	1.84329
TRIAE_CS42_5DL_TGACv1_433458_AA1413630.1	GO:0003677	DNA binding	MYB family transcription factor, putative, expressed	myb domain protein 70	1.82502	0	0	0	0	1.00321	0	1.73515
TRIAE_CS42_4BL_TGACv1_321877_AA1066520.1	GO:0003677	DNA binding	MYB family transcription factor, putative, expressed	myb domain protein 77	-1.52674	-1.45595	0	0	0	0	0	1.04098
TRIAE_CS42_2AL_TGACv1_094054_AA0291680.1	GO:0003677	DNA binding	MYB family transcription factor, putative, expressed	myb domain protein 79	0	0	0	0	0	0	0	1.54604
TRIAE_CS42_7AL_TGACv1_557627_AA1784190.1	GO:0003677	DNA binding	MYB transcription factor TaMYB1, putative, expressed	myb domain protein r1	0	0	0	0	0	0	0	2.19527
TRIAE_CS42_7BL_TGACv1_577710_AA1881510.1	GO:0003677	DNA binding	MYB transcription factor TaMYB1, putative, expressed	myb domain protein r1	0	0	0	0	0	0	0	1.13223
TRIAE_CS42_7BL_TGACv1_578813_AA1900610.1	GO:0003677	DNA binding	MYB transcription factor TaMYB1, putative, expressed	myb domain protein r1	0	0	0	0	0	0	0	1.74397
TRIAE_CS42_7DL_TGACv1_603742_AA1988260.1	GO:0003677	DNA binding	MYB transcription factor TaMYB1, putative, expressed	myb domain protein r1	0	0	0	0	0	0	0	1.74397
TRIAE_CS42_7DL_TGACv1_608203_AA2011250.1	GO:0003677	DNA binding	MYB transcription factor TaMYB1, putative, expressed	myb domain protein r1	0	0	0	0	0	0	0	2.19527
TRIAE_CS42_2AL_TGACv1_094522_AA0299120.1	GO:0003677	DNA binding	transcription factor, putative, expressed	Myb/SANT-like DNA-binding domain protein	-1.1824	-1.59601	0	0	0	0	0	1.21081
TRIAE_CS42_7AS_TGACv1_569494_AA1817470.1	GO:0003677	DNA binding	MYB family transcription factor, putative, expressed	MYB-like 102	-1.75657	0	0	0	0	0	0	1.8763
TRIAE_CS42_7BS_TGACv1_592121_AA1931120.1	GO:0003677	DNA binding	MYB family transcription factor, putative, expressed	MYB-like 102	-1.76196	0	0	0	0	0	0	1.8763
TRIAE_CS42_7DS_TGACv1_624823_AA2063380.1	GO:0003677	DNA binding	MYB family transcription factor, putative, expressed	MYB-like 102	-1.75624	0	0	0	0	0	0	1.8763
TRIAE_CS42_2BL_TGACv1_131333_AA0426180.1	GO:0003677	DNA binding	MYB family transcription factor, putative, expressed	myb-like transcription factor family protein	0	0	0	0	0	0	0	1.29045
TRIAE_CS42_2DS_TGACv1_177658_AA0582030.1	GO:0003677	DNA binding	Myb transcription factor, putative, expressed	myb-like transcription factor family protein	0	1.88514	0	1.28445	0	0	0	-2.06073
TRIAE_CS42_3AL_TGACv1_194877_AA0641260.1	GO:0003677	DNA binding	MYB family transcription factor, putative, expressed	myb-like transcription factor family protein	0	4.25123	2.55427	2.06511	0	0	0	4.48259
TRIAE_CS42_3AS_TGACv1_210712_AA0677520.1	GO:0003677	DNA binding	Myb transcription factor, putative, expressed	myb-like transcription factor family protein	0	4.64013	2.06465	1.84732	0	1.17118	0	1.93057
TRIAE_CS42_3AS_TGACv1_211401_AA0689790.1	GO:0003677	DNA binding	myb-related transcription activator, putative, expressed	myb-like transcription factor family protein	0	0	0	-2.38971	0	0	0	1.38994
TRIAE_CS42_3B_TGACv1_221141_AA0731760.1	GO:0003677	DNA binding	MYB family transcription factor, putative, expressed	myb-like transcription factor family protein	0	4.25123	2.55427	2.06511	0	0	0	4.33979
TRIAE_CS42_3B_TGACv1_225700_AA0811240.1	GO:0003677	DNA binding	Myb transcription factor, putative, expressed	myb-like transcription factor family protein	0	4.60462	2.4008	2.35986	0	1.20581	0	1.65102
TRIAE_CS42_3DL_TGACv1_249534_AA0851020.1	GO:0003677	DNA binding	MYB family transcription factor, putative, expressed	myb-like transcription factor family protein	0	4.17918	2.55427	2.02317	0	0	0	4.33979
TRIAE_CS42_3DS_TGACv1_271905_AA0910670.1	GO:0003677	DNA binding	Myb transcription factor, putative, expressed	myb-like transcription factor family protein	0	3.95104	2.14404	2.25051	0	0	0	2.56999
TRIAE_CS42_3DS_TGACv1_274243_AA0935140.1	GO:0003677	DNA binding	myb-related transcription activator, putative, expressed	myb-like transcription factor family protein	0	0	0	-2.33635	0	0	0	1.47196
TRIAE_CS42_4DS_TGACv1_362086_AA1176650.2	GO:0003677	DNA binding	oxidoreductase, short chain dehydrogenase/reductase family domain containing protein, expressed	myb-like transcription factor family protein	0	0	0	0	0	0	0	2.54526
TRIAE_CS42_1AS_TGACv1_020216_AA0075730.2	GO:0003677	DNA binding	MYB family transcription factor, putative, expressed	Myb-related protein 3R-1	0	0	0	0	0	0	0	-1.95279
TRIAE_CS42_3AS_TGACv1_212774_AA0703270.1	GO:0003677	DNA binding	MYB family transcription factor, putative, expressed	Myb-related protein 3R-1	0	0	0	1.93317	0	0	0	-1.21178
TRIAE_CS42_3B_TGACv1_223782_AA0787190.2	GO:0003677	DNA binding	MYB family transcription factor, putative, expressed	Myb-related protein 3R-1	0	0	0	1.93317	0	0	0	-1.21178
TRIAE_CS42_3DS_TGACv1_271702_AA0906130.1	GO:0003677	DNA binding	MYB family transcription factor, putative, expressed	Myb-related protein 3R-1	0	0	0	1.93317	0	0	0	-1.21178
TRIAE_CS42_2AS_TGACv1_113054_AA0350530.1	GO:0003677	DNA binding	histone-like transcription factor and archaeal histone, putative, expressed	Nuclear transcription factor Y subunit B-3	0	1.80892	0	-1.45072	0	0	0	1.26083
TRIAE_CS42_2BS_TGACv1_145992_AA0452120.1	GO:0003677	DNA binding	histone-like transcription factor and archaeal histone, putative, expressed	Nuclear transcription factor Y subunit B-3	0	1.88322	0	-1.47103	0	0	0	1.32628
TRIAE_CS42_2DS_TGACv1_178581_AA0597730.1	GO:0003677	DNA binding	histone-like transcription factor and archaeal histone, putative, expressed	Nuclear transcription factor Y subunit B-3	0	1.88322	0	-1.47103	0	0	0	1.32628
TRIAE_CS42_3B_TGACv1_222062_AA0756420.2	GO:0003677	DNA binding	helicase, putative, expressed	RAD3-like DNA-binding helicase protein	0	0	0	0	0	0	0	-1.64833
TRIAE_CS42_3B_TGACv1_221521_AA0742830.1	GO:0003677	DNA binding	recA protein, expressed	RECA homolog 3	0	0	0	0	0	0	0	-1.03446
TRIAE_CS42_4AS_TGACv1_306214_AA1004350.1	GO:0003677	DNA binding	RPA1B - Putative single-stranded DNA binding complex subunit 1, expressed	Replication protein A 70 kDa DNA-binding subunit B	0	0	0	0	0	0	0	-2.76915
TRIAE_CS42_4BL_TGACv1_321871_AA1066490.1	GO:0003677	DNA binding	RPA1B - Putative single-stranded DNA binding complex subunit 1, expressed	Replication protein A 70 kDa DNA-binding subunit B	0	0	0	0	0	0	0	-2.74173
TRIAE_CS42_4DL_TGACv1_342972_AA1126540.1	GO:0003677	DNA binding	RPA1B - Putative single-stranded DNA binding complex subunit 1, expressed	Replication protein A 70 kDa DNA-binding subunit B	0	0	0	0	0	0	0	-2.74173
TRIAE_CS42_2AL_TGACv1_095304_AA0309380.1	GO:0003677	DNA binding	transcription factor, putative, expressed	Shattering 4	0	0	0	0	0	0	0	-1.42407
TRIAE_CS42_2BL_TGACv1_130292_AA0408110.1	GO:0003677	DNA binding	transcription factor, putative, expressed	Shattering 4	0	0	0	0	0	0	0	-1.55239
TRIAE_CS42_2DL_TGACv1_159635_AA0540760.1	GO:0003677	DNA binding	transcription factor, putative, expressed	Shattering 4	0	0	0	0	0	0	0	-1.60965
TRIAE_CS42_3AL_TGACv1_196959_AA0663960.1	GO:0003677	DNA binding	single-stranded DNA-binding protein, putative, expressed	Single-stranded DNA-binding protein	0	0	0	0	0	0	0	-1.2906
TRIAE_CS42_3B_TGACv1_223001_AA0774910.1	GO:0003677	DNA binding	single-stranded DNA-binding protein, putative, expressed	Single-stranded DNA-binding protein	0	0	0	0	0	0	0	-1.2299
TRIAE_CS42_3DL_TGACv1_249022_AA0834690.1	GO:0003677	DNA binding	single-stranded DNA-binding protein, putative, expressed	Single-stranded DNA-binding protein	0	0	0	0	0	0	0	-1.2299
TRIAE_CS42_6AL_TGACv1_472875_AA1526860.1	GO:0003677	DNA binding	MYB family transcription factor, putative, expressed	Transcription factor RADIALIS	0	-1.46543	0	-5.15729	0	0	0	-2.8797
TRIAE_CS42_7BS_TGACv1_593617_AA1953160.1	GO:0003677	DNA binding	MYB family transcription factor, putative, expressed	Transcription factor RADIALIS	0	0	0	0	0	0	0	-4.68288
TRIAE_CS42_7DS_TGACv1_622120_AA2033180.1	GO:0003677	DNA binding	MYB family transcription factor, putative, expressed	Transcription factor RADIALIS	0	0	0	0	0	0	0	-3.94578
TRIAE_CS42_3AS_TGACv1_211446_AA0690230.1	GO:0003677	DNA binding	translin, putative, expressed	Translin family protein	0	0	0	0	0	0	0	-1.14878
TRIAE_CS42_3B_TGACv1_222964_AA0774180.1	GO:0003677	DNA binding	translin, putative, expressed	Translin family protein	0	0	0	0	0	0	0	-1.12205
TRIAE_CS42_3DS_TGACv1_271593_AA0903180.1	GO:0003677	DNA binding	translin, putative, expressed	Translin family protein	0	0	0	0	0	0	0	-1.13204
TRIAE_CS42_2AL_TGACv1_093322_AA0277490.1	GO:0003677	DNA binding	MYB family transcription factor, putative, expressed	Two-component response regulator ARR1	0	0	0	0	0	0	0	1.24287
TRIAE_CS42_2DL_TGACv1_158053_AA0507440.1	GO:0003677	DNA binding	MYB family transcription factor, putative, expressed	Two-component response regulator ARR1	0	0	0	0	0	0	0	1.2868
TRIAE_CS42_3AL_TGACv1_194142_AA0627410.1	GO:0003677	DNA binding	MYB family transcription factor, putative, expressed	Two-component response regulator ARR1	-2.20026	-2.70493	0	0	0	0	0	1.47458
TRIAE_CS42_3B_TGACv1_220755_AA0718150.1	GO:0003677	DNA binding	MYB family transcription factor, putative, expressed	Two-component response regulator ARR1	-2.26818	-2.77272	0	0	0	0	0	1.72025
TRIAE_CS42_3DL_TGACv1_250132_AA0862670.1	GO:0003677	DNA binding	MYB family transcription factor, putative, expressed	Two-component response regulator ARR1	-2.26152	-2.78471	0	0	0	0	0	1.63553
TRIAE_CS42_3AL_TGACv1_196225_AA0658490.1	GO:0003677	DNA binding	MYB family transcription factor, putative, expressed	Two-component response regulator ARR18	-2.05778	-2.83042	0	0	0	0	0	1.07012
TRIAE_CS42_3B_TGACv1_223146_AA0776990.1	GO:0003677	DNA binding	MYB family transcription factor, putative, expressed	Two-component response regulator ARR18	-2.05778	-2.83042	0	0	0	0	0	1.07012
TRIAE_CS42_3DL_TGACv1_251202_AA0878760.1	GO:0003677	DNA binding	MYB family transcription factor, putative, expressed	Two-component response regulator ARR18	-2.02451	-2.95216	0	0	0	0	0	1.12111
TRIAE_CS42_5AL_TGACv1_374343_AA1197240.2	GO:0003677	DNA binding	MYB family transcription factor, putative, expressed	Two-component response regulator ARR2	0	0	-1.03229	0	0	0	0	1.49886
TRIAE_CS42_5BL_TGACv1_405518_AA1329210.1	GO:0003677	DNA binding	MYB family transcription factor, putative, expressed	Two-component response regulator ARR2	0	0	-1.03229	0	0	0	0	1.49886
TRIAE_CS42_1AL_TGACv1_000661_AA0016590.1	GO:0003677	DNA binding	homeodomain-related, putative, expressed	Two-component response regulator ORR21	0	0	0	0	0	0	0	1.91266
TRIAE_CS42_1BL_TGACv1_030589_AA0094880.1	GO:0003677	DNA binding	homeodomain-related, putative, expressed	Two-component response regulator ORR21	0	0	0	0	0	0	0	1.91266
TRIAE_CS42_1DL_TGACv1_064039_AA0232220.1	GO:0003677	DNA binding	homeodomain-related, putative, expressed	Two-component response regulator ORR21	0	0	0	0	0	0	0	1.96041
TRIAE_CS42_2DL_TGACv1_158001_AA0505520.1	GO:0003677	DNA binding	MYB family transcription factor, putative, expressed	Two-component response regulator ORR22	0	-2.42356	0	-2.523	0	0	0	-2.5652
TRIAE_CS42_U_TGACv1_641026_AA2082570.1	GO:0003677	DNA binding	MYB family transcription factor, putative, expressed	Two-component response regulator ORR22	0	0	0	0	0	0	0	-3.06276
TRIAE_CS42_6AS_TGACv1_486476_AA1561600.1	GO:0003677	DNA binding	MYB family transcription factor, putative, expressed	Two-component response regulator ORR24	0	0	0	0	0	0	0	-1.12068
TRIAE_CS42_1AS_TGACv1_019249_AA0063920.1	GO:0003677	DNA binding	homeobox domain containing protein, expressed	WUSCHEL related homeobox 1	0	0	0	0	0	0	0	-2.17826
TRIAE_CS42_1BS_TGACv1_050951_AA0176870.1	GO:0003677	DNA binding	homeobox domain containing protein, expressed	WUSCHEL related homeobox 1	0	0	0	0	0	0	0	-2.05489
TRIAE_CS42_1DS_TGACv1_081716_AA0262370.1	GO:0003677	DNA binding	homeobox domain containing protein, expressed	WUSCHEL related homeobox 1	0	0	0	0	0	0	0	-1.87845
TRIAE_CS42_2DS_TGACv1_178414_AA0595260.1	GO:0003677	DNA binding	homeobox domain containing protein, expressed	WUSCHEL related homeobox 12	0	0	0	3.39123	0	0	0	4.52548
TRIAE_CS42_2AS_TGACv1_112391_AA0337140.1	GO:0003677	DNA binding	homeobox domain containing protein, expressed	WUSCHEL-related homeobox 10	0	0	0	3.39123	0	0	0	4.52548
TRIAE_CS42_2BS_TGACv1_145892_AA0448350.1	GO:0003677	DNA binding	homeobox domain containing protein, expressed	WUSCHEL-related homeobox 10	0	0	0	3.3717	0	0	0	4.52548
TRIAE_CS42_5AL_TGACv1_375739_AA1226350.1	GO:0003677	DNA binding	ZF-HD protein dimerisation region containing protein, expressed	Zinc-finger homeodomain protein 1	0	-1.84221	0	-5.40952	0	0	0	-1.41757
TRIAE_CS42_4AL_TGACv1_289695_AA0975440.1	GO:0003677	DNA binding	ZF-HD protein dimerisation region containing protein, expressed	Zinc-finger homeodomain protein 11	0	0	0	0	0	0	0	-1.91871
TRIAE_CS42_4BS_TGACv1_328196_AA1084500.1	GO:0003677	DNA binding	ZF-HD protein dimerisation region containing protein, expressed	Zinc-finger homeodomain protein 11	0	0	0	0	0	0	0	-1.91871
TRIAE_CS42_4DS_TGACv1_363169_AA1183480.1	GO:0003677	DNA binding	ZF-HD protein dimerisation region containing protein, expressed	Zinc-finger homeodomain protein 11	0	0	0	0	0	0	0	-1.85984
TRIAE_CS42_4BS_TGACv1_327904_AA1078220.1	GO:0003677	DNA binding	ZF-HD protein dimerisation region containing protein, expressed	Zinc-finger homeodomain protein 4	0	-2.04203	-1.98837	-3.78556	0	0	0	-1.01811
TRIAE_CS42_4DS_TGACv1_361895_AA1173980.1	GO:0003677	DNA binding	ZF-HD protein dimerisation region containing protein, expressed	Zinc-finger homeodomain protein 4	0	-2.26554	-2.07148	-4.35747	0	0	0	-1.17154
TRIAE_CS42_6AS_TGACv1_486219_AA1558340.1	GO:0020037	heme binding	cytochrome P450, putative, expressed	allene oxide synthase	0	0	0	0	0	0	0	1.15316
TRIAE_CS42_6BS_TGACv1_513489_AA1643000.1	GO:0020037	heme binding	cytochrome P450, putative, expressed	allene oxide synthase	0	0	0	0	0	0	0	1.15316
TRIAE_CS42_6DS_TGACv1_542449_AA1720570.1	GO:0020037	heme binding	cytochrome P450, putative, expressed	allene oxide synthase	0	0	0	0	0	0	0	1.15316
TRIAE_CS42_4BL_TGACv1_320451_AA1039710.1	GO:0020037	heme binding	catalase domain containing protein, expressed	catalase 2	0	0	0	0	0	0	0	1.03968
TRIAE_CS42_4DL_TGACv1_343177_AA1131150.1	GO:0020037	heme binding	catalase domain containing protein, expressed	catalase 2	0	0	0	0	0	0	0	1.03968
TRIAE_CS42_6BS_TGACv1_513206_AA1634480.1	GO:0020037	heme binding	catalase isozyme A, putative, expressed	catalase 2	2.52843	0	2.41645	2.93522	0	0	0	1.17013
TRIAE_CS42_U_TGACv1_640838_AA2076560.1	GO:0020037	heme binding	catalase isozyme A, putative, expressed	catalase 2	2.52843	0	2.41608	2.93502	0	0	0	1.16992
TRIAE_CS42_6DL_TGACv1_527996_AA1710550.1	GO:0020037	heme binding	cytochrome b5-like Heme/Steroid binding domain containing protein, expressed	Cytochrome b5	0	0	0	0	0	0	0	4.44682
TRIAE_CS42_7AL_TGACv1_556037_AA1753240.1	GO:0020037	heme binding	cytochrome b5-like Heme/Steroid binding domain containing protein, expressed	cytochrome B5-like protein	0	1.98061	2.50306	0	0	1.01045	0	-1.93702
TRIAE_CS42_7BL_TGACv1_577062_AA1864840.1	GO:0020037	heme binding	cytochrome b5-like Heme/Steroid binding domain containing protein, expressed	cytochrome B5-like protein	0	1.67341	0	0	0	2.18673	0	-1.98324
TRIAE_CS42_7DL_TGACv1_604356_AA1997260.1	GO:0020037	heme binding	cytochrome b5-like Heme/Steroid binding domain containing protein, expressed	cytochrome B5-like protein	0	2.12454	2.7153	0	0	0	0	-1.85628
TRIAE_CS42_4DL_TGACv1_345346_AA1152750.1	GO:0020037	heme binding	cytochrome P450, putative, expressed	Cytochrome P450 61	0	0	0	0	0	0	0	1.01624
TRIAE_CS42_1AL_TGACv1_000299_AA0008280.1	GO:0020037	heme binding	transposon protein, putative, unclassified, expressed	Cytochrome P450 superfamily protein	0	0	1.64515	1.43009	0	0	0	1.63954
TRIAE_CS42_1AL_TGACv1_000591_AA0015340.1	GO:0020037	heme binding	cytochrome P450, putative, expressed	Cytochrome P450 superfamily protein	0	0	2.80988	3.46435	0	0	0	5.49101
TRIAE_CS42_1AL_TGACv1_000659_AA0016580.1	GO:0020037	heme binding	cytochrome P450, putative, expressed	Cytochrome P450 superfamily protein	0	0	-2.22067	-2.25664	0	0	0	-1.7073
TRIAE_CS42_1AL_TGACv1_000778_AA0019020.1	GO:0020037	heme binding	cytochrome P450, putative, expressed	Cytochrome P450 superfamily protein	0	0	0	0	0	0	0	-1.46735
TRIAE_CS42_1AL_TGACv1_003747_AA0051340.1	GO:0020037	heme binding	transposon protein, putative, unclassified, expressed	Cytochrome P450 superfamily protein	1.1023	1.14619	0	0	0	1.1973	0	2.43689
TRIAE_CS42_1AS_TGACv1_021389_AA0081640.1	GO:0020037	heme binding	cytochrome P450, putative, expressed	Cytochrome P450 superfamily protein	0	0	-1.83963	0	0	0	0	1.06257
TRIAE_CS42_1BL_TGACv1_030444_AA0090810.1	GO:0020037	heme binding	transposon protein, putative, unclassified, expressed	Cytochrome P450 superfamily protein	0	0	1.55991	1.41543	0	0	0	1.64033
TRIAE_CS42_1BL_TGACv1_030562_AA0094080.1	GO:0020037	heme binding	cytochrome P450, putative, expressed	Cytochrome P450 superfamily protein	0	-1.22935	0	-1.57772	0	-1.08671	0	-1.46316
TRIAE_CS42_1BL_TGACv1_031407_AA0113400.1	GO:0020037	heme binding	transposon protein, putative, unclassified, expressed	Cytochrome P450 superfamily protein	1.1023	1.14619	0	0	0	1.1973	0	2.43689
TRIAE_CS42_1BL_TGACv1_031708_AA0119360.1	GO:0020037	heme binding	cytochrome P450, putative, expressed	Cytochrome P450 superfamily protein	0	0	-2.14359	-2.23569	0	0	0	-1.67909
TRIAE_CS42_1BL_TGACv1_032188_AA0126520.1	GO:0020037	heme binding	cytochrome P450, putative, expressed	Cytochrome P450 superfamily protein	2.55884	1.96978	0	0	0	1.60369	0	1.19411
TRIAE_CS42_1BL_TGACv1_032741_AA0133580.1	GO:0020037	heme binding	cytochrome P450, putative, expressed	Cytochrome P450 superfamily protein	0	0	2.76478	3.42165	0	0	0	7.85391
TRIAE_CS42_1BL_TGACv1_032942_AA0135640.1	GO:0020037	heme binding	cytochrome P450, putative, expressed	Cytochrome P450 superfamily protein	0	0	0	0	0	0	0	-1.44265
TRIAE_CS42_1BS_TGACv1_049347_AA0149840.1	GO:0020037	heme binding	cytochrome P450 72A1, putative, expressed	Cytochrome P450 superfamily protein	0	0	0	0	0	0	0	4.02593
TRIAE_CS42_1BS_TGACv1_049373_AA0151060.1	GO:0020037	heme binding	cytochrome P450, putative, expressed	Cytochrome P450 superfamily protein	0	0	0	0	0	0	0	2.54198
TRIAE_CS42_1BS_TGACv1_049754_AA0160900.1	GO:0020037	heme binding	cytochrome P450, putative, expressed	Cytochrome P450 superfamily protein	0	0	-1.83963	0	0	0	0	1.06257
TRIAE_CS42_1BS_TGACv1_050538_AA0173170.1	GO:0020037	heme binding	cytochrome P450 72A1, putative, expressed	Cytochrome P450 superfamily protein	0	0	0	0	0	0	0	4.02593
TRIAE_CS42_1DL_TGACv1_061238_AA0189650.1	GO:0020037	heme binding	cytochrome P450, putative, expressed	Cytochrome P450 superfamily protein	0	0	0	0	0	0	0	-1.46735
TRIAE_CS42_1DL_TGACv1_061267_AA0190570.1	GO:0020037	heme binding	cytochrome P450, putative, expressed	Cytochrome P450 superfamily protein	2.55884	1.96978	0	0	0	1.61336	0	1.19411
TRIAE_CS42_1DL_TGACv1_061729_AA0202610.1	GO:0020037	heme binding	cytochrome P450, putative, expressed	Cytochrome P450 superfamily protein	0	0	-2.20598	-2.24185	0	0	0	-1.7073
TRIAE_CS42_1DL_TGACv1_062003_AA0207290.1	GO:0020037	heme binding	cytochrome P450, putative, expressed	Cytochrome P450 superfamily protein	0	0	0	0	0	0	0	-1.31823
TRIAE_CS42_1DL_TGACv1_062176_AA0210020.1	GO:0020037	heme binding	cytochrome P450, putative, expressed	Cytochrome P450 superfamily protein	0	0	0	-1.57772	0	-1.09337	0	-1.44199
TRIAE_CS42_1DL_TGACv1_062529_AA0215880.1	GO:0020037	heme binding	transposon protein, putative, unclassified, expressed	Cytochrome P450 superfamily protein	0	0	1.73453	1.51293	0	0	0	1.63861
TRIAE_CS42_1DL_TGACv1_062782_AA0219860.1	GO:0020037	heme binding	cytochrome P450, putative, expressed	Cytochrome P450 superfamily protein	0	0	0	0	0	0	0	-1.13095
TRIAE_CS42_1DL_TGACv1_063686_AA0229890.1	GO:0020037	heme binding	cytochrome P450, putative, expressed	Cytochrome P450 superfamily protein	0	0	2.77904	3.42729	0	0	0	7.85391
TRIAE_CS42_1DL_TGACv1_063879_AA0231420.1	GO:0020037	heme binding	transposon protein, putative, unclassified, expressed	Cytochrome P450 superfamily protein	1.1023	1.14619	0	0	0	1.1973	0	2.43689
TRIAE_CS42_1DS_TGACv1_080119_AA0240170.1	GO:0020037	heme binding	cytochrome P450, putative, expressed	Cytochrome P450 superfamily protein	0	0	-1.83963	0	0	0	0	1.06257
TRIAE_CS42_1DS_TGACv1_080190_AA0242540.1	GO:0020037	heme binding	cytochrome P450 72A1, putative, expressed	Cytochrome P450 superfamily protein	0	0	0	0	0	0	0	4.06385
TRIAE_CS42_1DS_TGACv1_080271_AA0244950.1	GO:0020037	heme binding	cytochrome P450, putative, expressed	Cytochrome P450 superfamily protein	0	0	0	0	0	0	0	2.54198
TRIAE_CS42_2AL_TGACv1_093197_AA0274930.1	GO:0020037	heme binding	cytochrome P450, putative, expressed	Cytochrome P450 superfamily protein	0	0	7.42254	3.97098	0	0	0	3.22269
TRIAE_CS42_2AL_TGACv1_093681_AA0285100.2	GO:0020037	heme binding	cytochrome P450, putative, expressed	Cytochrome P450 superfamily protein	0	0	0	0	0	0	0	2.27948
TRIAE_CS42_2AL_TGACv1_093946_AA0289850.1	GO:0020037	heme binding	cytochrome P450, putative, expressed	Cytochrome P450 superfamily protein	0	0	0	0	0	0	0	1.24533
TRIAE_CS42_2AL_TGACv1_095099_AA0306910.1	GO:0020037	heme binding	cytochrome P450, putative, expressed	Cytochrome P450 superfamily protein	0	0	0	3.59043	0	0	0	3.71312
TRIAE_CS42_2AL_TGACv1_095632_AA0313090.1	GO:0020037	heme binding	cytochrome P450, putative, expressed	Cytochrome P450 superfamily protein	0	0	0	0	0	0	-1.17726	-3.55644
TRIAE_CS42_2AL_TGACv1_095951_AA0316020.1	GO:0020037	heme binding	cytochrome P450, putative, expressed	Cytochrome P450 superfamily protein	2.06356	2.21862	0	1.71704	0	0	0	2.45064
TRIAE_CS42_2AS_TGACv1_112278_AA0334770.1	GO:0020037	heme binding	cytochrome P450, putative, expressed	Cytochrome P450 superfamily protein	0	0	0	0	0	2.83463	0	1.14009
TRIAE_CS42_2AS_TGACv1_112519_AA0339800.1	GO:0020037	heme binding	cytochrome P450, putative, expressed	Cytochrome P450 superfamily protein	1.23192	0	0	1.05102	0	0	0	1.52795
TRIAE_CS42_2AS_TGACv1_112537_AA0340240.1	GO:0020037	heme binding	cytochrome P450 86A1, putative, expressed	Cytochrome P450 superfamily protein	-1.55037	0	0	-2.1765	0	0	0	1.11863
TRIAE_CS42_2AS_TGACv1_112606_AA0342100.1	GO:0020037	heme binding	cytochrome P450, putative, expressed	Cytochrome P450 superfamily protein	0	0	0	0	0	0	0	-1.43951
TRIAE_CS42_2AS_TGACv1_112606_AA0342110.1	GO:0020037	heme binding	cytochrome P450, putative, expressed	Cytochrome P450 superfamily protein	0	0	0	0	0	0	0	-1.43671
TRIAE_CS42_2AS_TGACv1_112606_AA0342120.1	GO:0020037	heme binding	cytochrome P450 51, putative, expressed	Cytochrome P450 superfamily protein	0	0	0	0	0	0	0	-1.63022
TRIAE_CS42_2AS_TGACv1_112985_AA0349170.1	GO:0020037	heme binding	cytochrome P450, putative, expressed	Cytochrome P450 superfamily protein	0	0	0	0	0	0	0	-4.37025
TRIAE_CS42_2AS_TGACv1_113492_AA0356900.1	GO:0020037	heme binding	cytochrome P450 71D10, putative, expressed	Cytochrome P450 superfamily protein	1.92458	0	0	-1.81789	0	0	0	6.76883
TRIAE_CS42_2AS_TGACv1_113897_AA0362120.1	GO:0020037	heme binding	cytochrome P450, putative, expressed	Cytochrome P450 superfamily protein	0	0	0	0	0	0	0	-3.01575
TRIAE_CS42_2AS_TGACv1_113975_AA0362960.1	GO:0020037	heme binding	cytochrome P450 72A1, putative, expressed	Cytochrome P450 superfamily protein	0	0	0	0	0	0	0	1.6952
TRIAE_CS42_2AS_TGACv1_114197_AA0364940.1	GO:0020037	heme binding	cytochrome P450, putative, expressed	Cytochrome P450 superfamily protein	0	-1.3494	-2.60673	-8.17952	0	0	0	-1.56693
TRIAE_CS42_2AS_TGACv1_114462_AA0367380.1	GO:0020037	heme binding	cytochrome P450, putative, expressed	Cytochrome P450 superfamily protein	0	0	0	0	0	0	0	-2.13015
TRIAE_CS42_2AS_TGACv1_114515_AA0367720.1	GO:0020037	heme binding	cytochrome P450, putative, expressed	Cytochrome P450 superfamily protein	6.01237	0	0	4.40297	0	0	0	7.10128
TRIAE_CS42_2AS_TGACv1_115445_AA0372380.1	GO:0020037	heme binding	cytochrome P450, putative, expressed	Cytochrome P450 superfamily protein	0	0	0	0	0	0	0	7.33128
TRIAE_CS42_2AS_TGACv1_115694_AA0372890.1	GO:0020037	heme binding	cytochrome P450, putative, expressed	Cytochrome P450 superfamily protein	0	0	0	0	0	0	0	4.9291
TRIAE_CS42_2BL_TGACv1_129285_AA0376570.1	GO:0020037	heme binding	cytochrome P450, putative, expressed	Cytochrome P450 superfamily protein	2.06356	2.21862	0	1.71704	0	0	0	2.45064
TRIAE_CS42_2BL_TGACv1_129393_AA0381510.1	GO:0020037	heme binding	cytochrome P450, putative, expressed	Cytochrome P450 superfamily protein	0	0	0	0	0	0	0	1.27019
TRIAE_CS42_2BL_TGACv1_129831_AA0397510.1	GO:0020037	heme binding	cytochrome P450, putative, expressed	Cytochrome P450 superfamily protein	0	0	0	0	0	0	0	-1.93005
TRIAE_CS42_2BL_TGACv1_129841_AA0397730.1	GO:0020037	heme binding	cytochrome P450, putative, expressed	Cytochrome P450 superfamily protein	0	0	4.25203	0	0	0	0	2.65007
TRIAE_CS42_2BL_TGACv1_129918_AA0399400.1	GO:0020037	heme binding	cytochrome P450, putative, expressed	Cytochrome P450 superfamily protein	0	0	0	3.61263	0	0	0	3.81824
TRIAE_CS42_2BL_TGACv1_130156_AA0405200.1	GO:0020037	heme binding	cytochrome P450, putative, expressed	Cytochrome P450 superfamily protein	0	0	0	0	0	0	0	1.58367
TRIAE_CS42_2BL_TGACv1_131548_AA0429050.1	GO:0020037	heme binding	cytochrome P450, putative, expressed	Cytochrome P450 superfamily protein	0	1.61695	1.12182	0	0	0	0	4.5044
TRIAE_CS42_2BL_TGACv1_131583_AA0429400.1	GO:0020037	heme binding	cytochrome P450, putative, expressed	Cytochrome P450 superfamily protein	0	0	0	0	0	0	-1.17726	-3.55644
TRIAE_CS42_2BS_TGACv1_145841_AA0446420.1	GO:0020037	heme binding	cytochrome P450, putative, expressed	Cytochrome P450 superfamily protein	0	0	0	0	0	0	0	-3.01575
TRIAE_CS42_2BS_TGACv1_145841_AA0446730.1	GO:0020037	heme binding	cytochrome P450, putative, expressed	Cytochrome P450 superfamily protein	0	0	-2.89945	-8.73038	0	0	0	-1.52449
TRIAE_CS42_2BS_TGACv1_146175_AA0457370.1	GO:0020037	heme binding	cytochrome P450 72A1, putative, expressed	Cytochrome P450 superfamily protein	0	0	0	0	0	0	0	1.31349
TRIAE_CS42_2BS_TGACv1_146300_AA0461930.1	GO:0020037	heme binding	cytochrome P450, putative, expressed	Cytochrome P450 superfamily protein	0	0	0	0	0	0	0	7.33128
TRIAE_CS42_2BS_TGACv1_146341_AA0463010.1	GO:0020037	heme binding	cytochrome P450, putative, expressed	Cytochrome P450 superfamily protein	0	0	0	0	0	0	0	-2.18442
TRIAE_CS42_2BS_TGACv1_146685_AA0470630.1	GO:0020037	heme binding	cytochrome P450, putative, expressed	Cytochrome P450 superfamily protein	-1.83993	-1.57485	0	-1.73078	0	0	0	-1.13633
TRIAE_CS42_2BS_TGACv1_146735_AA0471790.1	GO:0020037	heme binding	cytochrome P450, putative, expressed	Cytochrome P450 superfamily protein	1.17889	0	0	1.0914	0	0	0	1.39966
TRIAE_CS42_2BS_TGACv1_146791_AA0472870.1	GO:0020037	heme binding	cytochrome P450 71D10, putative, expressed	Cytochrome P450 superfamily protein	1.92458	0	0	-1.81789	0	0	0	6.76883
TRIAE_CS42_2BS_TGACv1_146797_AA0473020.1	GO:0020037	heme binding	cytochrome P450, putative, expressed	Cytochrome P450 superfamily protein	0	0	0	0	0	0	0	2.55954
TRIAE_CS42_2BS_TGACv1_146993_AA0476350.1	GO:0020037	heme binding	cytochrome P450, putative, expressed	Cytochrome P450 superfamily protein	0	0	0	0	0	0	0	-3.03865
TRIAE_CS42_2BS_TGACv1_146993_AA0476360.2	GO:0020037	heme binding	cytochrome P450, putative, expressed	Cytochrome P450 superfamily protein	0	0	0	0	0	0	0	-3.32906
TRIAE_CS42_2BS_TGACv1_147288_AA0481190.1	GO:0020037	heme binding	cytochrome P450, putative, expressed	Cytochrome P450 superfamily protein	0	0	0	0	0	3.3487	0	1.26016
TRIAE_CS42_2BS_TGACv1_147291_AA0481220.1	GO:0020037	heme binding	cytochrome P450 protein, putative, expressed	Cytochrome P450 superfamily protein	0	0	0	0	0	0	0	1.62647
TRIAE_CS42_2BS_TGACv1_147740_AA0487220.1	GO:0020037	heme binding	cytochrome P450, putative, expressed	Cytochrome P450 superfamily protein	0	0	0	0	0	0	0	3.18111
TRIAE_CS42_2BS_TGACv1_148520_AA0493420.1	GO:0020037	heme binding	cytochrome P450 protein, putative, expressed	Cytochrome P450 superfamily protein	0	0	0	0	0	0	0	1.58862
TRIAE_CS42_2BS_TGACv1_148867_AA0495440.1	GO:0020037	heme binding	cytochrome P450, putative, expressed	Cytochrome P450 superfamily protein	0	0	0	0	0	0	0	1.38052
TRIAE_CS42_2BS_TGACv1_148913_AA0495560.1	GO:0020037	heme binding	cytochrome P450 72A1, putative, expressed	Cytochrome P450 superfamily protein	0	0	0	0	0	0	0	1.93445
TRIAE_CS42_2BS_TGACv1_148996_AA0495890.1	GO:0020037	heme binding	cytochrome P450 72A1, putative, expressed	Cytochrome P450 superfamily protein	0	0	0	-3.53407	0	0	0	2.38814
TRIAE_CS42_2BS_TGACv1_149536_AA0497180.1	GO:0020037	heme binding	cytochrome P450, putative, expressed	Cytochrome P450 superfamily protein	0	0	0	0	0	0	0	-1.13932
TRIAE_CS42_2DL_TGACv1_158597_AA0522840.1	GO:0020037	heme binding	cytochrome P450, putative, expressed	Cytochrome P450 superfamily protein	0	0	7.75837	4.43638	0	0	0	3.64441
TRIAE_CS42_2DL_TGACv1_158691_AA0524530.1	GO:0020037	heme binding	cytochrome P450, putative, expressed	Cytochrome P450 superfamily protein	0	0	0	0	0	0	0	1.58367
TRIAE_CS42_2DL_TGACv1_159654_AA0541080.1	GO:0020037	heme binding	cytochrome P450, putative, expressed	Cytochrome P450 superfamily protein	0	0	0	0	0	0	0	2.41927
TRIAE_CS42_2DL_TGACv1_160509_AA0551280.1	GO:0020037	heme binding	cytochrome P450, putative, expressed	Cytochrome P450 superfamily protein	0	0	0	3.62875	0	0	0	3.81824
TRIAE_CS42_2DS_TGACv1_177156_AA0567010.1	GO:0020037	heme binding	cytochrome P450, putative, expressed	Cytochrome P450 superfamily protein	0	0	0	0	0	1.36583	0	2.37561
TRIAE_CS42_2DS_TGACv1_177198_AA0568590.1	GO:0020037	heme binding	cytochrome P450, putative, expressed	Cytochrome P450 superfamily protein	0	0	0	0	0	0	0	-2.53844
TRIAE_CS42_2DS_TGACv1_177274_AA0571740.1	GO:0020037	heme binding	cytochrome P450 72A1, putative, expressed	Cytochrome P450 superfamily protein	0	0	0	0	0	0	0	1.8558
TRIAE_CS42_2DS_TGACv1_177745_AA0583730.1	GO:0020037	heme binding	cytochrome P450, putative, expressed	Cytochrome P450 superfamily protein	0	0	4.51445	0	0	0	0	2.62231
TRIAE_CS42_2DS_TGACv1_177821_AA0585180.1	GO:0020037	heme binding	cytochrome P450, putative, expressed	Cytochrome P450 superfamily protein	0	0	0	0	0	0	0	-3.01575
TRIAE_CS42_2DS_TGACv1_177918_AA0587350.1	GO:0020037	heme binding	cytochrome P450 71D10, putative, expressed	Cytochrome P450 superfamily protein	1.92458	0	0	-1.81789	0	0	0	6.76883
TRIAE_CS42_2DS_TGACv1_178608_AA0598080.1	GO:0020037	heme binding	cytochrome P450, putative, expressed	Cytochrome P450 superfamily protein	0	0	0	0	0	0	0	-3.32906
TRIAE_CS42_2DS_TGACv1_178608_AA0598090.1	GO:0020037	heme binding	cytochrome P450, putative, expressed	Cytochrome P450 superfamily protein	0	0	0	0	0	0	0	-3.03865
TRIAE_CS42_2DS_TGACv1_178792_AA0601010.1	GO:0020037	heme binding	cytochrome P450, putative, expressed	Cytochrome P450 superfamily protein	0	0	0	0	0	0	0	1.38052
TRIAE_CS42_2DS_TGACv1_178845_AA0601700.1	GO:0020037	heme binding	cytochrome P450, putative, expressed	Cytochrome P450 superfamily protein	0	0	0	0	0	0	0	-2.18442
TRIAE_CS42_2DS_TGACv1_179451_AA0607280.1	GO:0020037	heme binding	cytochrome P450, putative, expressed	Cytochrome P450 superfamily protein	1.94978	4.45151	0	-3.92159	0	0	0	3.61495
TRIAE_CS42_3AL_TGACv1_193767_AA0619440.1	GO:0020037	heme binding	cytochrome P450, putative, expressed	Cytochrome P450 superfamily protein	0	0	0	0	0	0	0	-2.40909
TRIAE_CS42_3AL_TGACv1_196255_AA0658840.1	GO:0020037	heme binding	cytochrome P450, putative, expressed	Cytochrome P450 superfamily protein	0	0	0	0	0	0	0	4.14172
TRIAE_CS42_3AS_TGACv1_210427_AA0671780.1	GO:0020037	heme binding	cytochrome P450, putative, expressed	Cytochrome P450 superfamily protein	0	0	7.29241	8.43105	0	0	0	9.68102
TRIAE_CS42_3AS_TGACv1_210427_AA0671790.1	GO:0020037	heme binding	cytochrome P450, putative, expressed	Cytochrome P450 superfamily protein	4.84726	0	4.59715	5.51116	0	0	0	9.8057
TRIAE_CS42_3AS_TGACv1_210487_AA0673330.1	GO:0020037	heme binding	cytochrome P450, putative, expressed	Cytochrome P450 superfamily protein	0	1.61695	1.12182	0	0	0	0	4.5044
TRIAE_CS42_3AS_TGACv1_211081_AA0684710.2	GO:0020037	heme binding	cytochrome P450, putative, expressed	Cytochrome P450 superfamily protein	0	-1.12535	0	0	0	0	0	1.02661
TRIAE_CS42_3AS_TGACv1_212457_AA0701000.1	GO:0020037	heme binding	cytochrome P450, putative, expressed	Cytochrome P450 superfamily protein	0	-1.61147	0	0	0	0	0	2.72662
TRIAE_CS42_3AS_TGACv1_213231_AA0706150.1	GO:0020037	heme binding	cytochrome P450, putative, expressed	Cytochrome P450 superfamily protein	0	0	0	0	0	0	1.99459	3.83164
TRIAE_CS42_3AS_TGACv1_213233_AA0706180.1	GO:0020037	heme binding	cytochrome P450, putative, expressed	Cytochrome P450 superfamily protein	4.56411	0	4.57435	5.44582	0	0	0	10.2509
TRIAE_CS42_3B_TGACv1_220627_AA0712480.1	GO:0020037	heme binding	cytochrome P450, putative, expressed	Cytochrome P450 superfamily protein	0	0	0	0	0	0	0	2.21751
TRIAE_CS42_3B_TGACv1_220690_AA0715570.1	GO:0020037	heme binding	cytochrome P450, putative, expressed	Cytochrome P450 superfamily protein	0	0	0	0	0	0	0	-1.58447
TRIAE_CS42_3B_TGACv1_220719_AA0716580.1	GO:0020037	heme binding	cytochrome P450, putative, expressed	Cytochrome P450 superfamily protein	2.13055	1.57626	0	0	0	1.73271	0	1.17795
TRIAE_CS42_3B_TGACv1_220928_AA0724190.1	GO:0020037	heme binding	cytochrome P450, putative, expressed	Cytochrome P450 superfamily protein	0	0	0	0	0	0	0	4.14172
TRIAE_CS42_3B_TGACv1_221057_AA0728560.1	GO:0020037	heme binding	cytochrome P450, putative, expressed	Cytochrome P450 superfamily protein	0	-1.61147	0	0	0	0	0	2.72662
TRIAE_CS42_3B_TGACv1_221111_AA0730650.1	GO:0020037	heme binding	cytochrome P450, putative, expressed	Cytochrome P450 superfamily protein	0	0	0	0	0	0	0	-2.4224
TRIAE_CS42_3B_TGACv1_222229_AA0760210.1	GO:0020037	heme binding	cytochrome P450 protein, putative, expressed	Cytochrome P450 superfamily protein	0	2.02476	0	-3.62885	0	0	0	1.49069
TRIAE_CS42_3B_TGACv1_222351_AA0762810.1	GO:0020037	heme binding	cytochrome P450, putative, expressed	Cytochrome P450 superfamily protein	4.84726	0	5.39821	6.53386	0	0	0	10.5185
TRIAE_CS42_3B_TGACv1_222929_AA0773400.1	GO:0020037	heme binding	cytochrome P450, putative, expressed	Cytochrome P450 superfamily protein	0	0	0	2.04651	0	0	0	-1.75889
TRIAE_CS42_3B_TGACv1_222968_AA0774380.1	GO:0020037	heme binding	cytochrome P450, putative, expressed	Cytochrome P450 superfamily protein	0	0	0	2.03754	0	0	0	1.20673
TRIAE_CS42_3B_TGACv1_223280_AA0779550.1	GO:0020037	heme binding	cytochrome P450, putative, expressed	Cytochrome P450 superfamily protein	0	0	7.67836	8.77125	0	0	0	10.1931
TRIAE_CS42_3B_TGACv1_223280_AA0779560.1	GO:0020037	heme binding	cytochrome P450, putative, expressed	Cytochrome P450 superfamily protein	4.72817	0	4.54212	5.41891	0	0	0	10.2269
TRIAE_CS42_3B_TGACv1_223660_AA0785210.1	GO:0020037	heme binding	cytochrome P450, putative, expressed	Cytochrome P450 superfamily protein	2.38842	4.32594	0	1.6338	0	0	0	3.7451
TRIAE_CS42_3B_TGACv1_224881_AA0802740.1	GO:0020037	heme binding	cytochrome P450, putative, expressed	Cytochrome P450 superfamily protein	0	-1.12535	0	0	0	0	0	1.02661
TRIAE_CS42_3B_TGACv1_225631_AA0810550.1	GO:0020037	heme binding	cytochrome P450, putative, expressed	Cytochrome P450 superfamily protein	2.38842	4.32594	0	1.6338	0	0	0	3.78196
TRIAE_CS42_3B_TGACv1_225670_AA0810910.1	GO:0020037	heme binding	cytochrome P450, putative, expressed	Cytochrome P450 superfamily protein	0	0	0	0	0	0	1.86922	3.7081
TRIAE_CS42_3DL_TGACv1_250418_AA0867890.1	GO:0020037	heme binding	cytochrome P450, putative, expressed	Cytochrome P450 superfamily protein	0	0	0	0	0	0	0	3.91064
TRIAE_CS42_3DL_TGACv1_250486_AA0869030.1	GO:0020037	heme binding	cytochrome P450, putative, expressed	Cytochrome P450 superfamily protein	0	0	0	0	0	0	0	-2.29489
TRIAE_CS42_3DL_TGACv1_253541_AA0894880.1	GO:0020037	heme binding	cytochrome P450 protein, putative, expressed	Cytochrome P450 superfamily protein	0	0	0	0	0	0	0	3.14638
TRIAE_CS42_3DS_TGACv1_271471_AA0899560.1	GO:0020037	heme binding	cytochrome P450, putative, expressed	Cytochrome P450 superfamily protein	0	1.61724	1.12159	0	0	0	0	4.50525
TRIAE_CS42_3DS_TGACv1_271619_AA0904060.1	GO:0020037	heme binding	cytochrome P450, putative, expressed	Cytochrome P450 superfamily protein	0	0	7.07694	8.25641	0	0	0	10.6333
TRIAE_CS42_3DS_TGACv1_271619_AA0904070.1	GO:0020037	heme binding	cytochrome P450, putative, expressed	Cytochrome P450 superfamily protein	4.96543	0	4.69138	5.61273	0	0	0	9.92128
TRIAE_CS42_3DS_TGACv1_271711_AA0906260.2	GO:0020037	heme binding	cytochrome P450, putative, expressed	Cytochrome P450 superfamily protein	0	-1.12535	0	0	0	0	0	1.02661
TRIAE_CS42_3DS_TGACv1_271997_AA0912690.1	GO:0020037	heme binding	cytochrome P450, putative, expressed	Cytochrome P450 superfamily protein	5.2851	0	4.45569	5.34879	0	0	0	10.1214
TRIAE_CS42_3DS_TGACv1_271997_AA0912700.1	GO:0020037	heme binding	cytochrome P450, putative, expressed	Cytochrome P450 superfamily protein	0	0	7.29241	8.43105	0	0	0	9.68102
TRIAE_CS42_3DS_TGACv1_272012_AA0913100.1	GO:0020037	heme binding	cytochrome P450, putative, expressed	Cytochrome P450 superfamily protein	0	-1.61147	0	0	0	0	0	2.72662
TRIAE_CS42_3DS_TGACv1_272158_AA0915850.1	GO:0020037	heme binding	cytochrome P450, putative, expressed	Cytochrome P450 superfamily protein	0	0	0	0	0	0	0	4.11921
TRIAE_CS42_3DS_TGACv1_272772_AA0925100.1	GO:0020037	heme binding	cytochrome P450, putative, expressed	Cytochrome P450 superfamily protein	0	0	0	0	0	0	0	-1.58447
TRIAE_CS42_3DS_TGACv1_273014_AA0927480.1	GO:0020037	heme binding	cytochrome P450, putative, expressed	Cytochrome P450 superfamily protein	0	0	0	0	0	0	1.89176	3.73486
TRIAE_CS42_4AL_TGACv1_288157_AA0938760.1	GO:0020037	heme binding	cytochrome P450, putative, expressed	Cytochrome P450 superfamily protein	0	0	0	0	0	0	0	-1.44579
TRIAE_CS42_4AL_TGACv1_288157_AA0938790.1	GO:0020037	heme binding	cytochrome P450, putative, expressed	Cytochrome P450 superfamily protein	0	0	0	0	0	0	0	-1.51084
TRIAE_CS42_4AL_TGACv1_288955_AA0961990.1	GO:0020037	heme binding	cytochrome P450 protein, putative, expressed	Cytochrome P450 superfamily protein	0	0	0	0	0	0	0	5.61168
TRIAE_CS42_4AL_TGACv1_288978_AA0962550.1	GO:0020037	heme binding	cytochrome P450 protein, putative, expressed	Cytochrome P450 superfamily protein	0	0	0	0	0	0	0	5.14844
TRIAE_CS42_4AL_TGACv1_289365_AA0969800.1	GO:0020037	heme binding	cytochrome P450, putative, expressed	Cytochrome P450 superfamily protein	0	0	0	0	0	0	0	2.56941
TRIAE_CS42_4BL_TGACv1_320503_AA1041770.1	GO:0020037	heme binding	cytochrome P450, putative, expressed	Cytochrome P450 superfamily protein	0	0	0	0	0	0	0	2.72633
TRIAE_CS42_4BL_TGACv1_320594_AA1044130.2	GO:0020037	heme binding	cytochrome P450, putative, expressed	Cytochrome P450 superfamily protein	0	0	0	0	0	0	0	1.04119
TRIAE_CS42_4BL_TGACv1_320864_AA1050510.1	GO:0020037	heme binding	cytochrome P450, putative, expressed	Cytochrome P450 superfamily protein	0	-1.57186	0	0	0	0	0	3.34333
TRIAE_CS42_4BL_TGACv1_322222_AA1069830.2	GO:0020037	heme binding	cytochrome P450 protein, putative, expressed	Cytochrome P450 superfamily protein	0	2.19474	0	0	0	1.28703	0	1.45284
TRIAE_CS42_4DL_TGACv1_342365_AA1111530.2	GO:0020037	heme binding	cytochrome P450, putative, expressed	Cytochrome P450 superfamily protein	0	0	0	1.71704	0	0	0	2.45064
TRIAE_CS42_4DL_TGACv1_343315_AA1133050.1	GO:0020037	heme binding	cytochrome P450, putative, expressed	Cytochrome P450 superfamily protein	0	0	0	0	0	0	0	1.04119
TRIAE_CS42_4DL_TGACv1_344686_AA1148920.1	GO:0020037	heme binding	cytochrome P450, putative, expressed	Cytochrome P450 superfamily protein	0	0	0	0	0	0	0	2.72633
TRIAE_CS42_4DS_TGACv1_361163_AA1162340.1	GO:0020037	heme binding	cytochrome P450, putative, expressed	Cytochrome P450 superfamily protein	0	0	0	0	0	0	0	2.56941
TRIAE_CS42_4DS_TGACv1_361422_AA1167670.3	GO:0020037	heme binding	cytochrome P450 72A1, putative, expressed	Cytochrome P450 superfamily protein	0	0	-1.45332	0	0	0	0	-1.00411
TRIAE_CS42_4DS_TGACv1_362233_AA1178000.1	GO:0020037	heme binding	cytochrome P450, putative, expressed	Cytochrome P450 superfamily protein	0	0	0	0	0	-1.01998	0	-2.68832
TRIAE_CS42_5AL_TGACv1_374310_AA1196560.1	GO:0020037	heme binding	cytochrome P450, putative, expressed	Cytochrome P450 superfamily protein	0	0	0	0	0	0	0	1.46177
TRIAE_CS42_5AL_TGACv1_374906_AA1211610.1	GO:0020037	heme binding	cytochrome P450 protein, putative, expressed	Cytochrome P450 superfamily protein	0	0	0	0	0	0	0	6.59036
TRIAE_CS42_5AL_TGACv1_375361_AA1220440.1	GO:0020037	heme binding	cytochrome P450 72A1, putative, expressed	Cytochrome P450 superfamily protein	0	0	0	0	0	0	0	-1.68014
TRIAE_CS42_5AL_TGACv1_375532_AA1223330.1	GO:0020037	heme binding	cytochrome P450, putative, expressed	Cytochrome P450 superfamily protein	0	0	0	0	0	0	0	2.64586
TRIAE_CS42_5AL_TGACv1_375636_AA1224920.1	GO:0020037	heme binding	cytochrome P450, putative, expressed	Cytochrome P450 superfamily protein	0	-2.04411	-1.72192	-3.06746	0	0	0	-1.56129
TRIAE_CS42_5AL_TGACv1_375689_AA1225690.1	GO:0020037	heme binding	cytochrome P450 71E1, putative, expressed	Cytochrome P450 superfamily protein	0	0	0	0	0	0	0	4.09231
TRIAE_CS42_5AL_TGACv1_375778_AA1227050.1	GO:0020037	heme binding	cytochrome P450, putative, expressed	Cytochrome P450 superfamily protein	0	0	0	0	0	0	0	1.51214
TRIAE_CS42_5AL_TGACv1_377261_AA1245510.1	GO:0020037	heme binding	cytochrome P450 protein, putative, expressed	Cytochrome P450 superfamily protein	0	1.84112	0	0	0	1.27492	0	1.44484
TRIAE_CS42_5AS_TGACv1_392955_AA1266780.1	GO:0020037	heme binding	cytochrome P450, putative, expressed	Cytochrome P450 superfamily protein	0	0	0	-5.01498	0	0	0	-4.689
TRIAE_CS42_5AS_TGACv1_392955_AA1266790.1	GO:0020037	heme binding	cytochrome P450, putative, expressed	Cytochrome P450 superfamily protein	0	0	0	1.70834	0	0	0	-3.92048
TRIAE_CS42_5AS_TGACv1_393899_AA1277080.1	GO:0020037	heme binding	cytochrome P450, putative, expressed	Cytochrome P450 superfamily protein	0	0	-1.21621	-1.39415	0	0	0	1.56959
TRIAE_CS42_5AS_TGACv1_394130_AA1278290.1	GO:0020037	heme binding	cytochrome P450, putative, expressed	Cytochrome P450 superfamily protein	-1.25785	0	-1.43305	-1.20401	0	0	0	2.73177
TRIAE_CS42_5BL_TGACv1_404160_AA1287470.1	GO:0020037	heme binding	cytochrome P450 72A1, putative, expressed	Cytochrome P450 superfamily protein	0	0	0	0	0	0	0	-1.68014
TRIAE_CS42_5BL_TGACv1_404956_AA1316280.1	GO:0020037	heme binding	cytochrome P450, putative, expressed	Cytochrome P450 superfamily protein	0	0	0	-1.33941	0	0	0	1.46746
TRIAE_CS42_5BL_TGACv1_405066_AA1319120.1	GO:0020037	heme binding	cytochrome P450, putative, expressed	Cytochrome P450 superfamily protein	0	0	0	0	0	0	0	1.09412
TRIAE_CS42_5BL_TGACv1_405148_AA1321220.1	GO:0020037	heme binding	cytochrome P450, putative, expressed	Cytochrome P450 superfamily protein	0	-2.04411	-1.72192	-3.06746	0	0	0	-1.56129
TRIAE_CS42_5BL_TGACv1_405687_AA1333030.1	GO:0020037	heme binding	cytochrome P450, putative, expressed	Cytochrome P450 superfamily protein	0	1.29695	0	1.54032	0	0	0	1.44144
TRIAE_CS42_5BL_TGACv1_406705_AA1349020.1	GO:0020037	heme binding	cytochrome P450 protein, putative, expressed	Cytochrome P450 superfamily protein	0	0	0	0	0	0	0	6.45857
TRIAE_CS42_5BL_TGACv1_407462_AA1357150.1	GO:0020037	heme binding	cytochrome P450, putative, expressed	Cytochrome P450 superfamily protein	0	-1.68155	2.40586	1.67121	0	0	0	1.14237
TRIAE_CS42_5BL_TGACv1_407527_AA1357690.1	GO:0020037	heme binding	cytochrome P450 protein, putative, expressed	Cytochrome P450 superfamily protein	0	0	0	0	0	0	0	5.72179
TRIAE_CS42_5BL_TGACv1_407988_AA1360830.1	GO:0020037	heme binding	cytochrome P450, putative, expressed	Cytochrome P450 superfamily protein	0	0	0	0	0	0	0	4.15712
TRIAE_CS42_5BS_TGACv1_423592_AA1380190.1	GO:0020037	heme binding	cytochrome P450, putative, expressed	Cytochrome P450 superfamily protein	0	0	0	-5.01498	0	0	0	-4.689
TRIAE_CS42_5BS_TGACv1_423592_AA1380200.1	GO:0020037	heme binding	cytochrome P450, putative, expressed	Cytochrome P450 superfamily protein	0	0	0	1.70834	0	0	0	-3.92048
TRIAE_CS42_5BS_TGACv1_423687_AA1381940.1	GO:0020037	heme binding	cytochrome P450, putative, expressed	Cytochrome P450 superfamily protein	-1.46988	0	-1.51801	-1.24996	0	0	0	2.72315
TRIAE_CS42_5BS_TGACv1_423873_AA1384480.1	GO:0020037	heme binding	cytochrome P450, putative, expressed	Cytochrome P450 superfamily protein	0	0	-1.21621	-1.39415	0	0	0	1.56959
TRIAE_CS42_5DL_TGACv1_433534_AA1415760.1	GO:0020037	heme binding	cytochrome P450 72A1, putative, expressed	Cytochrome P450 superfamily protein	0	0	0	0	0	0	0	-1.68014
TRIAE_CS42_5DL_TGACv1_433651_AA1418390.1	GO:0020037	heme binding	cytochrome P450, putative, expressed	Cytochrome P450 superfamily protein	0	0	0	0	0	0	0	1.5137
TRIAE_CS42_5DL_TGACv1_433685_AA1419310.1	GO:0020037	heme binding	cytochrome P450, putative, expressed	Cytochrome P450 superfamily protein	0	0	0	0	0	0	0	8.14183
TRIAE_CS42_5DL_TGACv1_433741_AA1421010.1	GO:0020037	heme binding	cytochrome P450, putative, expressed	Cytochrome P450 superfamily protein	0	0	0	0	0	0	0	4.09231
TRIAE_CS42_5DL_TGACv1_433898_AA1424830.1	GO:0020037	heme binding	cytochrome P450, putative, expressed	Cytochrome P450 superfamily protein	0	-2.04846	-1.70531	-3.07483	0	0	0	-1.54506
TRIAE_CS42_5DL_TGACv1_433953_AA1426160.1	GO:0020037	heme binding	cytochrome P450, putative, expressed	Cytochrome P450 superfamily protein	0	0	7.40248	8.53061	0	0	0	10.4864
TRIAE_CS42_5DL_TGACv1_434109_AA1429500.1	GO:0020037	heme binding	cytochrome P450, putative, expressed	Cytochrome P450 superfamily protein	1.62927	2.05516	0	1.62394	0	0	0	1.44144
TRIAE_CS42_5DL_TGACv1_434796_AA1441840.1	GO:0020037	heme binding	cytochrome P450, putative, expressed	Cytochrome P450 superfamily protein	0	1.29695	0	1.54219	0	0	0	1.415
TRIAE_CS42_5DL_TGACv1_434828_AA1442260.1	GO:0020037	heme binding	cytochrome P450, putative, expressed	Cytochrome P450 superfamily protein	0	-1.68155	2.40762	1.67121	0	0	0	1.14237
TRIAE_CS42_5DL_TGACv1_435124_AA1446390.1	GO:0020037	heme binding	cytochrome P450 72A1, putative, expressed	Cytochrome P450 superfamily protein	0	0	0	-1.6396	0	0	0	-1.78113
TRIAE_CS42_5DL_TGACv1_435252_AA1447830.1	GO:0020037	heme binding	cytochrome P450 protein, putative, expressed	Cytochrome P450 superfamily protein	0	0	0	0	0	0	0	6.46085
TRIAE_CS42_5DL_TGACv1_435257_AA1447910.1	GO:0020037	heme binding	cytochrome P450, putative, expressed	Cytochrome P450 superfamily protein	0	0	0	4.29973	0	0	0	7.10128
TRIAE_CS42_5DS_TGACv1_456502_AA1472320.1	GO:0020037	heme binding	pentatricopeptide, putative, expressed	Cytochrome P450 superfamily protein	0	0	0	0	0	0	0	1.01777
TRIAE_CS42_5DS_TGACv1_456522_AA1472950.1	GO:0020037	heme binding	cytochrome P450, putative, expressed	Cytochrome P450 superfamily protein	0	0	0	-5.01498	0	0	0	-4.689
TRIAE_CS42_5DS_TGACv1_456522_AA1472960.1	GO:0020037	heme binding	cytochrome P450, putative, expressed	Cytochrome P450 superfamily protein	0	0	0	1.70834	0	0	0	-3.92048
TRIAE_CS42_5DS_TGACv1_456976_AA1480540.1	GO:0020037	heme binding	cytochrome P450, putative, expressed	Cytochrome P450 superfamily protein	-1.25785	0	-1.43305	-1.20401	0	0	0	2.73177
TRIAE_CS42_5DS_TGACv1_458316_AA1493280.1	GO:0020037	heme binding	cytochrome P450, putative, expressed	Cytochrome P450 superfamily protein	0	0	-1.21621	-1.39415	0	0	0	1.56959
TRIAE_CS42_6AL_TGACv1_472130_AA1518100.1	GO:0020037	heme binding	cytochrome P450, putative, expressed	Cytochrome P450 superfamily protein	0	0	0	0	0	0	0	2.9258
TRIAE_CS42_6AL_TGACv1_472331_AA1520960.1	GO:0020037	heme binding	cytochrome P450, putative, expressed	Cytochrome P450 superfamily protein	0	3.5513	0	0	0	0	0	1.72657
TRIAE_CS42_6AS_TGACv1_485415_AA1544970.1	GO:0020037	heme binding	cytochrome P450 71D10, putative, expressed	Cytochrome P450 superfamily protein	0	-1.02903	-1.4263	0	0	0	0	3.42781
TRIAE_CS42_6AS_TGACv1_486653_AA1563710.1	GO:0020037	heme binding	cytochrome P450, putative, expressed	Cytochrome P450 superfamily protein	0	1.30013	0	0	0	0	0	-1.48206
TRIAE_CS42_6BL_TGACv1_500027_AA1597560.1	GO:0020037	heme binding	cytochrome P450, putative, expressed	Cytochrome P450 superfamily protein	1.54561	-1.20991	0	-1.809	0	0	0	2.08895
TRIAE_CS42_6BL_TGACv1_500867_AA1610960.1	GO:0020037	heme binding	cytochrome P450, putative, expressed	Cytochrome P450 superfamily protein	0	0	0	0	0	0	0	2.96651
TRIAE_CS42_6BS_TGACv1_513198_AA1633950.1	GO:0020037	heme binding	cytochrome P450, putative, expressed	Cytochrome P450 superfamily protein	-1.44738	-1.47347	0	0	0	0	0	2.74186
TRIAE_CS42_6BS_TGACv1_513330_AA1638400.1	GO:0020037	heme binding	cytochrome P450, putative, expressed	Cytochrome P450 superfamily protein	0	0	0	0	0	0	0	1.55886
TRIAE_CS42_6BS_TGACv1_513637_AA1646410.1	GO:0020037	heme binding	cytochrome P450 71D10, putative, expressed	Cytochrome P450 superfamily protein	0	-1.03108	-1.43338	0	0	0	0	3.42781
TRIAE_CS42_6BS_TGACv1_514305_AA1658120.2	GO:0020037	heme binding	cytochrome P450, putative, expressed	Cytochrome P450 superfamily protein	0	0	0	0	0	0	0	-1.48206
TRIAE_CS42_6DL_TGACv1_526851_AA1693450.1	GO:0020037	heme binding	cytochrome P450, putative, expressed	Cytochrome P450 superfamily protein	1.56609	-1.23967	0	-1.75193	0	0	0	2.22583
TRIAE_CS42_6DL_TGACv1_527536_AA1705430.1	GO:0020037	heme binding	cytochrome P450, putative, expressed	Cytochrome P450 superfamily protein	0	3.5789	0	0	0	0	0	1.72657
TRIAE_CS42_6DS_TGACv1_542509_AA1723100.1	GO:0020037	heme binding	cytochrome P450, putative, expressed	Cytochrome P450 superfamily protein	0	1.25534	0	0	0	0	0	-1.44588
TRIAE_CS42_6DS_TGACv1_544065_AA1746230.1	GO:0020037	heme binding	cytochrome P450 71D10, putative, expressed	Cytochrome P450 superfamily protein	0	-1.05667	-1.4263	0	0	0	0	3.42781
TRIAE_CS42_6DS_TGACv1_546932_AA1750810.1	GO:0020037	heme binding	cytochrome P450, putative, expressed	Cytochrome P450 superfamily protein	-1.47718	-1.49354	0	0	0	0	0	2.77792
TRIAE_CS42_7AL_TGACv1_556264_AA1759450.2	GO:0020037	heme binding	cytochrome P450 72A1, putative, expressed	Cytochrome P450 superfamily protein	-1.29428	0	1.62191	2.05812	0	0	0	4.01752
TRIAE_CS42_7AL_TGACv1_556727_AA1769740.1	GO:0020037	heme binding	cytochrome P450, putative, expressed	Cytochrome P450 superfamily protein	0	0	0	0	0	0	0	-4.82687
TRIAE_CS42_7AL_TGACv1_556796_AA1770900.1	GO:0020037	heme binding	cytochrome P450, putative, expressed	Cytochrome P450 superfamily protein	0	-1.10155	0	-1.67667	0	0	0	1.76341
TRIAE_CS42_7AL_TGACv1_557417_AA1781050.1	GO:0020037	heme binding	cytochrome P450, putative, expressed	Cytochrome P450 superfamily protein	0	0	0	0	0	0	0	-1.87352
TRIAE_CS42_7AL_TGACv1_557946_AA1788210.1	GO:0020037	heme binding	cytochrome P450, putative, expressed	Cytochrome P450 superfamily protein	-1.77992	-1.97628	0	0	0	1.50351	0	-1.42518
TRIAE_CS42_7AL_TGACv1_559348_AA1799240.1	GO:0020037	heme binding	cytochrome P450 72A1, putative, expressed	Cytochrome P450 superfamily protein	0	0	0	0	0	0	0	2.56638
TRIAE_CS42_7AS_TGACv1_569129_AA1808100.1	GO:0020037	heme binding	cytochrome P450, putative, expressed	Cytochrome P450 superfamily protein	0	0	0	0	0	0	0	4.45296
TRIAE_CS42_7AS_TGACv1_569265_AA1811960.1	GO:0020037	heme binding	cytochrome P450, putative, expressed	Cytochrome P450 superfamily protein	0	0	0	0	0	0	0	-1.25429
TRIAE_CS42_7AS_TGACv1_570027_AA1829050.1	GO:0020037	heme binding	cytochrome P450, putative, expressed	Cytochrome P450 superfamily protein	0	0	0	0	0	0	0	-1.47382
TRIAE_CS42_7AS_TGACv1_571076_AA1844200.1	GO:0020037	heme binding	cytochrome P450 71E1, putative, expressed	Cytochrome P450 superfamily protein	0	3.11837	2.51864	1.34132	0	0	0	2.86325
TRIAE_CS42_7BL_TGACv1_576874_AA1858090.1	GO:0020037	heme binding	cytochrome P450, putative, expressed	Cytochrome P450 superfamily protein	0	0	0	0	0	0	0	2.14189
TRIAE_CS42_7BL_TGACv1_577215_AA1869260.1	GO:0020037	heme binding	cytochrome P450, putative, expressed	Cytochrome P450 superfamily protein	0	0	0	0	0	0	0	-1.87352
TRIAE_CS42_7BL_TGACv1_577392_AA1874280.1	GO:0020037	heme binding	cytochrome P450 72A1, putative, expressed	Cytochrome P450 superfamily protein	0	0	1.13932	1.16388	0	0	0	1.88519
TRIAE_CS42_7BL_TGACv1_577674_AA1880700.1	GO:0020037	heme binding	cytochrome P450 72A1, putative, expressed	Cytochrome P450 superfamily protein	0	0	0	0	0	0	0	2.61794
TRIAE_CS42_7BL_TGACv1_577780_AA1883170.1	GO:0020037	heme binding	cytochrome P450, putative, expressed	Cytochrome P450 superfamily protein	0	-1.07291	0	-1.63534	0	0	0	1.76341
TRIAE_CS42_7BL_TGACv1_578194_AA1890920.1	GO:0020037	heme binding	cytochrome P450 72A1, putative, expressed	Cytochrome P450 superfamily protein	-1.39971	0	1.65279	2.03388	0	0	0	3.91004
TRIAE_CS42_7BL_TGACv1_579335_AA1906480.1	GO:0020037	heme binding	cytochrome P450 72A1, putative, expressed	Cytochrome P450 superfamily protein	-1.28238	0	1.6248	2.05889	0	0	0	4.00968
TRIAE_CS42_7BL_TGACv1_580036_AA1911630.1	GO:0020037	heme binding	cytochrome P450, putative, expressed	Cytochrome P450 superfamily protein	-1.91063	-2.14025	0	0	0	1.46564	0	-1.41138
TRIAE_CS42_7BS_TGACv1_591906_AA1925290.1	GO:0020037	heme binding	cytochrome P450, putative, expressed	Cytochrome P450 superfamily protein	0	0	0	0	0	0	0	-1.25429
TRIAE_CS42_7BS_TGACv1_592239_AA1934100.1	GO:0020037	heme binding	cytochrome P450 71E1, putative, expressed	Cytochrome P450 superfamily protein	0	3.11837	2.51864	1.34132	0	0	0	2.86325
TRIAE_CS42_7BS_TGACv1_592678_AA1942960.1	GO:0020037	heme binding	cytochrome P450, putative, expressed	Cytochrome P450 superfamily protein	0	0	0	0	0	0	0	4.58538
TRIAE_CS42_7BS_TGACv1_593350_AA1950750.1	GO:0020037	heme binding	cytochrome P450, putative, expressed	Cytochrome P450 superfamily protein	0	0	0	0	0	1.30853	0	2.20454
TRIAE_CS42_7DL_TGACv1_603293_AA1980300.1	GO:0020037	heme binding	cytochrome P450 72A1, putative, expressed	Cytochrome P450 superfamily protein	-1.29428	0	1.62191	2.05812	0	0	0	4.01752
TRIAE_CS42_7DL_TGACv1_604330_AA1996950.1	GO:0020037	heme binding	cytochrome P450, putative, expressed	Cytochrome P450 superfamily protein	0	0	0	0	0	0	0	2.14189
TRIAE_CS42_7DL_TGACv1_604930_AA2003180.1	GO:0020037	heme binding	cytochrome P450, putative, expressed	Cytochrome P450 superfamily protein	0	0	0	-2.81715	0	0	0	-2.00702
TRIAE_CS42_7DL_TGACv1_605047_AA2004120.1	GO:0020037	heme binding	cytochrome P450, putative, expressed	Cytochrome P450 superfamily protein	0	-1.10155	0	-1.63534	0	0	0	1.76341
TRIAE_CS42_7DS_TGACv1_622019_AA2031240.1	GO:0020037	heme binding	cytochrome P450, putative, expressed	Cytochrome P450 superfamily protein	0	2.85808	0	0	0	0	0	2.65349
TRIAE_CS42_7DS_TGACv1_622221_AA2035710.1	GO:0020037	heme binding	cytochrome P450, putative, expressed	Cytochrome P450 superfamily protein	0	0	0	0	0	0	0	4.58538
TRIAE_CS42_7DS_TGACv1_622330_AA2037770.1	GO:0020037	heme binding	cytochrome P450, putative, expressed	Cytochrome P450 superfamily protein	0	0	0	0	0	0	0	-1.25429
TRIAE_CS42_7DS_TGACv1_622964_AA2047910.1	GO:0020037	heme binding	cytochrome P450 protein, putative, expressed	Cytochrome P450 superfamily protein	0	0	1.8578	3.07719	0	0	0	3.75875
TRIAE_CS42_7DS_TGACv1_623242_AA2051090.1	GO:0020037	heme binding	cytochrome P450, putative, expressed	Cytochrome P450 superfamily protein	0	0	0	0	0	0	0	-1.52561
TRIAE_CS42_7DS_TGACv1_623242_AA2051120.1	GO:0020037	heme binding	cytochrome P450, putative, expressed	Cytochrome P450 superfamily protein	0	0	0	0	0	0	0	-1.51084
TRIAE_CS42_U_TGACv1_641065_AA2083890.1	GO:0020037	heme binding	cytochrome P450, putative, expressed	Cytochrome P450 superfamily protein	1.64494	0	0	2.58043	0	0	0	6.93606
TRIAE_CS42_U_TGACv1_641065_AA2083910.1	GO:0020037	heme binding	cytochrome P450, putative, expressed	Cytochrome P450 superfamily protein	0	0	2.52496	2.24702	0	0	0	2.83156
TRIAE_CS42_U_TGACv1_641110_AA2085620.1	GO:0020037	heme binding	cytochrome P450, putative, expressed	Cytochrome P450 superfamily protein	0	2.20928	0	1.70322	0	0	0	3.87302
TRIAE_CS42_U_TGACv1_642429_AA2117500.1	GO:0020037	heme binding	cytochrome P450, putative, expressed	Cytochrome P450 superfamily protein	0	0	0	0	0	0	0	2.96651
TRIAE_CS42_U_TGACv1_642495_AA2118490.1	GO:0020037	heme binding	cytochrome P450, putative, expressed	Cytochrome P450 superfamily protein	0	0	7.31469	7.05027	0	0	0	8.66388
TRIAE_CS42_U_TGACv1_642737_AA2122470.1	GO:0020037	heme binding	cytochrome P450, putative, expressed	Cytochrome P450 superfamily protein	0	0	0	0	0	0	0	2.48064
TRIAE_CS42_U_TGACv1_643136_AA2127730.1	GO:0020037	heme binding	cytochrome P450 protein, putative, expressed	Cytochrome P450 superfamily protein	0	2.02251	0	0	0	1.28703	0	1.3123
TRIAE_CS42_U_TGACv1_644612_AA2140710.1	GO:0020037	heme binding	cytochrome P450, putative, expressed	Cytochrome P450 superfamily protein	0	0	0	0	0	0	0	4.09231
TRIAE_CS42_6BL_TGACv1_501467_AA1617850.1	GO:0020037	heme binding	cytochrome P450, putative, expressed	cytochrome P450, family 718	-1.12839	-1.95303	0	-1.68486	0	0	0	1.16125
TRIAE_CS42_6DL_TGACv1_526864_AA1693840.1	GO:0020037	heme binding	cytochrome P450, putative, expressed	cytochrome P450, family 718	-1.12839	-2.00183	0	-1.68486	0	0	0	1.16125
TRIAE_CS42_1AL_TGACv1_001164_AA0026320.1	GO:0020037	heme binding	peroxidase precursor, putative, expressed	Peroxidase superfamily protein	0	0	0	0	0	0	-1.24518	-1.8844
TRIAE_CS42_1AS_TGACv1_019480_AA0067160.1	GO:0020037	heme binding	peroxidase precursor, putative, expressed	Peroxidase superfamily protein	0	0	0	0	0	2.36454	0	1.63206
TRIAE_CS42_1BL_TGACv1_030533_AA0093330.1	GO:0020037	heme binding	peroxidase precursor, putative, expressed	Peroxidase superfamily protein	0	0	0	0	0	0	-1.25229	-1.91285
TRIAE_CS42_1BS_TGACv1_049881_AA0163500.2	GO:0020037	heme binding	peroxidase precursor, putative, expressed	Peroxidase superfamily protein	0	0	0	0	0	2.36454	0	1.63206
TRIAE_CS42_1DL_TGACv1_061368_AA0193250.1	GO:0020037	heme binding	peroxidase precursor, putative, expressed	Peroxidase superfamily protein	2.67376	0	0	2.91223	0	0	0	2.58589
TRIAE_CS42_1DL_TGACv1_062625_AA0217410.1	GO:0020037	heme binding	peroxidase precursor, putative, expressed	Peroxidase superfamily protein	0	0	0	0	0	0	-1.23102	-1.91967
TRIAE_CS42_1DS_TGACv1_080951_AA0255980.2	GO:0020037	heme binding	peroxidase precursor, putative, expressed	Peroxidase superfamily protein	0	0	0	0	0	2.36454	0	1.63206
TRIAE_CS42_2AL_TGACv1_092961_AA0268100.1	GO:0020037	heme binding	peroxidase precursor, putative, expressed	Peroxidase superfamily protein	0	0	0	0	0	0	0	6.09594
TRIAE_CS42_2AL_TGACv1_095460_AA0311050.1	GO:0020037	heme binding	peroxidase precursor, putative, expressed	Peroxidase superfamily protein	0	0	0	0	0	0	0	4.42163
TRIAE_CS42_2AL_TGACv1_095539_AA0311980.1	GO:0020037	heme binding	peroxidase precursor, putative, expressed	Peroxidase superfamily protein	1.8704	0	0	1.21595	0	0	0	1.1164
TRIAE_CS42_2AL_TGACv1_095993_AA0316480.1	GO:0020037	heme binding	peroxidase precursor, putative, expressed	Peroxidase superfamily protein	0	0	0	0	0	0	0	2.80946
TRIAE_CS42_2AS_TGACv1_112531_AA0340050.1	GO:0020037	heme binding	OsAPx3 - Peroxisomal Ascorbate Peroxidase encoding gene 5,8, expressed	Peroxidase superfamily protein	0	0	0	0	0	0	0	-1.35249
TRIAE_CS42_2AS_TGACv1_113572_AA0358040.2	GO:0020037	heme binding	peroxidase precursor, putative, expressed	Peroxidase superfamily protein	0	-5.45578	0	-2.26649	0	0	0	2.51448
TRIAE_CS42_2AS_TGACv1_114421_AA0367100.1	GO:0020037	heme binding	peroxidase precursor, putative, expressed	Peroxidase superfamily protein	0	-5.45578	0	-2.26649	0	0	0	2.51448
TRIAE_CS42_2AS_TGACv1_123847_AA0375650.1	GO:0020037	heme binding	peroxidase precursor, putative, expressed	Peroxidase superfamily protein	0	0	0	8.03813	0	0	0	1.56534
TRIAE_CS42_2BL_TGACv1_129401_AA0382120.1	GO:0020037	heme binding	peroxidase precursor, putative, expressed	Peroxidase superfamily protein	2.17686	0	0	1.22275	0	0	0	1.1558
TRIAE_CS42_2BL_TGACv1_129514_AA0386650.1	GO:0020037	heme binding	peroxidase precursor, putative, expressed	Peroxidase superfamily protein	0	0	0	0	0	0	0	4.42163
TRIAE_CS42_2BL_TGACv1_130218_AA0406480.1	GO:0020037	heme binding	peroxidase precursor, putative, expressed	Peroxidase superfamily protein	0	0	0	0	0	0	0	2.80946
TRIAE_CS42_2BL_TGACv1_130431_AA0411230.1	GO:0020037	heme binding	peroxidase precursor, putative, expressed	Peroxidase superfamily protein	0	0	0	0	0	0	0	-1.7566
TRIAE_CS42_2BL_TGACv1_130522_AA0412840.1	GO:0020037	heme binding	peroxidase precursor, putative, expressed	Peroxidase superfamily protein	0	0	0	0	0	0	0	6.09594
TRIAE_CS42_2BS_TGACv1_146663_AA0470350.1	GO:0020037	heme binding	OsAPx3 - Peroxisomal Ascorbate Peroxidase encoding gene 5,8, expressed	Peroxidase superfamily protein	0	0	0	0	0	0	0	-1.28272
TRIAE_CS42_2BS_TGACv1_146806_AA0473250.1	GO:0020037	heme binding	peroxidase precursor, putative, expressed	Peroxidase superfamily protein	0	0	0	8.03813	0	0	0	1.48249
TRIAE_CS42_2BS_TGACv1_146806_AA0473270.1	GO:0020037	heme binding	peroxidase precursor, putative, expressed	Peroxidase superfamily protein	0	0	0	8.03813	0	0	0	1.48249
TRIAE_CS42_2BS_TGACv1_147549_AA0484760.1	GO:0020037	heme binding	peroxidase precursor, putative, expressed	Peroxidase superfamily protein	0	0	0	9.22598	0	0	0	1.48249
TRIAE_CS42_2BS_TGACv1_147728_AA0487020.1	GO:0020037	heme binding	peroxidase precursor, putative, expressed	Peroxidase superfamily protein	0	-5.43798	0	0	0	0	0	2.35392
TRIAE_CS42_2BS_TGACv1_147866_AA0488420.1	GO:0020037	heme binding	peroxidase precursor, putative, expressed	Peroxidase superfamily protein	0	0	0	8.03813	0	0	0	1.48249
TRIAE_CS42_2DL_TGACv1_157927_AA0502320.1	GO:0020037	heme binding	peroxidase precursor, putative, expressed	Peroxidase superfamily protein	0	0	0	0	0	0	0	6.09594
TRIAE_CS42_2DL_TGACv1_159181_AA0533940.1	GO:0020037	heme binding	peroxidase precursor, putative, expressed	Peroxidase superfamily protein	0	0	0	0	0	0	0	2.80946
TRIAE_CS42_2DL_TGACv1_159710_AA0541850.1	GO:0020037	heme binding	peroxidase precursor, putative, expressed	Peroxidase superfamily protein	0	0	0	0	0	0	0	-1.83317
TRIAE_CS42_2DS_TGACv1_177840_AA0585640.1	GO:0020037	heme binding	peroxidase precursor, putative, expressed	Peroxidase superfamily protein	0	0	0	4.6869	0	0	0	1.37927
TRIAE_CS42_2DS_TGACv1_178485_AA0596270.1	GO:0020037	heme binding	peroxidase precursor, putative, expressed	Peroxidase superfamily protein	0	0	0	4.25725	0	0	0	1.28355
TRIAE_CS42_3AL_TGACv1_195509_AA0650360.1	GO:0020037	heme binding	peroxidase precursor, putative, expressed	Peroxidase superfamily protein	0	0	0	0	0	0	0	-3.6551
TRIAE_CS42_3AS_TGACv1_210672_AA0676750.1	GO:0020037	heme binding	peroxidase precursor, putative, expressed	Peroxidase superfamily protein	0	0	0	0	0	0	0	-2.93132
TRIAE_CS42_3B_TGACv1_221264_AA0735570.1	GO:0020037	heme binding	peroxidase precursor, putative, expressed	Peroxidase superfamily protein	0	0	0	0	0	0	0	-3.01646
TRIAE_CS42_3B_TGACv1_221914_AA0752990.1	GO:0020037	heme binding	peroxidase precursor, putative, expressed	Peroxidase superfamily protein	0	0	0	0	0	0	0	-3.28501
TRIAE_CS42_3B_TGACv1_224254_AA0794400.1	GO:0020037	heme binding	peroxidase precursor, putative, expressed	Peroxidase superfamily protein	0	0	0	0	0	0	0	-1.4927
TRIAE_CS42_3DL_TGACv1_249203_AA0841250.1	GO:0020037	heme binding	peroxidase precursor, putative, expressed	Peroxidase superfamily protein	0	0	0	0	0	0	0	-3.6551
TRIAE_CS42_3DL_TGACv1_249613_AA0852530.1	GO:0020037	heme binding	peroxidase precursor, putative, expressed	Peroxidase superfamily protein	0	0	0	0	0	0	0	-1.47226
TRIAE_CS42_3DS_TGACv1_271941_AA0911440.1	GO:0020037	heme binding	peroxidase precursor, putative, expressed	Peroxidase superfamily protein	0	0	0	0	0	0	0	-3.01646
TRIAE_CS42_4AS_TGACv1_306569_AA1010370.1	GO:0020037	heme binding	peroxidase precursor, putative, expressed	Peroxidase superfamily protein	0	0	0	0	0	0	0	-1.68454
TRIAE_CS42_4DL_TGACv1_344671_AA1148840.1	GO:0020037	heme binding	peroxidase precursor, putative, expressed	Peroxidase superfamily protein	0	0	0	0	0	0	0	-1.68454
TRIAE_CS42_5AL_TGACv1_377335_AA1246020.1	GO:0020037	heme binding	peroxidase precursor, putative, expressed	Peroxidase superfamily protein	0	0	0	0	0	0	0	-3.68491
TRIAE_CS42_5BL_TGACv1_405391_AA1326290.1	GO:0020037	heme binding	peroxidase precursor, putative, expressed	Peroxidase superfamily protein	0	0	0	0	0	0	0	-3.68491
TRIAE_CS42_5DL_TGACv1_433230_AA1406360.1	GO:0020037	heme binding	peroxidase precursor, putative, expressed	Peroxidase superfamily protein	0	0	0	0	0	0	0	-3.68491
TRIAE_CS42_6AL_TGACv1_471479_AA1509460.1	GO:0020037	heme binding	peroxidase precursor, putative, expressed	Peroxidase superfamily protein	0	0	0	0	0	0	0	-1.62882
TRIAE_CS42_6AS_TGACv1_485682_AA1550010.1	GO:0020037	heme binding	peroxidase precursor, putative, expressed	Peroxidase superfamily protein	0	0	0	0	0	0	0	-1.32193
TRIAE_CS42_6AS_TGACv1_487262_AA1569530.1	GO:0020037	heme binding	peroxidase precursor, putative, expressed	Peroxidase superfamily protein	0	0	0	0	0	0	0	-1.30314
TRIAE_CS42_6BL_TGACv1_499766_AA1591250.1	GO:0020037	heme binding	peroxidase precursor, putative, expressed	Peroxidase superfamily protein	0	0	0	0	0	0	0	-1.62882
TRIAE_CS42_6BS_TGACv1_513252_AA1636180.1	GO:0020037	heme binding	peroxidase precursor, putative, expressed	Peroxidase superfamily protein	0	0	0	0	0	0	0	1.3509
TRIAE_CS42_6BS_TGACv1_513273_AA1636840.1	GO:0020037	heme binding	peroxidase precursor, putative, expressed	Peroxidase superfamily protein	0	0	0	0	0	0	0	-1.32193
TRIAE_CS42_6DS_TGACv1_543273_AA1737900.1	GO:0020037	heme binding	peroxidase precursor, putative, expressed	Peroxidase superfamily protein	0	0	0	0	0	0	0	1.43648
TRIAE_CS42_6DS_TGACv1_543659_AA1742730.1	GO:0020037	heme binding	peroxidase precursor, putative, expressed	Peroxidase superfamily protein	0	0	0	0	0	0	0	-1.32193
TRIAE_CS42_6DS_TGACv1_544009_AA1745980.1	GO:0020037	heme binding	peroxidase precursor, putative, expressed	Peroxidase superfamily protein	0	0	0	0	0	0	0	-1.39941
TRIAE_CS42_7AL_TGACv1_556518_AA1764540.1	GO:0020037	heme binding	peroxidase precursor, putative, expressed	Peroxidase superfamily protein	0	0	0	0	0	0	0	2.7164
TRIAE_CS42_7AL_TGACv1_556904_AA1773110.1	GO:0020037	heme binding	peroxidase precursor, putative, expressed	Peroxidase superfamily protein	0	0	0	0	0	0	0	-1.90231
TRIAE_CS42_7AL_TGACv1_556904_AA1773120.1	GO:0020037	heme binding	peroxidase precursor, putative, expressed	Peroxidase superfamily protein	0	0	0	0	0	0	0	3.79671
TRIAE_CS42_7AL_TGACv1_558052_AA1789610.1	GO:0020037	heme binding	peroxidase precursor, putative, expressed	Peroxidase superfamily protein	0	0	0	-6.59016	0	0	0	-1.44844
TRIAE_CS42_7AL_TGACv1_558651_AA1794990.1	GO:0020037	heme binding	peroxidase precursor, putative, expressed	Peroxidase superfamily protein	0	0	0	0	0	0	0	2.57897
TRIAE_CS42_7AS_TGACv1_570034_AA1829140.1	GO:0020037	heme binding	peroxidase precursor, putative, expressed	Peroxidase superfamily protein	0	0	0	0	0	0	0	-1.22151
TRIAE_CS42_7BL_TGACv1_576756_AA1853860.1	GO:0020037	heme binding	peroxidase precursor, putative, expressed	Peroxidase superfamily protein	0	0	0	-6.54384	0	0	0	-1.35085
TRIAE_CS42_7BL_TGACv1_576982_AA1861820.1	GO:0020037	heme binding	peroxidase precursor, putative, expressed	Peroxidase superfamily protein	0	1.50985	3.19367	4.25658	0	1.73912	0	2.21716
TRIAE_CS42_7BL_TGACv1_577330_AA1872310.1	GO:0020037	heme binding	peroxidase precursor, putative, expressed	Peroxidase superfamily protein	0	0	0	0	0	0	0	1.39752
TRIAE_CS42_7BL_TGACv1_577330_AA1872320.1	GO:0020037	heme binding	peroxidase precursor, putative, expressed	Peroxidase superfamily protein	0	0	0	0	0	0	0	-1.94183
TRIAE_CS42_7BL_TGACv1_577330_AA1872340.1	GO:0020037	heme binding	peroxidase precursor, putative, expressed	Peroxidase superfamily protein	0	0	0	0	0	0	0	3.48769
TRIAE_CS42_7BL_TGACv1_579467_AA1907590.1	GO:0020037	heme binding	peroxidase precursor, putative, expressed	Peroxidase superfamily protein	0	0	0	0	0	0	0	2.7164
TRIAE_CS42_7BS_TGACv1_591860_AA1923790.1	GO:0020037	heme binding	peroxidase precursor, putative, expressed	Peroxidase superfamily protein	0	0	0	0	0	0	0	-1.22151
TRIAE_CS42_7BS_TGACv1_593107_AA1948240.1	GO:0020037	heme binding	peroxidase precursor, putative, expressed	Peroxidase superfamily protein	0	0	0	1.35422	0	0	0	1.57326
TRIAE_CS42_7DL_TGACv1_602864_AA1970320.1	GO:0020037	heme binding	peroxidase precursor, putative, expressed	Peroxidase superfamily protein	0	0	0	-6.59016	0	0	0	-1.44844
TRIAE_CS42_7DL_TGACv1_603379_AA1982270.1	GO:0020037	heme binding	peroxidase precursor, putative, expressed	Peroxidase superfamily protein	0	0	0	0	0	0	0	-1.9222
TRIAE_CS42_7DL_TGACv1_604923_AA2003100.1	GO:0020037	heme binding	peroxidase precursor, putative, expressed	Peroxidase superfamily protein	0	0	0	0	0	0	0	7.61415
TRIAE_CS42_7DS_TGACv1_621594_AA2020310.1	GO:0020037	heme binding	peroxidase precursor, putative, expressed	Peroxidase superfamily protein	0	0	0	0	0	0	0	-1.22151
TRIAE_CS42_7DS_TGACv1_622532_AA2041340.1	GO:0020037	heme binding	peroxidase precursor, putative, expressed	Peroxidase superfamily protein	0	0	0	0	0	0	0	-2.53412
TRIAE_CS42_U_TGACv1_644183_AA2137860.1	GO:0020037	heme binding	peroxidase precursor, putative, expressed	Peroxidase superfamily protein	0	0	0	0	0	0	0	-1.68454
TRIAE_CS42_6AL_TGACv1_471208_AA1504680.2	GO:0020037	heme binding	ferredoxin--nitrite reductase, putative, expressed	sulfite reductase	0	0	-1.03181	-2.45681	0	0	0	1.30482
TRIAE_CS42_6BL_TGACv1_499968_AA1596170.1	GO:0020037	heme binding	ferredoxin--nitrite reductase, putative, expressed	sulfite reductase	0	0	-1.03181	-2.45681	0	0	0	1.20848
TRIAE_CS42_6DL_TGACv1_526318_AA1679410.1	GO:0020037	heme binding	ferredoxin--nitrite reductase, putative, expressed	sulfite reductase	0	0	-1.03181	-2.45681	0	0	0	1.20848
TRIAE_CS42_2AS_TGACv1_112777_AA0345060.1	GO:0016705	oxidoreductase activity, acting on paire...	acyl-desaturase, chloroplast precursor, putative, expressed	Acyl-[acyl-carrier-protein] 6-desaturase	0	0	0	0	0	0	0	-2.38665
TRIAE_CS42_2BS_TGACv1_147318_AA0481690.2	GO:0016705	oxidoreductase activity, acting on paire...	acyl-desaturase, chloroplast precursor, putative, expressed	Acyl-[acyl-carrier-protein] 6-desaturase	0	0	0	0	0	0	0	-2.38665
TRIAE_CS42_2DS_TGACv1_177309_AA0573080.1	GO:0016705	oxidoreductase activity, acting on paire...	acyl-desaturase, chloroplast precursor, putative, expressed	Acyl-[acyl-carrier-protein] 6-desaturase	0	0	0	0	0	0	0	-2.38665
TRIAE_CS42_3DL_TGACv1_251793_AA0884990.1	GO:0016705	oxidoreductase activity, acting on paire...	acyl-desaturase, chloroplast precursor, putative, expressed	Acyl-[acyl-carrier-protein] 6-desaturase	0	0	0	0	0	0	0	-1.05234
TRIAE_CS42_4AL_TGACv1_288481_AA0949890.1	GO:0016705	oxidoreductase activity, acting on paire...	acyl-desaturase, chloroplast precursor, putative, expressed	Acyl-[acyl-carrier-protein] 6-desaturase	0	0	0	0	0	0	0	7.30148
TRIAE_CS42_5AL_TGACv1_375463_AA1222130.2	GO:0016705	oxidoreductase activity, acting on paire...	acyl-desaturase, chloroplast precursor, putative, expressed	Acyl-[acyl-carrier-protein] 6-desaturase	0	0	0	0	0	0	0	1.09679
TRIAE_CS42_5BL_TGACv1_404691_AA1308540.1	GO:0016705	oxidoreductase activity, acting on paire...	acyl-desaturase, chloroplast precursor, putative, expressed	Acyl-[acyl-carrier-protein] 6-desaturase	0	0	0	0	0	0	0	7.24047
TRIAE_CS42_5DL_TGACv1_433798_AA1422320.1	GO:0016705	oxidoreductase activity, acting on paire...	acyl-desaturase, chloroplast precursor, putative, expressed	Acyl-[acyl-carrier-protein] 6-desaturase	0	0	0	0	0	0	0	7.24047
TRIAE_CS42_7AS_TGACv1_569750_AA1823410.1	GO:0016705	oxidoreductase activity, acting on paire...	acyl-desaturase, chloroplast precursor, putative, expressed	Acyl-[acyl-carrier-protein] 6-desaturase	0	0	0	0	0	0	0	-1.83998
TRIAE_CS42_7BS_TGACv1_591820_AA1922610.1	GO:0016705	oxidoreductase activity, acting on paire...	acyl-desaturase, chloroplast precursor, putative, expressed	Acyl-[acyl-carrier-protein] 6-desaturase	0	0	0	0	0	0	0	-1.83998
TRIAE_CS42_7DS_TGACv1_626490_AA2066730.1	GO:0016705	oxidoreductase activity, acting on paire...	acyl-desaturase, chloroplast precursor, putative, expressed	Acyl-[acyl-carrier-protein] 6-desaturase	0	0	0	0	0	0	0	-1.83998
TRIAE_CS42_6AS_TGACv1_486219_AA1558340.1	GO:0016705	oxidoreductase activity, acting on paire...	cytochrome P450, putative, expressed	allene oxide synthase	0	0	0	0	0	0	0	1.15316
TRIAE_CS42_6BS_TGACv1_513489_AA1643000.1	GO:0016705	oxidoreductase activity, acting on paire...	cytochrome P450, putative, expressed	allene oxide synthase	0	0	0	0	0	0	0	1.15316
TRIAE_CS42_6DS_TGACv1_542449_AA1720570.1	GO:0016705	oxidoreductase activity, acting on paire...	cytochrome P450, putative, expressed	allene oxide synthase	0	0	0	0	0	0	0	1.15316
TRIAE_CS42_4DL_TGACv1_345346_AA1152750.1	GO:0016705	oxidoreductase activity, acting on paire...	cytochrome P450, putative, expressed	Cytochrome P450 61	0	0	0	0	0	0	0	1.01624
TRIAE_CS42_7BL_TGACv1_580036_AA1911630.1	GO:0016705	oxidoreductase activity, acting on paire...	cytochrome P450, putative, expressed	Cytochrome P450 superfamily protein	-1.91063	-2.14025	0	0	0	1.46564	0	-1.41138
TRIAE_CS42_2BS_TGACv1_146685_AA0470630.1	GO:0016705	oxidoreductase activity, acting on paire...	cytochrome P450, putative, expressed	Cytochrome P450 superfamily protein	-1.83993	-1.57485	0	-1.73078	0	0	0	-1.13633
TRIAE_CS42_7AL_TGACv1_557946_AA1788210.1	GO:0016705	oxidoreductase activity, acting on paire...	cytochrome P450, putative, expressed	Cytochrome P450 superfamily protein	-1.77992	-1.97628	0	0	0	1.50351	0	-1.42518
TRIAE_CS42_2AS_TGACv1_112537_AA0340240.1	GO:0016705	oxidoreductase activity, acting on paire...	cytochrome P450 86A1, putative, expressed	Cytochrome P450 superfamily protein	-1.55037	0	0	-2.1765	0	0	0	1.11863
TRIAE_CS42_6DS_TGACv1_546932_AA1750810.1	GO:0016705	oxidoreductase activity, acting on paire...	cytochrome P450, putative, expressed	Cytochrome P450 superfamily protein	-1.47718	-1.49354	0	0	0	0	0	2.77792
TRIAE_CS42_5BS_TGACv1_423687_AA1381940.1	GO:0016705	oxidoreductase activity, acting on paire...	cytochrome P450, putative, expressed	Cytochrome P450 superfamily protein	-1.46988	0	-1.51801	-1.24996	0	0	0	2.72315
TRIAE_CS42_6BS_TGACv1_513198_AA1633950.1	GO:0016705	oxidoreductase activity, acting on paire...	cytochrome P450, putative, expressed	Cytochrome P450 superfamily protein	-1.44738	-1.47347	0	0	0	0	0	2.74186
TRIAE_CS42_7BL_TGACv1_578194_AA1890920.1	GO:0016705	oxidoreductase activity, acting on paire...	cytochrome P450 72A1, putative, expressed	Cytochrome P450 superfamily protein	-1.39971	0	1.65279	2.03388	0	0	0	3.91004
TRIAE_CS42_7AL_TGACv1_556264_AA1759450.2	GO:0016705	oxidoreductase activity, acting on paire...	cytochrome P450 72A1, putative, expressed	Cytochrome P450 superfamily protein	-1.29428	0	1.62191	2.05812	0	0	0	4.01752
TRIAE_CS42_7DL_TGACv1_603293_AA1980300.1	GO:0016705	oxidoreductase activity, acting on paire...	cytochrome P450 72A1, putative, expressed	Cytochrome P450 superfamily protein	-1.29428	0	1.62191	2.05812	0	0	0	4.01752
TRIAE_CS42_7BL_TGACv1_579335_AA1906480.1	GO:0016705	oxidoreductase activity, acting on paire...	cytochrome P450 72A1, putative, expressed	Cytochrome P450 superfamily protein	-1.28238	0	1.6248	2.05889	0	0	0	4.00968
TRIAE_CS42_5AS_TGACv1_394130_AA1278290.1	GO:0016705	oxidoreductase activity, acting on paire...	cytochrome P450, putative, expressed	Cytochrome P450 superfamily protein	-1.25785	0	-1.43305	-1.20401	0	0	0	2.73177
TRIAE_CS42_5DS_TGACv1_456976_AA1480540.1	GO:0016705	oxidoreductase activity, acting on paire...	cytochrome P450, putative, expressed	Cytochrome P450 superfamily protein	-1.25785	0	-1.43305	-1.20401	0	0	0	2.73177
TRIAE_CS42_1AL_TGACv1_000299_AA0008280.1	GO:0016705	oxidoreductase activity, acting on paire...	transposon protein, putative, unclassified, expressed	Cytochrome P450 superfamily protein	0	0	1.64515	1.43009	0	0	0	1.63954
TRIAE_CS42_1AL_TGACv1_000591_AA0015340.1	GO:0016705	oxidoreductase activity, acting on paire...	cytochrome P450, putative, expressed	Cytochrome P450 superfamily protein	0	0	2.80988	3.46435	0	0	0	5.49101
TRIAE_CS42_1AL_TGACv1_000659_AA0016580.1	GO:0016705	oxidoreductase activity, acting on paire...	cytochrome P450, putative, expressed	Cytochrome P450 superfamily protein	0	0	-2.22067	-2.25664	0	0	0	-1.7073
TRIAE_CS42_1AL_TGACv1_000778_AA0019020.1	GO:0016705	oxidoreductase activity, acting on paire...	cytochrome P450, putative, expressed	Cytochrome P450 superfamily protein	0	0	0	0	0	0	0	-1.46735
TRIAE_CS42_1AS_TGACv1_021389_AA0081640.1	GO:0016705	oxidoreductase activity, acting on paire...	cytochrome P450, putative, expressed	Cytochrome P450 superfamily protein	0	0	-1.83963	0	0	0	0	1.06257
TRIAE_CS42_1BL_TGACv1_030444_AA0090810.1	GO:0016705	oxidoreductase activity, acting on paire...	transposon protein, putative, unclassified, expressed	Cytochrome P450 superfamily protein	0	0	1.55991	1.41543	0	0	0	1.64033
TRIAE_CS42_1BL_TGACv1_030562_AA0094080.1	GO:0016705	oxidoreductase activity, acting on paire...	cytochrome P450, putative, expressed	Cytochrome P450 superfamily protein	0	-1.22935	0	-1.57772	0	-1.08671	0	-1.46316
TRIAE_CS42_1BL_TGACv1_031708_AA0119360.1	GO:0016705	oxidoreductase activity, acting on paire...	cytochrome P450, putative, expressed	Cytochrome P450 superfamily protein	0	0	-2.14359	-2.23569	0	0	0	-1.67909
TRIAE_CS42_1BL_TGACv1_032741_AA0133580.1	GO:0016705	oxidoreductase activity, acting on paire...	cytochrome P450, putative, expressed	Cytochrome P450 superfamily protein	0	0	2.76478	3.42165	0	0	0	7.85391
TRIAE_CS42_1BL_TGACv1_032942_AA0135640.1	GO:0016705	oxidoreductase activity, acting on paire...	cytochrome P450, putative, expressed	Cytochrome P450 superfamily protein	0	0	0	0	0	0	0	-1.44265
TRIAE_CS42_1BS_TGACv1_049347_AA0149840.1	GO:0016705	oxidoreductase activity, acting on paire...	cytochrome P450 72A1, putative, expressed	Cytochrome P450 superfamily protein	0	0	0	0	0	0	0	4.02593
TRIAE_CS42_1BS_TGACv1_049373_AA0151060.1	GO:0016705	oxidoreductase activity, acting on paire...	cytochrome P450, putative, expressed	Cytochrome P450 superfamily protein	0	0	0	0	0	0	0	2.54198
TRIAE_CS42_1BS_TGACv1_049754_AA0160900.1	GO:0016705	oxidoreductase activity, acting on paire...	cytochrome P450, putative, expressed	Cytochrome P450 superfamily protein	0	0	-1.83963	0	0	0	0	1.06257
TRIAE_CS42_1BS_TGACv1_050538_AA0173170.1	GO:0016705	oxidoreductase activity, acting on paire...	cytochrome P450 72A1, putative, expressed	Cytochrome P450 superfamily protein	0	0	0	0	0	0	0	4.02593
TRIAE_CS42_1DL_TGACv1_061238_AA0189650.1	GO:0016705	oxidoreductase activity, acting on paire...	cytochrome P450, putative, expressed	Cytochrome P450 superfamily protein	0	0	0	0	0	0	0	-1.46735
TRIAE_CS42_1DL_TGACv1_061729_AA0202610.1	GO:0016705	oxidoreductase activity, acting on paire...	cytochrome P450, putative, expressed	Cytochrome P450 superfamily protein	0	0	-2.20598	-2.24185	0	0	0	-1.7073
TRIAE_CS42_1DL_TGACv1_062003_AA0207290.1	GO:0016705	oxidoreductase activity, acting on paire...	cytochrome P450, putative, expressed	Cytochrome P450 superfamily protein	0	0	0	0	0	0	0	-1.31823
TRIAE_CS42_1DL_TGACv1_062176_AA0210020.1	GO:0016705	oxidoreductase activity, acting on paire...	cytochrome P450, putative, expressed	Cytochrome P450 superfamily protein	0	0	0	-1.57772	0	-1.09337	0	-1.44199
TRIAE_CS42_1DL_TGACv1_062529_AA0215880.1	GO:0016705	oxidoreductase activity, acting on paire...	transposon protein, putative, unclassified, expressed	Cytochrome P450 superfamily protein	0	0	1.73453	1.51293	0	0	0	1.63861
TRIAE_CS42_1DL_TGACv1_062782_AA0219860.1	GO:0016705	oxidoreductase activity, acting on paire...	cytochrome P450, putative, expressed	Cytochrome P450 superfamily protein	0	0	0	0	0	0	0	-1.13095
TRIAE_CS42_1DL_TGACv1_063686_AA0229890.1	GO:0016705	oxidoreductase activity, acting on paire...	cytochrome P450, putative, expressed	Cytochrome P450 superfamily protein	0	0	2.77904	3.42729	0	0	0	7.85391
TRIAE_CS42_1DS_TGACv1_080119_AA0240170.1	GO:0016705	oxidoreductase activity, acting on paire...	cytochrome P450, putative, expressed	Cytochrome P450 superfamily protein	0	0	-1.83963	0	0	0	0	1.06257
TRIAE_CS42_1DS_TGACv1_080190_AA0242540.1	GO:0016705	oxidoreductase activity, acting on paire...	cytochrome P450 72A1, putative, expressed	Cytochrome P450 superfamily protein	0	0	0	0	0	0	0	4.06385
TRIAE_CS42_1DS_TGACv1_080271_AA0244950.1	GO:0016705	oxidoreductase activity, acting on paire...	cytochrome P450, putative, expressed	Cytochrome P450 superfamily protein	0	0	0	0	0	0	0	2.54198
TRIAE_CS42_2AL_TGACv1_093197_AA0274930.1	GO:0016705	oxidoreductase activity, acting on paire...	cytochrome P450, putative, expressed	Cytochrome P450 superfamily protein	0	0	7.42254	3.97098	0	0	0	3.22269
TRIAE_CS42_2AL_TGACv1_093681_AA0285100.2	GO:0016705	oxidoreductase activity, acting on paire...	cytochrome P450, putative, expressed	Cytochrome P450 superfamily protein	0	0	0	0	0	0	0	2.27948
TRIAE_CS42_2AL_TGACv1_093946_AA0289850.1	GO:0016705	oxidoreductase activity, acting on paire...	cytochrome P450, putative, expressed	Cytochrome P450 superfamily protein	0	0	0	0	0	0	0	1.24533
TRIAE_CS42_2AL_TGACv1_095099_AA0306910.1	GO:0016705	oxidoreductase activity, acting on paire...	cytochrome P450, putative, expressed	Cytochrome P450 superfamily protein	0	0	0	3.59043	0	0	0	3.71312
TRIAE_CS42_2AL_TGACv1_095632_AA0313090.1	GO:0016705	oxidoreductase activity, acting on paire...	cytochrome P450, putative, expressed	Cytochrome P450 superfamily protein	0	0	0	0	0	0	-1.17726	-3.55644
TRIAE_CS42_2AS_TGACv1_112278_AA0334770.1	GO:0016705	oxidoreductase activity, acting on paire...	cytochrome P450, putative, expressed	Cytochrome P450 superfamily protein	0	0	0	0	0	2.83463	0	1.14009
TRIAE_CS42_2AS_TGACv1_112606_AA0342100.1	GO:0016705	oxidoreductase activity, acting on paire...	cytochrome P450, putative, expressed	Cytochrome P450 superfamily protein	0	0	0	0	0	0	0	-1.43951
TRIAE_CS42_2AS_TGACv1_112606_AA0342110.1	GO:0016705	oxidoreductase activity, acting on paire...	cytochrome P450, putative, expressed	Cytochrome P450 superfamily protein	0	0	0	0	0	0	0	-1.43671
TRIAE_CS42_2AS_TGACv1_112606_AA0342120.1	GO:0016705	oxidoreductase activity, acting on paire...	cytochrome P450 51, putative, expressed	Cytochrome P450 superfamily protein	0	0	0	0	0	0	0	-1.63022
TRIAE_CS42_2AS_TGACv1_112985_AA0349170.1	GO:0016705	oxidoreductase activity, acting on paire...	cytochrome P450, putative, expressed	Cytochrome P450 superfamily protein	0	0	0	0	0	0	0	-4.37025
TRIAE_CS42_2AS_TGACv1_113897_AA0362120.1	GO:0016705	oxidoreductase activity, acting on paire...	cytochrome P450, putative, expressed	Cytochrome P450 superfamily protein	0	0	0	0	0	0	0	-3.01575
TRIAE_CS42_2AS_TGACv1_113975_AA0362960.1	GO:0016705	oxidoreductase activity, acting on paire...	cytochrome P450 72A1, putative, expressed	Cytochrome P450 superfamily protein	0	0	0	0	0	0	0	1.6952
TRIAE_CS42_2AS_TGACv1_114197_AA0364940.1	GO:0016705	oxidoreductase activity, acting on paire...	cytochrome P450, putative, expressed	Cytochrome P450 superfamily protein	0	-1.3494	-2.60673	-8.17952	0	0	0	-1.56693
TRIAE_CS42_2AS_TGACv1_114462_AA0367380.1	GO:0016705	oxidoreductase activity, acting on paire...	cytochrome P450, putative, expressed	Cytochrome P450 superfamily protein	0	0	0	0	0	0	0	-2.13015
TRIAE_CS42_2AS_TGACv1_115445_AA0372380.1	GO:0016705	oxidoreductase activity, acting on paire...	cytochrome P450, putative, expressed	Cytochrome P450 superfamily protein	0	0	0	0	0	0	0	7.33128
TRIAE_CS42_2AS_TGACv1_115694_AA0372890.1	GO:0016705	oxidoreductase activity, acting on paire...	cytochrome P450, putative, expressed	Cytochrome P450 superfamily protein	0	0	0	0	0	0	0	4.9291
TRIAE_CS42_2BL_TGACv1_129393_AA0381510.1	GO:0016705	oxidoreductase activity, acting on paire...	cytochrome P450, putative, expressed	Cytochrome P450 superfamily protein	0	0	0	0	0	0	0	1.27019
TRIAE_CS42_2BL_TGACv1_129831_AA0397510.1	GO:0016705	oxidoreductase activity, acting on paire...	cytochrome P450, putative, expressed	Cytochrome P450 superfamily protein	0	0	0	0	0	0	0	-1.93005
TRIAE_CS42_2BL_TGACv1_129841_AA0397730.1	GO:0016705	oxidoreductase activity, acting on paire...	cytochrome P450, putative, expressed	Cytochrome P450 superfamily protein	0	0	4.25203	0	0	0	0	2.65007
TRIAE_CS42_2BL_TGACv1_129918_AA0399400.1	GO:0016705	oxidoreductase activity, acting on paire...	cytochrome P450, putative, expressed	Cytochrome P450 superfamily protein	0	0	0	3.61263	0	0	0	3.81824
TRIAE_CS42_2BL_TGACv1_130156_AA0405200.1	GO:0016705	oxidoreductase activity, acting on paire...	cytochrome P450, putative, expressed	Cytochrome P450 superfamily protein	0	0	0	0	0	0	0	1.58367
TRIAE_CS42_2BL_TGACv1_131548_AA0429050.1	GO:0016705	oxidoreductase activity, acting on paire...	cytochrome P450, putative, expressed	Cytochrome P450 superfamily protein	0	1.61695	1.12182	0	0	0	0	4.5044
TRIAE_CS42_2BL_TGACv1_131583_AA0429400.1	GO:0016705	oxidoreductase activity, acting on paire...	cytochrome P450, putative, expressed	Cytochrome P450 superfamily protein	0	0	0	0	0	0	-1.17726	-3.55644
TRIAE_CS42_2BS_TGACv1_145841_AA0446420.1	GO:0016705	oxidoreductase activity, acting on paire...	cytochrome P450, putative, expressed	Cytochrome P450 superfamily protein	0	0	0	0	0	0	0	-3.01575
TRIAE_CS42_2BS_TGACv1_145841_AA0446730.1	GO:0016705	oxidoreductase activity, acting on paire...	cytochrome P450, putative, expressed	Cytochrome P450 superfamily protein	0	0	-2.89945	-8.73038	0	0	0	-1.52449
TRIAE_CS42_2BS_TGACv1_146175_AA0457370.1	GO:0016705	oxidoreductase activity, acting on paire...	cytochrome P450 72A1, putative, expressed	Cytochrome P450 superfamily protein	0	0	0	0	0	0	0	1.31349
TRIAE_CS42_2BS_TGACv1_146300_AA0461930.1	GO:0016705	oxidoreductase activity, acting on paire...	cytochrome P450, putative, expressed	Cytochrome P450 superfamily protein	0	0	0	0	0	0	0	7.33128
TRIAE_CS42_2BS_TGACv1_146341_AA0463010.1	GO:0016705	oxidoreductase activity, acting on paire...	cytochrome P450, putative, expressed	Cytochrome P450 superfamily protein	0	0	0	0	0	0	0	-2.18442
TRIAE_CS42_2BS_TGACv1_146797_AA0473020.1	GO:0016705	oxidoreductase activity, acting on paire...	cytochrome P450, putative, expressed	Cytochrome P450 superfamily protein	0	0	0	0	0	0	0	2.55954
TRIAE_CS42_2BS_TGACv1_146993_AA0476350.1	GO:0016705	oxidoreductase activity, acting on paire...	cytochrome P450, putative, expressed	Cytochrome P450 superfamily protein	0	0	0	0	0	0	0	-3.03865
TRIAE_CS42_2BS_TGACv1_146993_AA0476360.2	GO:0016705	oxidoreductase activity, acting on paire...	cytochrome P450, putative, expressed	Cytochrome P450 superfamily protein	0	0	0	0	0	0	0	-3.32906
TRIAE_CS42_2BS_TGACv1_147288_AA0481190.1	GO:0016705	oxidoreductase activity, acting on paire...	cytochrome P450, putative, expressed	Cytochrome P450 superfamily protein	0	0	0	0	0	3.3487	0	1.26016
TRIAE_CS42_2BS_TGACv1_147291_AA0481220.1	GO:0016705	oxidoreductase activity, acting on paire...	cytochrome P450 protein, putative, expressed	Cytochrome P450 superfamily protein	0	0	0	0	0	0	0	1.62647
TRIAE_CS42_2BS_TGACv1_147740_AA0487220.1	GO:0016705	oxidoreductase activity, acting on paire...	cytochrome P450, putative, expressed	Cytochrome P450 superfamily protein	0	0	0	0	0	0	0	3.18111
TRIAE_CS42_2BS_TGACv1_148520_AA0493420.1	GO:0016705	oxidoreductase activity, acting on paire...	cytochrome P450 protein, putative, expressed	Cytochrome P450 superfamily protein	0	0	0	0	0	0	0	1.58862
TRIAE_CS42_2BS_TGACv1_148867_AA0495440.1	GO:0016705	oxidoreductase activity, acting on paire...	cytochrome P450, putative, expressed	Cytochrome P450 superfamily protein	0	0	0	0	0	0	0	1.38052
TRIAE_CS42_2BS_TGACv1_148913_AA0495560.1	GO:0016705	oxidoreductase activity, acting on paire...	cytochrome P450 72A1, putative, expressed	Cytochrome P450 superfamily protein	0	0	0	0	0	0	0	1.93445
TRIAE_CS42_2BS_TGACv1_148996_AA0495890.1	GO:0016705	oxidoreductase activity, acting on paire...	cytochrome P450 72A1, putative, expressed	Cytochrome P450 superfamily protein	0	0	0	-3.53407	0	0	0	2.38814
TRIAE_CS42_2BS_TGACv1_149536_AA0497180.1	GO:0016705	oxidoreductase activity, acting on paire...	cytochrome P450, putative, expressed	Cytochrome P450 superfamily protein	0	0	0	0	0	0	0	-1.13932
TRIAE_CS42_2DL_TGACv1_158597_AA0522840.1	GO:0016705	oxidoreductase activity, acting on paire...	cytochrome P450, putative, expressed	Cytochrome P450 superfamily protein	0	0	7.75837	4.43638	0	0	0	3.64441
TRIAE_CS42_2DL_TGACv1_158691_AA0524530.1	GO:0016705	oxidoreductase activity, acting on paire...	cytochrome P450, putative, expressed	Cytochrome P450 superfamily protein	0	0	0	0	0	0	0	1.58367
TRIAE_CS42_2DL_TGACv1_159654_AA0541080.1	GO:0016705	oxidoreductase activity, acting on paire...	cytochrome P450, putative, expressed	Cytochrome P450 superfamily protein	0	0	0	0	0	0	0	2.41927
TRIAE_CS42_2DL_TGACv1_160509_AA0551280.1	GO:0016705	oxidoreductase activity, acting on paire...	cytochrome P450, putative, expressed	Cytochrome P450 superfamily protein	0	0	0	3.62875	0	0	0	3.81824
TRIAE_CS42_2DS_TGACv1_177156_AA0567010.1	GO:0016705	oxidoreductase activity, acting on paire...	cytochrome P450, putative, expressed	Cytochrome P450 superfamily protein	0	0	0	0	0	1.36583	0	2.37561
TRIAE_CS42_2DS_TGACv1_177198_AA0568590.1	GO:0016705	oxidoreductase activity, acting on paire...	cytochrome P450, putative, expressed	Cytochrome P450 superfamily protein	0	0	0	0	0	0	0	-2.53844
TRIAE_CS42_2DS_TGACv1_177274_AA0571740.1	GO:0016705	oxidoreductase activity, acting on paire...	cytochrome P450 72A1, putative, expressed	Cytochrome P450 superfamily protein	0	0	0	0	0	0	0	1.8558
TRIAE_CS42_2DS_TGACv1_177745_AA0583730.1	GO:0016705	oxidoreductase activity, acting on paire...	cytochrome P450, putative, expressed	Cytochrome P450 superfamily protein	0	0	4.51445	0	0	0	0	2.62231
TRIAE_CS42_2DS_TGACv1_177821_AA0585180.1	GO:0016705	oxidoreductase activity, acting on paire...	cytochrome P450, putative, expressed	Cytochrome P450 superfamily protein	0	0	0	0	0	0	0	-3.01575
TRIAE_CS42_2DS_TGACv1_178608_AA0598080.1	GO:0016705	oxidoreductase activity, acting on paire...	cytochrome P450, putative, expressed	Cytochrome P450 superfamily protein	0	0	0	0	0	0	0	-3.32906
TRIAE_CS42_2DS_TGACv1_178608_AA0598090.1	GO:0016705	oxidoreductase activity, acting on paire...	cytochrome P450, putative, expressed	Cytochrome P450 superfamily protein	0	0	0	0	0	0	0	-3.03865
TRIAE_CS42_2DS_TGACv1_178792_AA0601010.1	GO:0016705	oxidoreductase activity, acting on paire...	cytochrome P450, putative, expressed	Cytochrome P450 superfamily protein	0	0	0	0	0	0	0	1.38052
TRIAE_CS42_2DS_TGACv1_178845_AA0601700.1	GO:0016705	oxidoreductase activity, acting on paire...	cytochrome P450, putative, expressed	Cytochrome P450 superfamily protein	0	0	0	0	0	0	0	-2.18442
TRIAE_CS42_3AL_TGACv1_193767_AA0619440.1	GO:0016705	oxidoreductase activity, acting on paire...	cytochrome P450, putative, expressed	Cytochrome P450 superfamily protein	0	0	0	0	0	0	0	-2.40909
TRIAE_CS42_3AL_TGACv1_196255_AA0658840.1	GO:0016705	oxidoreductase activity, acting on paire...	cytochrome P450, putative, expressed	Cytochrome P450 superfamily protein	0	0	0	0	0	0	0	4.14172
TRIAE_CS42_3AS_TGACv1_210427_AA0671780.1	GO:0016705	oxidoreductase activity, acting on paire...	cytochrome P450, putative, expressed	Cytochrome P450 superfamily protein	0	0	7.29241	8.43105	0	0	0	9.68102
TRIAE_CS42_3AS_TGACv1_210487_AA0673330.1	GO:0016705	oxidoreductase activity, acting on paire...	cytochrome P450, putative, expressed	Cytochrome P450 superfamily protein	0	1.61695	1.12182	0	0	0	0	4.5044
TRIAE_CS42_3AS_TGACv1_211081_AA0684710.2	GO:0016705	oxidoreductase activity, acting on paire...	cytochrome P450, putative, expressed	Cytochrome P450 superfamily protein	0	-1.12535	0	0	0	0	0	1.02661
TRIAE_CS42_3AS_TGACv1_212457_AA0701000.1	GO:0016705	oxidoreductase activity, acting on paire...	cytochrome P450, putative, expressed	Cytochrome P450 superfamily protein	0	-1.61147	0	0	0	0	0	2.72662
TRIAE_CS42_3AS_TGACv1_213231_AA0706150.1	GO:0016705	oxidoreductase activity, acting on paire...	cytochrome P450, putative, expressed	Cytochrome P450 superfamily protein	0	0	0	0	0	0	1.99459	3.83164
TRIAE_CS42_3B_TGACv1_220627_AA0712480.1	GO:0016705	oxidoreductase activity, acting on paire...	cytochrome P450, putative, expressed	Cytochrome P450 superfamily protein	0	0	0	0	0	0	0	2.21751
TRIAE_CS42_3B_TGACv1_220690_AA0715570.1	GO:0016705	oxidoreductase activity, acting on paire...	cytochrome P450, putative, expressed	Cytochrome P450 superfamily protein	0	0	0	0	0	0	0	-1.58447
TRIAE_CS42_3B_TGACv1_220928_AA0724190.1	GO:0016705	oxidoreductase activity, acting on paire...	cytochrome P450, putative, expressed	Cytochrome P450 superfamily protein	0	0	0	0	0	0	0	4.14172
TRIAE_CS42_3B_TGACv1_221057_AA0728560.1	GO:0016705	oxidoreductase activity, acting on paire...	cytochrome P450, putative, expressed	Cytochrome P450 superfamily protein	0	-1.61147	0	0	0	0	0	2.72662
TRIAE_CS42_3B_TGACv1_221111_AA0730650.1	GO:0016705	oxidoreductase activity, acting on paire...	cytochrome P450, putative, expressed	Cytochrome P450 superfamily protein	0	0	0	0	0	0	0	-2.4224
TRIAE_CS42_3B_TGACv1_222229_AA0760210.1	GO:0016705	oxidoreductase activity, acting on paire...	cytochrome P450 protein, putative, expressed	Cytochrome P450 superfamily protein	0	2.02476	0	-3.62885	0	0	0	1.49069
TRIAE_CS42_3B_TGACv1_222929_AA0773400.1	GO:0016705	oxidoreductase activity, acting on paire...	cytochrome P450, putative, expressed	Cytochrome P450 superfamily protein	0	0	0	2.04651	0	0	0	-1.75889
TRIAE_CS42_3B_TGACv1_222968_AA0774380.1	GO:0016705	oxidoreductase activity, acting on paire...	cytochrome P450, putative, expressed	Cytochrome P450 superfamily protein	0	0	0	2.03754	0	0	0	1.20673
TRIAE_CS42_3B_TGACv1_223280_AA0779550.1	GO:0016705	oxidoreductase activity, acting on paire...	cytochrome P450, putative, expressed	Cytochrome P450 superfamily protein	0	0	7.67836	8.77125	0	0	0	10.1931
TRIAE_CS42_3B_TGACv1_224881_AA0802740.1	GO:0016705	oxidoreductase activity, acting on paire...	cytochrome P450, putative, expressed	Cytochrome P450 superfamily protein	0	-1.12535	0	0	0	0	0	1.02661
TRIAE_CS42_3B_TGACv1_225670_AA0810910.1	GO:0016705	oxidoreductase activity, acting on paire...	cytochrome P450, putative, expressed	Cytochrome P450 superfamily protein	0	0	0	0	0	0	1.86922	3.7081
TRIAE_CS42_3DL_TGACv1_250418_AA0867890.1	GO:0016705	oxidoreductase activity, acting on paire...	cytochrome P450, putative, expressed	Cytochrome P450 superfamily protein	0	0	0	0	0	0	0	3.91064
TRIAE_CS42_3DL_TGACv1_250486_AA0869030.1	GO:0016705	oxidoreductase activity, acting on paire...	cytochrome P450, putative, expressed	Cytochrome P450 superfamily protein	0	0	0	0	0	0	0	-2.29489
TRIAE_CS42_3DL_TGACv1_253541_AA0894880.1	GO:0016705	oxidoreductase activity, acting on paire...	cytochrome P450 protein, putative, expressed	Cytochrome P450 superfamily protein	0	0	0	0	0	0	0	3.14638
TRIAE_CS42_3DS_TGACv1_271471_AA0899560.1	GO:0016705	oxidoreductase activity, acting on paire...	cytochrome P450, putative, expressed	Cytochrome P450 superfamily protein	0	1.61724	1.12159	0	0	0	0	4.50525
TRIAE_CS42_3DS_TGACv1_271619_AA0904060.1	GO:0016705	oxidoreductase activity, acting on paire...	cytochrome P450, putative, expressed	Cytochrome P450 superfamily protein	0	0	7.07694	8.25641	0	0	0	10.6333
TRIAE_CS42_3DS_TGACv1_271711_AA0906260.2	GO:0016705	oxidoreductase activity, acting on paire...	cytochrome P450, putative, expressed	Cytochrome P450 superfamily protein	0	-1.12535	0	0	0	0	0	1.02661
TRIAE_CS42_3DS_TGACv1_271997_AA0912700.1	GO:0016705	oxidoreductase activity, acting on paire...	cytochrome P450, putative, expressed	Cytochrome P450 superfamily protein	0	0	7.29241	8.43105	0	0	0	9.68102
TRIAE_CS42_3DS_TGACv1_272012_AA0913100.1	GO:0016705	oxidoreductase activity, acting on paire...	cytochrome P450, putative, expressed	Cytochrome P450 superfamily protein	0	-1.61147	0	0	0	0	0	2.72662
TRIAE_CS42_3DS_TGACv1_272158_AA0915850.1	GO:0016705	oxidoreductase activity, acting on paire...	cytochrome P450, putative, expressed	Cytochrome P450 superfamily protein	0	0	0	0	0	0	0	4.11921
TRIAE_CS42_3DS_TGACv1_272772_AA0925100.1	GO:0016705	oxidoreductase activity, acting on paire...	cytochrome P450, putative, expressed	Cytochrome P450 superfamily protein	0	0	0	0	0	0	0	-1.58447
TRIAE_CS42_3DS_TGACv1_273014_AA0927480.1	GO:0016705	oxidoreductase activity, acting on paire...	cytochrome P450, putative, expressed	Cytochrome P450 superfamily protein	0	0	0	0	0	0	1.89176	3.73486
TRIAE_CS42_4AL_TGACv1_288157_AA0938760.1	GO:0016705	oxidoreductase activity, acting on paire...	cytochrome P450, putative, expressed	Cytochrome P450 superfamily protein	0	0	0	0	0	0	0	-1.44579
TRIAE_CS42_4AL_TGACv1_288157_AA0938790.1	GO:0016705	oxidoreductase activity, acting on paire...	cytochrome P450, putative, expressed	Cytochrome P450 superfamily protein	0	0	0	0	0	0	0	-1.51084
TRIAE_CS42_4AL_TGACv1_288955_AA0961990.1	GO:0016705	oxidoreductase activity, acting on paire...	cytochrome P450 protein, putative, expressed	Cytochrome P450 superfamily protein	0	0	0	0	0	0	0	5.61168
TRIAE_CS42_4AL_TGACv1_288978_AA0962550.1	GO:0016705	oxidoreductase activity, acting on paire...	cytochrome P450 protein, putative, expressed	Cytochrome P450 superfamily protein	0	0	0	0	0	0	0	5.14844
TRIAE_CS42_4AL_TGACv1_289365_AA0969800.1	GO:0016705	oxidoreductase activity, acting on paire...	cytochrome P450, putative, expressed	Cytochrome P450 superfamily protein	0	0	0	0	0	0	0	2.56941
TRIAE_CS42_4BL_TGACv1_320503_AA1041770.1	GO:0016705	oxidoreductase activity, acting on paire...	cytochrome P450, putative, expressed	Cytochrome P450 superfamily protein	0	0	0	0	0	0	0	2.72633
TRIAE_CS42_4BL_TGACv1_320594_AA1044130.2	GO:0016705	oxidoreductase activity, acting on paire...	cytochrome P450, putative, expressed	Cytochrome P450 superfamily protein	0	0	0	0	0	0	0	1.04119
TRIAE_CS42_4BL_TGACv1_320864_AA1050510.1	GO:0016705	oxidoreductase activity, acting on paire...	cytochrome P450, putative, expressed	Cytochrome P450 superfamily protein	0	-1.57186	0	0	0	0	0	3.34333
TRIAE_CS42_4BL_TGACv1_322222_AA1069830.2	GO:0016705	oxidoreductase activity, acting on paire...	cytochrome P450 protein, putative, expressed	Cytochrome P450 superfamily protein	0	2.19474	0	0	0	1.28703	0	1.45284
TRIAE_CS42_4DL_TGACv1_342365_AA1111530.2	GO:0016705	oxidoreductase activity, acting on paire...	cytochrome P450, putative, expressed	Cytochrome P450 superfamily protein	0	0	0	1.71704	0	0	0	2.45064
TRIAE_CS42_4DL_TGACv1_343315_AA1133050.1	GO:0016705	oxidoreductase activity, acting on paire...	cytochrome P450, putative, expressed	Cytochrome P450 superfamily protein	0	0	0	0	0	0	0	1.04119
TRIAE_CS42_4DL_TGACv1_344686_AA1148920.1	GO:0016705	oxidoreductase activity, acting on paire...	cytochrome P450, putative, expressed	Cytochrome P450 superfamily protein	0	0	0	0	0	0	0	2.72633
TRIAE_CS42_4DS_TGACv1_361163_AA1162340.1	GO:0016705	oxidoreductase activity, acting on paire...	cytochrome P450, putative, expressed	Cytochrome P450 superfamily protein	0	0	0	0	0	0	0	2.56941
TRIAE_CS42_4DS_TGACv1_361422_AA1167670.3	GO:0016705	oxidoreductase activity, acting on paire...	cytochrome P450 72A1, putative, expressed	Cytochrome P450 superfamily protein	0	0	-1.45332	0	0	0	0	-1.00411
TRIAE_CS42_4DS_TGACv1_362233_AA1178000.1	GO:0016705	oxidoreductase activity, acting on paire...	cytochrome P450, putative, expressed	Cytochrome P450 superfamily protein	0	0	0	0	0	-1.01998	0	-2.68832
TRIAE_CS42_5AL_TGACv1_374310_AA1196560.1	GO:0016705	oxidoreductase activity, acting on paire...	cytochrome P450, putative, expressed	Cytochrome P450 superfamily protein	0	0	0	0	0	0	0	1.46177
TRIAE_CS42_5AL_TGACv1_374906_AA1211610.1	GO:0016705	oxidoreductase activity, acting on paire...	cytochrome P450 protein, putative, expressed	Cytochrome P450 superfamily protein	0	0	0	0	0	0	0	6.59036
TRIAE_CS42_5AL_TGACv1_375361_AA1220440.1	GO:0016705	oxidoreductase activity, acting on paire...	cytochrome P450 72A1, putative, expressed	Cytochrome P450 superfamily protein	0	0	0	0	0	0	0	-1.68014
TRIAE_CS42_5AL_TGACv1_375532_AA1223330.1	GO:0016705	oxidoreductase activity, acting on paire...	cytochrome P450, putative, expressed	Cytochrome P450 superfamily protein	0	0	0	0	0	0	0	2.64586
TRIAE_CS42_5AL_TGACv1_375636_AA1224920.1	GO:0016705	oxidoreductase activity, acting on paire...	cytochrome P450, putative, expressed	Cytochrome P450 superfamily protein	0	-2.04411	-1.72192	-3.06746	0	0	0	-1.56129
TRIAE_CS42_5AL_TGACv1_375689_AA1225690.1	GO:0016705	oxidoreductase activity, acting on paire...	cytochrome P450 71E1, putative, expressed	Cytochrome P450 superfamily protein	0	0	0	0	0	0	0	4.09231
TRIAE_CS42_5AL_TGACv1_375778_AA1227050.1	GO:0016705	oxidoreductase activity, acting on paire...	cytochrome P450, putative, expressed	Cytochrome P450 superfamily protein	0	0	0	0	0	0	0	1.51214
TRIAE_CS42_5AL_TGACv1_377261_AA1245510.1	GO:0016705	oxidoreductase activity, acting on paire...	cytochrome P450 protein, putative, expressed	Cytochrome P450 superfamily protein	0	1.84112	0	0	0	1.27492	0	1.44484
TRIAE_CS42_5AS_TGACv1_392955_AA1266780.1	GO:0016705	oxidoreductase activity, acting on paire...	cytochrome P450, putative, expressed	Cytochrome P450 superfamily protein	0	0	0	-5.01498	0	0	0	-4.689
TRIAE_CS42_5AS_TGACv1_392955_AA1266790.1	GO:0016705	oxidoreductase activity, acting on paire...	cytochrome P450, putative, expressed	Cytochrome P450 superfamily protein	0	0	0	1.70834	0	0	0	-3.92048
TRIAE_CS42_5AS_TGACv1_393899_AA1277080.1	GO:0016705	oxidoreductase activity, acting on paire...	cytochrome P450, putative, expressed	Cytochrome P450 superfamily protein	0	0	-1.21621	-1.39415	0	0	0	1.56959
TRIAE_CS42_5BL_TGACv1_404160_AA1287470.1	GO:0016705	oxidoreductase activity, acting on paire...	cytochrome P450 72A1, putative, expressed	Cytochrome P450 superfamily protein	0	0	0	0	0	0	0	-1.68014
TRIAE_CS42_5BL_TGACv1_404956_AA1316280.1	GO:0016705	oxidoreductase activity, acting on paire...	cytochrome P450, putative, expressed	Cytochrome P450 superfamily protein	0	0	0	-1.33941	0	0	0	1.46746
TRIAE_CS42_5BL_TGACv1_405066_AA1319120.1	GO:0016705	oxidoreductase activity, acting on paire...	cytochrome P450, putative, expressed	Cytochrome P450 superfamily protein	0	0	0	0	0	0	0	1.09412
TRIAE_CS42_5BL_TGACv1_405148_AA1321220.1	GO:0016705	oxidoreductase activity, acting on paire...	cytochrome P450, putative, expressed	Cytochrome P450 superfamily protein	0	-2.04411	-1.72192	-3.06746	0	0	0	-1.56129
TRIAE_CS42_5BL_TGACv1_405687_AA1333030.1	GO:0016705	oxidoreductase activity, acting on paire...	cytochrome P450, putative, expressed	Cytochrome P450 superfamily protein	0	1.29695	0	1.54032	0	0	0	1.44144
TRIAE_CS42_5BL_TGACv1_406705_AA1349020.1	GO:0016705	oxidoreductase activity, acting on paire...	cytochrome P450 protein, putative, expressed	Cytochrome P450 superfamily protein	0	0	0	0	0	0	0	6.45857
TRIAE_CS42_5BL_TGACv1_407462_AA1357150.1	GO:0016705	oxidoreductase activity, acting on paire...	cytochrome P450, putative, expressed	Cytochrome P450 superfamily protein	0	-1.68155	2.40586	1.67121	0	0	0	1.14237
TRIAE_CS42_5BL_TGACv1_407527_AA1357690.1	GO:0016705	oxidoreductase activity, acting on paire...	cytochrome P450 protein, putative, expressed	Cytochrome P450 superfamily protein	0	0	0	0	0	0	0	5.72179
TRIAE_CS42_5BL_TGACv1_407988_AA1360830.1	GO:0016705	oxidoreductase activity, acting on paire...	cytochrome P450, putative, expressed	Cytochrome P450 superfamily protein	0	0	0	0	0	0	0	4.15712
TRIAE_CS42_5BS_TGACv1_423592_AA1380190.1	GO:0016705	oxidoreductase activity, acting on paire...	cytochrome P450, putative, expressed	Cytochrome P450 superfamily protein	0	0	0	-5.01498	0	0	0	-4.689
TRIAE_CS42_5BS_TGACv1_423592_AA1380200.1	GO:0016705	oxidoreductase activity, acting on paire...	cytochrome P450, putative, expressed	Cytochrome P450 superfamily protein	0	0	0	1.70834	0	0	0	-3.92048
TRIAE_CS42_5BS_TGACv1_423873_AA1384480.1	GO:0016705	oxidoreductase activity, acting on paire...	cytochrome P450, putative, expressed	Cytochrome P450 superfamily protein	0	0	-1.21621	-1.39415	0	0	0	1.56959
TRIAE_CS42_5DL_TGACv1_433534_AA1415760.1	GO:0016705	oxidoreductase activity, acting on paire...	cytochrome P450 72A1, putative, expressed	Cytochrome P450 superfamily protein	0	0	0	0	0	0	0	-1.68014
TRIAE_CS42_5DL_TGACv1_433651_AA1418390.1	GO:0016705	oxidoreductase activity, acting on paire...	cytochrome P450, putative, expressed	Cytochrome P450 superfamily protein	0	0	0	0	0	0	0	1.5137
TRIAE_CS42_5DL_TGACv1_433685_AA1419310.1	GO:0016705	oxidoreductase activity, acting on paire...	cytochrome P450, putative, expressed	Cytochrome P450 superfamily protein	0	0	0	0	0	0	0	8.14183
TRIAE_CS42_5DL_TGACv1_433741_AA1421010.1	GO:0016705	oxidoreductase activity, acting on paire...	cytochrome P450, putative, expressed	Cytochrome P450 superfamily protein	0	0	0	0	0	0	0	4.09231
TRIAE_CS42_5DL_TGACv1_433898_AA1424830.1	GO:0016705	oxidoreductase activity, acting on paire...	cytochrome P450, putative, expressed	Cytochrome P450 superfamily protein	0	-2.04846	-1.70531	-3.07483	0	0	0	-1.54506
TRIAE_CS42_5DL_TGACv1_433953_AA1426160.1	GO:0016705	oxidoreductase activity, acting on paire...	cytochrome P450, putative, expressed	Cytochrome P450 superfamily protein	0	0	7.40248	8.53061	0	0	0	10.4864
TRIAE_CS42_5DL_TGACv1_434796_AA1441840.1	GO:0016705	oxidoreductase activity, acting on paire...	cytochrome P450, putative, expressed	Cytochrome P450 superfamily protein	0	1.29695	0	1.54219	0	0	0	1.415
TRIAE_CS42_5DL_TGACv1_434828_AA1442260.1	GO:0016705	oxidoreductase activity, acting on paire...	cytochrome P450, putative, expressed	Cytochrome P450 superfamily protein	0	-1.68155	2.40762	1.67121	0	0	0	1.14237
TRIAE_CS42_5DL_TGACv1_435124_AA1446390.1	GO:0016705	oxidoreductase activity, acting on paire...	cytochrome P450 72A1, putative, expressed	Cytochrome P450 superfamily protein	0	0	0	-1.6396	0	0	0	-1.78113
TRIAE_CS42_5DL_TGACv1_435252_AA1447830.1	GO:0016705	oxidoreductase activity, acting on paire...	cytochrome P450 protein, putative, expressed	Cytochrome P450 superfamily protein	0	0	0	0	0	0	0	6.46085
TRIAE_CS42_5DL_TGACv1_435257_AA1447910.1	GO:0016705	oxidoreductase activity, acting on paire...	cytochrome P450, putative, expressed	Cytochrome P450 superfamily protein	0	0	0	4.29973	0	0	0	7.10128
TRIAE_CS42_5DS_TGACv1_456502_AA1472320.1	GO:0016705	oxidoreductase activity, acting on paire...	pentatricopeptide, putative, expressed	Cytochrome P450 superfamily protein	0	0	0	0	0	0	0	1.01777
TRIAE_CS42_5DS_TGACv1_456522_AA1472950.1	GO:0016705	oxidoreductase activity, acting on paire...	cytochrome P450, putative, expressed	Cytochrome P450 superfamily protein	0	0	0	-5.01498	0	0	0	-4.689
TRIAE_CS42_5DS_TGACv1_456522_AA1472960.1	GO:0016705	oxidoreductase activity, acting on paire...	cytochrome P450, putative, expressed	Cytochrome P450 superfamily protein	0	0	0	1.70834	0	0	0	-3.92048
TRIAE_CS42_5DS_TGACv1_458316_AA1493280.1	GO:0016705	oxidoreductase activity, acting on paire...	cytochrome P450, putative, expressed	Cytochrome P450 superfamily protein	0	0	-1.21621	-1.39415	0	0	0	1.56959
TRIAE_CS42_6AL_TGACv1_472130_AA1518100.1	GO:0016705	oxidoreductase activity, acting on paire...	cytochrome P450, putative, expressed	Cytochrome P450 superfamily protein	0	0	0	0	0	0	0	2.9258
TRIAE_CS42_6AL_TGACv1_472331_AA1520960.1	GO:0016705	oxidoreductase activity, acting on paire...	cytochrome P450, putative, expressed	Cytochrome P450 superfamily protein	0	3.5513	0	0	0	0	0	1.72657
TRIAE_CS42_6AS_TGACv1_485415_AA1544970.1	GO:0016705	oxidoreductase activity, acting on paire...	cytochrome P450 71D10, putative, expressed	Cytochrome P450 superfamily protein	0	-1.02903	-1.4263	0	0	0	0	3.42781
TRIAE_CS42_6AS_TGACv1_486653_AA1563710.1	GO:0016705	oxidoreductase activity, acting on paire...	cytochrome P450, putative, expressed	Cytochrome P450 superfamily protein	0	1.30013	0	0	0	0	0	-1.48206
TRIAE_CS42_6BL_TGACv1_500867_AA1610960.1	GO:0016705	oxidoreductase activity, acting on paire...	cytochrome P450, putative, expressed	Cytochrome P450 superfamily protein	0	0	0	0	0	0	0	2.96651
TRIAE_CS42_6BS_TGACv1_513330_AA1638400.1	GO:0016705	oxidoreductase activity, acting on paire...	cytochrome P450, putative, expressed	Cytochrome P450 superfamily protein	0	0	0	0	0	0	0	1.55886
TRIAE_CS42_6BS_TGACv1_513637_AA1646410.1	GO:0016705	oxidoreductase activity, acting on paire...	cytochrome P450 71D10, putative, expressed	Cytochrome P450 superfamily protein	0	-1.03108	-1.43338	0	0	0	0	3.42781
TRIAE_CS42_6BS_TGACv1_514305_AA1658120.2	GO:0016705	oxidoreductase activity, acting on paire...	cytochrome P450, putative, expressed	Cytochrome P450 superfamily protein	0	0	0	0	0	0	0	-1.48206
TRIAE_CS42_6DL_TGACv1_527536_AA1705430.1	GO:0016705	oxidoreductase activity, acting on paire...	cytochrome P450, putative, expressed	Cytochrome P450 superfamily protein	0	3.5789	0	0	0	0	0	1.72657
TRIAE_CS42_6DS_TGACv1_542509_AA1723100.1	GO:0016705	oxidoreductase activity, acting on paire...	cytochrome P450, putative, expressed	Cytochrome P450 superfamily protein	0	1.25534	0	0	0	0	0	-1.44588
TRIAE_CS42_6DS_TGACv1_544065_AA1746230.1	GO:0016705	oxidoreductase activity, acting on paire...	cytochrome P450 71D10, putative, expressed	Cytochrome P450 superfamily protein	0	-1.05667	-1.4263	0	0	0	0	3.42781
TRIAE_CS42_7AL_TGACv1_556727_AA1769740.1	GO:0016705	oxidoreductase activity, acting on paire...	cytochrome P450, putative, expressed	Cytochrome P450 superfamily protein	0	0	0	0	0	0	0	-4.82687
TRIAE_CS42_7AL_TGACv1_556796_AA1770900.1	GO:0016705	oxidoreductase activity, acting on paire...	cytochrome P450, putative, expressed	Cytochrome P450 superfamily protein	0	-1.10155	0	-1.67667	0	0	0	1.76341
TRIAE_CS42_7AL_TGACv1_557417_AA1781050.1	GO:0016705	oxidoreductase activity, acting on paire...	cytochrome P450, putative, expressed	Cytochrome P450 superfamily protein	0	0	0	0	0	0	0	-1.87352
TRIAE_CS42_7AL_TGACv1_559348_AA1799240.1	GO:0016705	oxidoreductase activity, acting on paire...	cytochrome P450 72A1, putative, expressed	Cytochrome P450 superfamily protein	0	0	0	0	0	0	0	2.56638
TRIAE_CS42_7AS_TGACv1_569129_AA1808100.1	GO:0016705	oxidoreductase activity, acting on paire...	cytochrome P450, putative, expressed	Cytochrome P450 superfamily protein	0	0	0	0	0	0	0	4.45296
TRIAE_CS42_7AS_TGACv1_569265_AA1811960.1	GO:0016705	oxidoreductase activity, acting on paire...	cytochrome P450, putative, expressed	Cytochrome P450 superfamily protein	0	0	0	0	0	0	0	-1.25429
TRIAE_CS42_7AS_TGACv1_570027_AA1829050.1	GO:0016705	oxidoreductase activity, acting on paire...	cytochrome P450, putative, expressed	Cytochrome P450 superfamily protein	0	0	0	0	0	0	0	-1.47382
TRIAE_CS42_7AS_TGACv1_571076_AA1844200.1	GO:0016705	oxidoreductase activity, acting on paire...	cytochrome P450 71E1, putative, expressed	Cytochrome P450 superfamily protein	0	3.11837	2.51864	1.34132	0	0	0	2.86325
TRIAE_CS42_7BL_TGACv1_576874_AA1858090.1	GO:0016705	oxidoreductase activity, acting on paire...	cytochrome P450, putative, expressed	Cytochrome P450 superfamily protein	0	0	0	0	0	0	0	2.14189
TRIAE_CS42_7BL_TGACv1_577215_AA1869260.1	GO:0016705	oxidoreductase activity, acting on paire...	cytochrome P450, putative, expressed	Cytochrome P450 superfamily protein	0	0	0	0	0	0	0	-1.87352
TRIAE_CS42_7BL_TGACv1_577392_AA1874280.1	GO:0016705	oxidoreductase activity, acting on paire...	cytochrome P450 72A1, putative, expressed	Cytochrome P450 superfamily protein	0	0	1.13932	1.16388	0	0	0	1.88519
TRIAE_CS42_7BL_TGACv1_577674_AA1880700.1	GO:0016705	oxidoreductase activity, acting on paire...	cytochrome P450 72A1, putative, expressed	Cytochrome P450 superfamily protein	0	0	0	0	0	0	0	2.61794
TRIAE_CS42_7BL_TGACv1_577780_AA1883170.1	GO:0016705	oxidoreductase activity, acting on paire...	cytochrome P450, putative, expressed	Cytochrome P450 superfamily protein	0	-1.07291	0	-1.63534	0	0	0	1.76341
TRIAE_CS42_7BS_TGACv1_591906_AA1925290.1	GO:0016705	oxidoreductase activity, acting on paire...	cytochrome P450, putative, expressed	Cytochrome P450 superfamily protein	0	0	0	0	0	0	0	-1.25429
TRIAE_CS42_7BS_TGACv1_592239_AA1934100.1	GO:0016705	oxidoreductase activity, acting on paire...	cytochrome P450 71E1, putative, expressed	Cytochrome P450 superfamily protein	0	3.11837	2.51864	1.34132	0	0	0	2.86325
TRIAE_CS42_7BS_TGACv1_592678_AA1942960.1	GO:0016705	oxidoreductase activity, acting on paire...	cytochrome P450, putative, expressed	Cytochrome P450 superfamily protein	0	0	0	0	0	0	0	4.58538
TRIAE_CS42_7BS_TGACv1_593350_AA1950750.1	GO:0016705	oxidoreductase activity, acting on paire...	cytochrome P450, putative, expressed	Cytochrome P450 superfamily protein	0	0	0	0	0	1.30853	0	2.20454
TRIAE_CS42_7DL_TGACv1_604330_AA1996950.1	GO:0016705	oxidoreductase activity, acting on paire...	cytochrome P450, putative, expressed	Cytochrome P450 superfamily protein	0	0	0	0	0	0	0	2.14189
TRIAE_CS42_7DL_TGACv1_604930_AA2003180.1	GO:0016705	oxidoreductase activity, acting on paire...	cytochrome P450, putative, expressed	Cytochrome P450 superfamily protein	0	0	0	-2.81715	0	0	0	-2.00702
TRIAE_CS42_7DL_TGACv1_605047_AA2004120.1	GO:0016705	oxidoreductase activity, acting on paire...	cytochrome P450, putative, expressed	Cytochrome P450 superfamily protein	0	-1.10155	0	-1.63534	0	0	0	1.76341
TRIAE_CS42_7DS_TGACv1_622019_AA2031240.1	GO:0016705	oxidoreductase activity, acting on paire...	cytochrome P450, putative, expressed	Cytochrome P450 superfamily protein	0	2.85808	0	0	0	0	0	2.65349
TRIAE_CS42_7DS_TGACv1_622221_AA2035710.1	GO:0016705	oxidoreductase activity, acting on paire...	cytochrome P450, putative, expressed	Cytochrome P450 superfamily protein	0	0	0	0	0	0	0	4.58538
TRIAE_CS42_7DS_TGACv1_622330_AA2037770.1	GO:0016705	oxidoreductase activity, acting on paire...	cytochrome P450, putative, expressed	Cytochrome P450 superfamily protein	0	0	0	0	0	0	0	-1.25429
TRIAE_CS42_7DS_TGACv1_622964_AA2047910.1	GO:0016705	oxidoreductase activity, acting on paire...	cytochrome P450 protein, putative, expressed	Cytochrome P450 superfamily protein	0	0	1.8578	3.07719	0	0	0	3.75875
TRIAE_CS42_7DS_TGACv1_623242_AA2051090.1	GO:0016705	oxidoreductase activity, acting on paire...	cytochrome P450, putative, expressed	Cytochrome P450 superfamily protein	0	0	0	0	0	0	0	-1.52561
TRIAE_CS42_7DS_TGACv1_623242_AA2051120.1	GO:0016705	oxidoreductase activity, acting on paire...	cytochrome P450, putative, expressed	Cytochrome P450 superfamily protein	0	0	0	0	0	0	0	-1.51084
TRIAE_CS42_U_TGACv1_641065_AA2083910.1	GO:0016705	oxidoreductase activity, acting on paire...	cytochrome P450, putative, expressed	Cytochrome P450 superfamily protein	0	0	2.52496	2.24702	0	0	0	2.83156
TRIAE_CS42_U_TGACv1_641110_AA2085620.1	GO:0016705	oxidoreductase activity, acting on paire...	cytochrome P450, putative, expressed	Cytochrome P450 superfamily protein	0	2.20928	0	1.70322	0	0	0	3.87302
TRIAE_CS42_U_TGACv1_642429_AA2117500.1	GO:0016705	oxidoreductase activity, acting on paire...	cytochrome P450, putative, expressed	Cytochrome P450 superfamily protein	0	0	0	0	0	0	0	2.96651
TRIAE_CS42_U_TGACv1_642495_AA2118490.1	GO:0016705	oxidoreductase activity, acting on paire...	cytochrome P450, putative, expressed	Cytochrome P450 superfamily protein	0	0	7.31469	7.05027	0	0	0	8.66388
TRIAE_CS42_U_TGACv1_642737_AA2122470.1	GO:0016705	oxidoreductase activity, acting on paire...	cytochrome P450, putative, expressed	Cytochrome P450 superfamily protein	0	0	0	0	0	0	0	2.48064
TRIAE_CS42_U_TGACv1_643136_AA2127730.1	GO:0016705	oxidoreductase activity, acting on paire...	cytochrome P450 protein, putative, expressed	Cytochrome P450 superfamily protein	0	2.02251	0	0	0	1.28703	0	1.3123
TRIAE_CS42_U_TGACv1_644612_AA2140710.1	GO:0016705	oxidoreductase activity, acting on paire...	cytochrome P450, putative, expressed	Cytochrome P450 superfamily protein	0	0	0	0	0	0	0	4.09231
TRIAE_CS42_1AL_TGACv1_003747_AA0051340.1	GO:0016705	oxidoreductase activity, acting on paire...	transposon protein, putative, unclassified, expressed	Cytochrome P450 superfamily protein	1.1023	1.14619	0	0	0	1.1973	0	2.43689
TRIAE_CS42_1BL_TGACv1_031407_AA0113400.1	GO:0016705	oxidoreductase activity, acting on paire...	transposon protein, putative, unclassified, expressed	Cytochrome P450 superfamily protein	1.1023	1.14619	0	0	0	1.1973	0	2.43689
TRIAE_CS42_1DL_TGACv1_063879_AA0231420.1	GO:0016705	oxidoreductase activity, acting on paire...	transposon protein, putative, unclassified, expressed	Cytochrome P450 superfamily protein	1.1023	1.14619	0	0	0	1.1973	0	2.43689
TRIAE_CS42_2BS_TGACv1_146735_AA0471790.1	GO:0016705	oxidoreductase activity, acting on paire...	cytochrome P450, putative, expressed	Cytochrome P450 superfamily protein	1.17889	0	0	1.0914	0	0	0	1.39966
TRIAE_CS42_2AS_TGACv1_112519_AA0339800.1	GO:0016705	oxidoreductase activity, acting on paire...	cytochrome P450, putative, expressed	Cytochrome P450 superfamily protein	1.23192	0	0	1.05102	0	0	0	1.52795
TRIAE_CS42_6BL_TGACv1_500027_AA1597560.1	GO:0016705	oxidoreductase activity, acting on paire...	cytochrome P450, putative, expressed	Cytochrome P450 superfamily protein	1.54561	-1.20991	0	-1.809	0	0	0	2.08895
TRIAE_CS42_6DL_TGACv1_526851_AA1693450.1	GO:0016705	oxidoreductase activity, acting on paire...	cytochrome P450, putative, expressed	Cytochrome P450 superfamily protein	1.56609	-1.23967	0	-1.75193	0	0	0	2.22583
TRIAE_CS42_5DL_TGACv1_434109_AA1429500.1	GO:0016705	oxidoreductase activity, acting on paire...	cytochrome P450, putative, expressed	Cytochrome P450 superfamily protein	1.62927	2.05516	0	1.62394	0	0	0	1.44144
TRIAE_CS42_U_TGACv1_641065_AA2083890.1	GO:0016705	oxidoreductase activity, acting on paire...	cytochrome P450, putative, expressed	Cytochrome P450 superfamily protein	1.64494	0	0	2.58043	0	0	0	6.93606
TRIAE_CS42_2AS_TGACv1_113492_AA0356900.1	GO:0016705	oxidoreductase activity, acting on paire...	cytochrome P450 71D10, putative, expressed	Cytochrome P450 superfamily protein	1.92458	0	0	-1.81789	0	0	0	6.76883
TRIAE_CS42_2BS_TGACv1_146791_AA0472870.1	GO:0016705	oxidoreductase activity, acting on paire...	cytochrome P450 71D10, putative, expressed	Cytochrome P450 superfamily protein	1.92458	0	0	-1.81789	0	0	0	6.76883
TRIAE_CS42_2DS_TGACv1_177918_AA0587350.1	GO:0016705	oxidoreductase activity, acting on paire...	cytochrome P450 71D10, putative, expressed	Cytochrome P450 superfamily protein	1.92458	0	0	-1.81789	0	0	0	6.76883
TRIAE_CS42_2DS_TGACv1_179451_AA0607280.1	GO:0016705	oxidoreductase activity, acting on paire...	cytochrome P450, putative, expressed	Cytochrome P450 superfamily protein	1.94978	4.45151	0	-3.92159	0	0	0	3.61495
TRIAE_CS42_2AL_TGACv1_095951_AA0316020.1	GO:0016705	oxidoreductase activity, acting on paire...	cytochrome P450, putative, expressed	Cytochrome P450 superfamily protein	2.06356	2.21862	0	1.71704	0	0	0	2.45064
TRIAE_CS42_2BL_TGACv1_129285_AA0376570.1	GO:0016705	oxidoreductase activity, acting on paire...	cytochrome P450, putative, expressed	Cytochrome P450 superfamily protein	2.06356	2.21862	0	1.71704	0	0	0	2.45064
TRIAE_CS42_3B_TGACv1_220719_AA0716580.1	GO:0016705	oxidoreductase activity, acting on paire...	cytochrome P450, putative, expressed	Cytochrome P450 superfamily protein	2.13055	1.57626	0	0	0	1.73271	0	1.17795
TRIAE_CS42_3B_TGACv1_223660_AA0785210.1	GO:0016705	oxidoreductase activity, acting on paire...	cytochrome P450, putative, expressed	Cytochrome P450 superfamily protein	2.38842	4.32594	0	1.6338	0	0	0	3.7451
TRIAE_CS42_3B_TGACv1_225631_AA0810550.1	GO:0016705	oxidoreductase activity, acting on paire...	cytochrome P450, putative, expressed	Cytochrome P450 superfamily protein	2.38842	4.32594	0	1.6338	0	0	0	3.78196
TRIAE_CS42_1BL_TGACv1_032188_AA0126520.1	GO:0016705	oxidoreductase activity, acting on paire...	cytochrome P450, putative, expressed	Cytochrome P450 superfamily protein	2.55884	1.96978	0	0	0	1.60369	0	1.19411
TRIAE_CS42_1DL_TGACv1_061267_AA0190570.1	GO:0016705	oxidoreductase activity, acting on paire...	cytochrome P450, putative, expressed	Cytochrome P450 superfamily protein	2.55884	1.96978	0	0	0	1.61336	0	1.19411
TRIAE_CS42_3AS_TGACv1_213233_AA0706180.1	GO:0016705	oxidoreductase activity, acting on paire...	cytochrome P450, putative, expressed	Cytochrome P450 superfamily protein	4.56411	0	4.57435	5.44582	0	0	0	10.2509
TRIAE_CS42_3B_TGACv1_223280_AA0779560.1	GO:0016705	oxidoreductase activity, acting on paire...	cytochrome P450, putative, expressed	Cytochrome P450 superfamily protein	4.72817	0	4.54212	5.41891	0	0	0	10.2269
TRIAE_CS42_3AS_TGACv1_210427_AA0671790.1	GO:0016705	oxidoreductase activity, acting on paire...	cytochrome P450, putative, expressed	Cytochrome P450 superfamily protein	4.84726	0	4.59715	5.51116	0	0	0	9.8057
TRIAE_CS42_3B_TGACv1_222351_AA0762810.1	GO:0016705	oxidoreductase activity, acting on paire...	cytochrome P450, putative, expressed	Cytochrome P450 superfamily protein	4.84726	0	5.39821	6.53386	0	0	0	10.5185
TRIAE_CS42_3DS_TGACv1_271619_AA0904070.1	GO:0016705	oxidoreductase activity, acting on paire...	cytochrome P450, putative, expressed	Cytochrome P450 superfamily protein	4.96543	0	4.69138	5.61273	0	0	0	9.92128
TRIAE_CS42_3DS_TGACv1_271997_AA0912690.1	GO:0016705	oxidoreductase activity, acting on paire...	cytochrome P450, putative, expressed	Cytochrome P450 superfamily protein	5.2851	0	4.45569	5.34879	0	0	0	10.1214
TRIAE_CS42_2AS_TGACv1_114515_AA0367720.1	GO:0016705	oxidoreductase activity, acting on paire...	cytochrome P450, putative, expressed	Cytochrome P450 superfamily protein	6.01237	0	0	4.40297	0	0	0	7.10128
TRIAE_CS42_6BL_TGACv1_501467_AA1617850.1	GO:0016705	oxidoreductase activity, acting on paire...	cytochrome P450, putative, expressed	cytochrome P450, family 718	-1.12839	-1.95303	0	-1.68486	0	0	0	1.16125
TRIAE_CS42_6DL_TGACv1_526864_AA1693840.1	GO:0016705	oxidoreductase activity, acting on paire...	cytochrome P450, putative, expressed	cytochrome P450, family 718	-1.12839	-2.00183	0	-1.68486	0	0	0	1.16125
TRIAE_CS42_2BS_TGACv1_146035_AA0453700.1	GO:0016705	oxidoreductase activity, acting on paire...	omega-3 fatty acid desaturase, chloroplast precursor, putative, expressed	fatty acid desaturase 8	0	0	0	-2.57985	0	0	0	-1.13782
TRIAE_CS42_2DS_TGACv1_177865_AA0586270.1	GO:0016705	oxidoreductase activity, acting on paire...	omega-3 fatty acid desaturase, chloroplast precursor, putative, expressed	fatty acid desaturase 8	0	0	0	-2.61439	0	0	0	-1.13782
TRIAE_CS42_1AL_TGACv1_001872_AA0036170.1	GO:0003700	DNA-binding transcription factor activit...	B3 DNA binding domain containing protein, expressed	AP2/B3 transcription factor family protein	3.02277	0	0	0	0	0	0	4.29324
TRIAE_CS42_1AL_TGACv1_002863_AA0045640.1	GO:0003700	DNA-binding transcription factor activit...	B3 DNA binding domain containing protein, expressed	AP2/B3 transcription factor family protein	0	0	0	0	0	0	0	3.81095
TRIAE_CS42_1AL_TGACv1_002863_AA0045650.1	GO:0003700	DNA-binding transcription factor activit...	B3 DNA binding domain containing protein, expressed	AP2/B3 transcription factor family protein	2.66481	0	0	0	0	0	0	5.14715
TRIAE_CS42_1BL_TGACv1_033120_AA0137150.1	GO:0003700	DNA-binding transcription factor activit...	B3 DNA binding domain containing protein, expressed	AP2/B3 transcription factor family protein	0	0	0	0	0	0	0	3.21131
TRIAE_CS42_1BL_TGACv1_033328_AA0138790.1	GO:0003700	DNA-binding transcription factor activit...	B3 DNA binding domain containing protein, expressed	AP2/B3 transcription factor family protein	2.39164	0	0	0	0	0	0	4.9787
TRIAE_CS42_1DL_TGACv1_061710_AA0202080.1	GO:0003700	DNA-binding transcription factor activit...	B3 DNA binding domain containing protein, expressed	AP2/B3 transcription factor family protein	4.10755	0	0	0	0	0	0	4.23267
TRIAE_CS42_1DL_TGACv1_061710_AA0202090.1	GO:0003700	DNA-binding transcription factor activit...	B3 DNA binding domain containing protein, expressed	AP2/B3 transcription factor family protein	0	0	0	0	0	0	0	3.56394
TRIAE_CS42_1DL_TGACv1_063625_AA0229300.1	GO:0003700	DNA-binding transcription factor activit...	B3 DNA binding domain containing protein, expressed	AP2/B3 transcription factor family protein	3.07593	0	0	0	0	0	0	3.52979
TRIAE_CS42_1DL_TGACv1_063924_AA0231770.1	GO:0003700	DNA-binding transcription factor activit...	B3 DNA binding domain containing protein, expressed	AP2/B3 transcription factor family protein	2.66481	0	0	0	0	0	0	5.14715
TRIAE_CS42_3B_TGACv1_222400_AA0763920.1	GO:0003700	DNA-binding transcription factor activit...	B3 DNA binding domain containing protein, expressed	AP2/B3 transcription factor family protein	0	0	0	0	0	0	0	3.1956
TRIAE_CS42_3DS_TGACv1_271490_AA0900220.1	GO:0003700	DNA-binding transcription factor activit...	B3 DNA binding domain containing protein, expressed	AP2/B3 transcription factor family protein	0	0	0	0	0	0	0	3.26713
TRIAE_CS42_1AL_TGACv1_000371_AA0010510.1	GO:0003700	DNA-binding transcription factor activit...	AP2 domain containing protein, expressed	AP2-like ethylene-responsive transcription factor	0	0	0	0	0	0	0	-1.46229
TRIAE_CS42_1AL_TGACv1_000567_AA0014790.1	GO:0003700	DNA-binding transcription factor activit...	AP2 domain containing protein, expressed	AP2-like ethylene-responsive transcription factor	0	0	7.24467	0	0	3.82972	0	1.96508
TRIAE_CS42_1BL_TGACv1_030996_AA0105380.1	GO:0003700	DNA-binding transcription factor activit...	AP2 domain containing protein, expressed	AP2-like ethylene-responsive transcription factor	0	0	0	0	0	0	0	-1.36771
TRIAE_CS42_1DL_TGACv1_062173_AA0209980.1	GO:0003700	DNA-binding transcription factor activit...	AP2 domain containing protein, expressed	AP2-like ethylene-responsive transcription factor	0	0	0	0	0	0	0	-1.36771
TRIAE_CS42_4AS_TGACv1_308646_AA1028840.1	GO:0003700	DNA-binding transcription factor activit...	AP2-like ethylene-responsive transcription factor AINTEGUMENTA, putative, expressed	AP2-like ethylene-responsive transcription factor	0	0	0	0	0	0	0	-2.19915
TRIAE_CS42_4BL_TGACv1_320533_AA1042420.1	GO:0003700	DNA-binding transcription factor activit...	AP2-like ethylene-responsive transcription factor AINTEGUMENTA, putative, expressed	AP2-like ethylene-responsive transcription factor	0	0	0	0	0	0	0	-2.07074
TRIAE_CS42_4DL_TGACv1_342392_AA1112370.1	GO:0003700	DNA-binding transcription factor activit...	AP2-like ethylene-responsive transcription factor AINTEGUMENTA, putative, expressed	AP2-like ethylene-responsive transcription factor	0	0	0	0	0	0	0	-2.22229
TRIAE_CS42_5AL_TGACv1_374268_AA1195630.1	GO:0003700	DNA-binding transcription factor activit...	AP2-like ethylene-responsive transcription factor AINTEGUMENTA, putative, expressed	AP2-like ethylene-responsive transcription factor	0	0	0	0	0	0	0	-2.28819
TRIAE_CS42_5BL_TGACv1_404689_AA1308520.1	GO:0003700	DNA-binding transcription factor activit...	AP2-like ethylene-responsive transcription factor AINTEGUMENTA, putative, expressed	AP2-like ethylene-responsive transcription factor	0	0	0	0	0	0	0	-2.28819
TRIAE_CS42_5DL_TGACv1_433787_AA1422100.1	GO:0003700	DNA-binding transcription factor activit...	AP2-like ethylene-responsive transcription factor AINTEGUMENTA, putative, expressed	AP2-like ethylene-responsive transcription factor	0	0	0	0	0	0	0	-2.28819
TRIAE_CS42_5BL_TGACv1_407972_AA1360710.1	GO:0003700	DNA-binding transcription factor activit...	dehydration-responsive element-binding protein, putative, expressed	Dehydration-responsive element-binding protein 1B	0	0	0	0	0	0	0	3.5077
TRIAE_CS42_4AL_TGACv1_290565_AA0986890.1	GO:0003700	DNA-binding transcription factor activit...	dehydration-responsive element-binding protein, putative, expressed	Dehydration-responsive element-binding protein 1C	0	6.98369	0	0	0	0	0	6.58381
TRIAE_CS42_7AS_TGACv1_570690_AA1839360.1	GO:0003700	DNA-binding transcription factor activit...	dehydration-responsive element-binding protein, putative, expressed	Dehydration-responsive element-binding protein 1C	0	7.03877	0	0	0	0	0	6.58381
TRIAE_CS42_7DS_TGACv1_621499_AA2017470.1	GO:0003700	DNA-binding transcription factor activit...	dehydration-responsive element-binding protein, putative, expressed	Dehydration-responsive element-binding protein 1C	0	7.19247	0	0	0	0	0	6.701
TRIAE_CS42_1AL_TGACv1_000814_AA0019580.1	GO:0003700	DNA-binding transcription factor activit...	AP2 domain containing protein, expressed	Ethylene-responsive transcription factor 1	0	4.71255	0	1.58632	0	0	0	1.76367
TRIAE_CS42_1BL_TGACv1_031346_AA0112090.1	GO:0003700	DNA-binding transcription factor activit...	AP2 domain containing protein, expressed	Ethylene-responsive transcription factor 1	0	4.56668	0	1.6858	0	0	0	1.67279
TRIAE_CS42_2AL_TGACv1_093206_AA0275060.1	GO:0003700	DNA-binding transcription factor activit...	ethylene-responsive transcription factor ERF114, putative, expressed	Ethylene-responsive transcription factor 1	0	0	0	0	0	0	0	3.80907
TRIAE_CS42_2AL_TGACv1_094549_AA0299530.1	GO:0003700	DNA-binding transcription factor activit...	ethylene-responsive transcription factor, putative, expressed	Ethylene-responsive transcription factor 1	0	-1.55557	0	0	0	0	0	2.36608
TRIAE_CS42_2AL_TGACv1_094602_AA0300300.1	GO:0003700	DNA-binding transcription factor activit...	AP2 domain containing protein, expressed	Ethylene-responsive transcription factor 1	0	0	0	0	0	0	0	1.36885
TRIAE_CS42_2BL_TGACv1_129379_AA0380970.1	GO:0003700	DNA-binding transcription factor activit...	AP2 domain containing protein, expressed	Ethylene-responsive transcription factor 1	0	0	0	0	0	0	0	1.35018
TRIAE_CS42_2BL_TGACv1_129543_AA0387900.1	GO:0003700	DNA-binding transcription factor activit...	ethylene-responsive transcription factor ERF114, putative, expressed	Ethylene-responsive transcription factor 1	0	0	0	0	0	0	0	3.80907
TRIAE_CS42_2DL_TGACv1_157931_AA0502380.1	GO:0003700	DNA-binding transcription factor activit...	AP2 domain containing protein, expressed	Ethylene-responsive transcription factor 1	0	0	0	0	0	0	0	1.36885
TRIAE_CS42_2DL_TGACv1_158198_AA0512160.1	GO:0003700	DNA-binding transcription factor activit...	ethylene-responsive transcription factor, putative, expressed	Ethylene-responsive transcription factor 1	0	-1.59244	0	0	0	0	0	2.10221
TRIAE_CS42_2DL_TGACv1_159833_AA0543370.1	GO:0003700	DNA-binding transcription factor activit...	ethylene-responsive transcription factor ERF114, putative, expressed	Ethylene-responsive transcription factor 1	0	0	0	0	0	0	0	3.80907
TRIAE_CS42_3AL_TGACv1_193584_AA0613780.1	GO:0003700	DNA-binding transcription factor activit...	ethylene-responsive transcription factor ERF114, putative, expressed	Ethylene-responsive transcription factor 1	0	1.48765	0	0	0	0	0	3.31512
TRIAE_CS42_3AL_TGACv1_195658_AA0652420.1	GO:0003700	DNA-binding transcription factor activit...	AP2 domain containing protein, expressed	Ethylene-responsive transcription factor 1	0	0	0	0	0	0	0	4.92351
TRIAE_CS42_3B_TGACv1_225151_AA0805500.1	GO:0003700	DNA-binding transcription factor activit...	AP2 domain containing protein, expressed	Ethylene-responsive transcription factor 1	0	0	0	2.93167	0	0	0	8.90686
TRIAE_CS42_3DL_TGACv1_250564_AA0870320.1	GO:0003700	DNA-binding transcription factor activit...	AP2 domain containing protein, expressed	Ethylene-responsive transcription factor 1	0	0	0	0	0	0	0	5.47579
TRIAE_CS42_4AL_TGACv1_288513_AA0950680.1	GO:0003700	DNA-binding transcription factor activit...	AP2 domain containing protein, expressed	Ethylene-responsive transcription factor 1	0	0	0	0	0	0	0	1.48381
TRIAE_CS42_4AS_TGACv1_306718_AA1012360.1	GO:0003700	DNA-binding transcription factor activit...	AP2 domain containing protein, expressed	Ethylene-responsive transcription factor 1	0	-1.93377	0	0	0	0	0	4.04456
TRIAE_CS42_4AS_TGACv1_306982_AA1015800.1	GO:0003700	DNA-binding transcription factor activit...	AP2 domain containing protein, expressed	Ethylene-responsive transcription factor 1	0	-3.79237	0	0	0	0	0	3.84122
TRIAE_CS42_4AS_TGACv1_307304_AA1019300.1	GO:0003700	DNA-binding transcription factor activit...	ethylene-responsive transcription factor, putative, expressed	Ethylene-responsive transcription factor 1	2.02935	2.37168	1.77054	-1.63036	0	0	0	3.1446
TRIAE_CS42_4BL_TGACv1_320475_AA1040760.1	GO:0003700	DNA-binding transcription factor activit...	AP2 domain containing protein, expressed	Ethylene-responsive transcription factor 1	0	-1.27466	0	0	0	0	0	3.46572
TRIAE_CS42_4BL_TGACv1_320969_AA1052810.1	GO:0003700	DNA-binding transcription factor activit...	AP2 domain containing protein, expressed	Ethylene-responsive transcription factor 1	0	-3.52772	0	0	0	0	0	3.5791
TRIAE_CS42_4BL_TGACv1_321592_AA1062650.2	GO:0003700	DNA-binding transcription factor activit...	ethylene-responsive transcription factor, putative, expressed	Ethylene-responsive transcription factor 1	1.99304	2.50834	1.92653	-1.7049	0	0	0	3.19754
TRIAE_CS42_4DL_TGACv1_342637_AA1118830.1	GO:0003700	DNA-binding transcription factor activit...	AP2 domain containing protein, expressed	Ethylene-responsive transcription factor 1	0	-3.79237	0	0	0	0	0	3.84122
TRIAE_CS42_4DL_TGACv1_344177_AA1144620.1	GO:0003700	DNA-binding transcription factor activit...	ethylene-responsive transcription factor, putative, expressed	Ethylene-responsive transcription factor 1	1.99758	2.35504	1.85805	-1.71597	0	0	0	3.12202
TRIAE_CS42_5AL_TGACv1_373962_AA1185480.1	GO:0003700	DNA-binding transcription factor activit...	AP2 domain containing protein, expressed	Ethylene-responsive transcription factor 1	0	0	0	3.98847	0	0	0	5.99521
TRIAE_CS42_5BL_TGACv1_405871_AA1336810.1	GO:0003700	DNA-binding transcription factor activit...	AP2 domain containing protein, expressed	Ethylene-responsive transcription factor 1	0	0	0	3.821	0	0	0	5.79425
TRIAE_CS42_5DL_TGACv1_434028_AA1427500.1	GO:0003700	DNA-binding transcription factor activit...	AP2 domain containing protein, expressed	Ethylene-responsive transcription factor 1	0	0	0	0	0	0	0	5.99521
TRIAE_CS42_6AL_TGACv1_471622_AA1511920.1	GO:0003700	DNA-binding transcription factor activit...	ethylene-responsive transcription factor, putative, expressed	Ethylene-responsive transcription factor 1	1.05952	0	0	0	0	0	0	1.62122
TRIAE_CS42_6BL_TGACv1_500010_AA1597160.1	GO:0003700	DNA-binding transcription factor activit...	ethylene-responsive transcription factor, putative, expressed	Ethylene-responsive transcription factor 1	1.14958	0	0	-1.00182	0	0	0	2.35628
TRIAE_CS42_6DL_TGACv1_526331_AA1679610.1	GO:0003700	DNA-binding transcription factor activit...	ethylene-responsive transcription factor, putative, expressed	Ethylene-responsive transcription factor 1	1.28911	0	0	0	0	0	0	1.62719
TRIAE_CS42_6DL_TGACv1_529086_AA1717400.1	GO:0003700	DNA-binding transcription factor activit...	AP2 domain containing protein, expressed	Ethylene-responsive transcription factor 1	0	0	0	0	0	0	0	1.05506
TRIAE_CS42_7BS_TGACv1_592530_AA1939910.1	GO:0003700	DNA-binding transcription factor activit...	ethylene-responsive transcription factor ERF114, putative, expressed	Ethylene-responsive transcription factor 1	0	1.55277	0	3.81476	0	1.85421	0	3.45053
TRIAE_CS42_7DS_TGACv1_623962_AA2057840.1	GO:0003700	DNA-binding transcription factor activit...	ethylene-responsive transcription factor ERF114, putative, expressed	Ethylene-responsive transcription factor 1	0	1.55277	0	3.81476	0	1.85421	0	3.45053
TRIAE_CS42_U_TGACv1_641158_AA2086950.1	GO:0003700	DNA-binding transcription factor activit...	ethylene-responsive transcription factor, putative, expressed	Ethylene-responsive transcription factor 1	0	-1.68745	0	0	0	0	0	2.10221
TRIAE_CS42_U_TGACv1_643085_AA2127120.1	GO:0003700	DNA-binding transcription factor activit...	AP2 domain containing protein, expressed	Ethylene-responsive transcription factor 1	0	-1.17695	0	0	0	0	1.19758	3.50111
TRIAE_CS42_5AL_TGACv1_377644_AA1248500.1	GO:0003700	DNA-binding transcription factor activit...	AP2 domain containing protein, expressed	Ethylene-responsive transcription factor 10	0	0	0	0	0	0	0	1.39173
TRIAE_CS42_5BL_TGACv1_404267_AA1293000.1	GO:0003700	DNA-binding transcription factor activit...	AP2 domain containing protein, expressed	Ethylene-responsive transcription factor 10	0	0	0	0	0	0	0	1.39173
TRIAE_CS42_5DL_TGACv1_436113_AA1458150.1	GO:0003700	DNA-binding transcription factor activit...	AP2 domain containing protein, expressed	Ethylene-responsive transcription factor 10	0	0	0	0	0	0	0	1.39173
TRIAE_CS42_6AL_TGACv1_472289_AA1520520.1	GO:0003700	DNA-binding transcription factor activit...	AP2 domain containing protein, expressed	Ethylene-responsive transcription factor 1A	2.81856	3.34106	2.02732	0	0	0	0	3.27383
TRIAE_CS42_6BL_TGACv1_500080_AA1598470.1	GO:0003700	DNA-binding transcription factor activit...	AP2 domain containing protein, expressed	Ethylene-responsive transcription factor 1A	2.97279	3.72098	2.15641	0	0	0	0	3.40766
TRIAE_CS42_6DL_TGACv1_527023_AA1697360.1	GO:0003700	DNA-binding transcription factor activit...	AP2 domain containing protein, expressed	Ethylene-responsive transcription factor 1A	3.13959	3.44007	1.95607	0	0	0	0	3.45152
TRIAE_CS42_1BL_TGACv1_031332_AA0111760.1	GO:0003700	DNA-binding transcription factor activit...	AP2 domain containing protein, expressed	Ethylene-responsive transcription factor 4	0	0	0	0	0	0	0	-1.10635
TRIAE_CS42_2AL_TGACv1_094374_AA0296690.1	GO:0003700	DNA-binding transcription factor activit...	AP2 domain containing protein, expressed	Ethylene-responsive transcription factor 4	2.29749	2.95398	0	0	0	0	0	1.43651
TRIAE_CS42_2AL_TGACv1_095186_AA0307950.1	GO:0003700	DNA-binding transcription factor activit...	AP2 domain containing protein, expressed	Ethylene-responsive transcription factor 4	1.63756	0	0	-1.65647	0	0	0	1.91622
TRIAE_CS42_2BL_TGACv1_129475_AA0385350.1	GO:0003700	DNA-binding transcription factor activit...	AP2 domain containing protein, expressed	Ethylene-responsive transcription factor 4	1.78853	0	0	-1.82252	0	0	0	1.79081
TRIAE_CS42_2BL_TGACv1_129484_AA0385640.1	GO:0003700	DNA-binding transcription factor activit...	AP2 domain containing protein, expressed	Ethylene-responsive transcription factor 4	2.64149	3.21731	0	0	0	0	0	1.28814
TRIAE_CS42_2DL_TGACv1_162895_AA0563810.1	GO:0003700	DNA-binding transcription factor activit...	AP2 domain containing protein, expressed	Ethylene-responsive transcription factor 4	1.66811	0	0	-1.67198	0	0	0	1.91622
TRIAE_CS42_3AL_TGACv1_194146_AA0627440.1	GO:0003700	DNA-binding transcription factor activit...	AP2 domain containing protein, expressed	Ethylene-responsive transcription factor 4	1.75395	1.51774	0	0	0	0	0	1.39234
TRIAE_CS42_3B_TGACv1_222710_AA0769340.1	GO:0003700	DNA-binding transcription factor activit...	AP2 domain containing protein, expressed	Ethylene-responsive transcription factor 4	2.31751	1.46995	0	0	0	0	0	1.40424
TRIAE_CS42_3DL_TGACv1_252924_AA0892640.1	GO:0003700	DNA-binding transcription factor activit...	AP2 domain containing protein, expressed	Ethylene-responsive transcription factor 4	0	0	0	-1.56279	0	0	0	1.0021
TRIAE_CS42_6BL_TGACv1_500744_AA1609150.1	GO:0003700	DNA-binding transcription factor activit...	AP2 domain containing protein, expressed	Ethylene-responsive transcription factor 5	0	4.92633	0	4.84627	0	0	0	5.8147
TRIAE_CS42_6DL_TGACv1_526681_AA1689770.1	GO:0003700	DNA-binding transcription factor activit...	AP2 domain containing protein, expressed	Ethylene-responsive transcription factor 5	0	4.92633	0	4.84627	0	0	0	5.8147
TRIAE_CS42_7AS_TGACv1_569387_AA1814810.1	GO:0003700	DNA-binding transcription factor activit...	AP2 domain containing protein, expressed	Ethylene-responsive transcription factor 5	0	2.55132	0	1.64463	0	0	0	1.31872
TRIAE_CS42_7BS_TGACv1_593677_AA1953710.1	GO:0003700	DNA-binding transcription factor activit...	AP2 domain containing protein, expressed	Ethylene-responsive transcription factor 5	0	2.9511	0	1.3108	0	0	0	1.25037
TRIAE_CS42_7DS_TGACv1_621751_AA2025220.1	GO:0003700	DNA-binding transcription factor activit...	AP2 domain containing protein, expressed	Ethylene-responsive transcription factor 5	0	2.56026	0	1.64463	0	0	0	1.39627
TRIAE_CS42_6AL_TGACv1_473700_AA1532500.1	GO:0003700	DNA-binding transcription factor activit...	AP2 domain containing protein, expressed	Ethylene-responsive transcription factor 7	0	0	0	0	0	0	0	5.23686
TRIAE_CS42_6BL_TGACv1_500735_AA1609070.1	GO:0003700	DNA-binding transcription factor activit...	AP2 domain containing protein, expressed	Ethylene-responsive transcription factor 7	0	0	0	0	0	0	0	5.23686
TRIAE_CS42_6DL_TGACv1_526341_AA1680010.1	GO:0003700	DNA-binding transcription factor activit...	AP2 domain containing protein, expressed	Ethylene-responsive transcription factor 7	0	0	0	0	0	0	0	5.23686
TRIAE_CS42_7AL_TGACv1_556681_AA1768690.1	GO:0003700	DNA-binding transcription factor activit...	ethylene-responsive transcription factor, putative, expressed	Ethylene-responsive transcription factor 7	0	5.21955	3.12645	2.5327	0	0	0	7.85444
TRIAE_CS42_7DL_TGACv1_606411_AA2010000.1	GO:0003700	DNA-binding transcription factor activit...	ethylene-responsive transcription factor, putative, expressed	Ethylene-responsive transcription factor 7	0	5.47282	3.27582	2.68075	0	0	0	8.37455
TRIAE_CS42_1AL_TGACv1_000454_AA0012430.1	GO:0003700	DNA-binding transcription factor activit...	homeobox associated leucine zipper, putative, expressed	homeobox-leucine zipper protein 4	0	0	0	1.37238	0	0	0	1.30022
TRIAE_CS42_1BL_TGACv1_032826_AA0134520.1	GO:0003700	DNA-binding transcription factor activit...	homeobox associated leucine zipper, putative, expressed	homeobox-leucine zipper protein 4	0	0	0	1.31146	0	0	0	1.58171
TRIAE_CS42_1DL_TGACv1_062221_AA0210720.1	GO:0003700	DNA-binding transcription factor activit...	homeobox associated leucine zipper, putative, expressed	homeobox-leucine zipper protein 4	0	0	0	1.13262	0	0	0	1.34937
TRIAE_CS42_7AS_TGACv1_571457_AA1847820.1	GO:0003700	DNA-binding transcription factor activit...	homeobox associated leucine zipper, putative, expressed	homeobox-leucine zipper protein 4	0	0	0	0	0	0	0	-1.59733
TRIAE_CS42_7DS_TGACv1_625563_AA2065540.1	GO:0003700	DNA-binding transcription factor activit...	homeobox associated leucine zipper, putative, expressed	homeobox-leucine zipper protein 4	0	0	0	0	0	0	0	-1.26809
TRIAE_CS42_2AL_TGACv1_095158_AA0307540.1	GO:0003700	DNA-binding transcription factor activit...	homeobox associated leucine zipper, putative, expressed	Homeobox-leucine zipper protein family	0	3.25278	2.10079	2.44522	0	2.95193	0	8.43464
TRIAE_CS42_2BL_TGACv1_129818_AA0397160.1	GO:0003700	DNA-binding transcription factor activit...	homeobox associated leucine zipper, putative, expressed	Homeobox-leucine zipper protein family	0	3.38804	2.169	2.54054	0	3.07428	0	8.80277
TRIAE_CS42_2DL_TGACv1_161464_AA0558720.1	GO:0003700	DNA-binding transcription factor activit...	homeobox associated leucine zipper, putative, expressed	Homeobox-leucine zipper protein family	0	3.29077	2.07068	2.40604	0	3.05125	0	8.70339
TRIAE_CS42_4AS_TGACv1_308126_AA1026190.1	GO:0003700	DNA-binding transcription factor activit...	homeobox associated leucine zipper, putative, expressed	Homeobox-leucine zipper protein family	0	1.93726	0	0	0	0	0	2.08532
TRIAE_CS42_4DL_TGACv1_342400_AA1112580.1	GO:0003700	DNA-binding transcription factor activit...	homeobox associated leucine zipper, putative, expressed	Homeobox-leucine zipper protein family	0	1.95533	0	0	0	0	0	2.13153
TRIAE_CS42_5AL_TGACv1_374018_AA1187890.1	GO:0003700	DNA-binding transcription factor activit...	homeobox associated leucine zipper, putative, expressed	Homeobox-leucine zipper protein family	1.90137	3.4598	2.2215	2.44249	0	0	0	2.44716
TRIAE_CS42_5BL_TGACv1_404627_AA1306660.1	GO:0003700	DNA-binding transcription factor activit...	homeobox associated leucine zipper, putative, expressed	Homeobox-leucine zipper protein family	1.90137	3.4598	2.21769	2.44249	0	0	0	2.4416
TRIAE_CS42_5DL_TGACv1_435884_AA1455950.1	GO:0003700	DNA-binding transcription factor activit...	homeobox associated leucine zipper, putative, expressed	Homeobox-leucine zipper protein family	1.90137	3.4598	2.2215	2.44249	0	0	0	2.44716
TRIAE_CS42_6AL_TGACv1_470893_AA1497920.1	GO:0003700	DNA-binding transcription factor activit...	homeobox associated leucine zipper, putative, expressed	Homeobox-leucine zipper protein family	2.29162	7.37858	3.85055	3.43224	0	2.9405	0	8.25206
TRIAE_CS42_6BL_TGACv1_501075_AA1613210.1	GO:0003700	DNA-binding transcription factor activit...	homeobox associated leucine zipper, putative, expressed	Homeobox-leucine zipper protein family	2.37043	7.25746	3.9885	3.51319	0	2.75013	0	8.12562
TRIAE_CS42_6DL_TGACv1_526953_AA1695920.1	GO:0003700	DNA-binding transcription factor activit...	homeobox associated leucine zipper, putative, expressed	Homeobox-leucine zipper protein family	2.29162	7.37858	3.73781	3.40034	0	2.9405	0	8.25206
TRIAE_CS42_4BL_TGACv1_320477_AA1040830.1	GO:0003700	DNA-binding transcription factor activit...	OsMADS1 - MADS-box family gene with MIKCc type-box, expressed	MADS-box transcription factor 1	0	0	0	0	0	0	0	2.3006
TRIAE_CS42_4DL_TGACv1_343863_AA1140660.1	GO:0003700	DNA-binding transcription factor activit...	OsMADS1 - MADS-box family gene with MIKCc type-box, expressed	MADS-box transcription factor 1	0	0	0	0	0	0	0	1.61881
TRIAE_CS42_1AL_TGACv1_002892_AA0045960.1	GO:0003700	DNA-binding transcription factor activit...	OsMADS21 - MADS-box family gene with MIKCc type-box, expressed	MADS-box transcription factor 21	0	0	0	0	0	0	0	1.52662
TRIAE_CS42_1DL_TGACv1_063298_AA0226000.1	GO:0003700	DNA-binding transcription factor activit...	OsMADS21 - MADS-box family gene with MIKCc type-box, expressed	MADS-box transcription factor 21	0	0	0	0	0	0	0	1.45437
TRIAE_CS42_7AL_TGACv1_557712_AA1785060.1	GO:0003700	DNA-binding transcription factor activit...	OsMADS26 - MADS-box family gene with MIKCc type-box, expressed	MADS-box transcription factor 26	0	2.1684	0	1.56531	0	0	0	3.19693
TRIAE_CS42_7BL_TGACv1_579758_AA1909910.1	GO:0003700	DNA-binding transcription factor activit...	OsMADS26 - MADS-box family gene with MIKCc type-box, expressed	MADS-box transcription factor 26	0	2.1684	0	1.56531	0	0	0	3.19693
TRIAE_CS42_7DL_TGACv1_604914_AA2002950.1	GO:0003700	DNA-binding transcription factor activit...	OsMADS26 - MADS-box family gene with MIKCc type-box, expressed	MADS-box transcription factor 26	0	2.1684	0	1.56531	0	0	0	3.19693
TRIAE_CS42_3AS_TGACv1_211344_AA0688860.1	GO:0003700	DNA-binding transcription factor activit...	OsMADS3 - MADS-box family gene with MIKCc type-box, expressed	MADS-box transcription factor 3	0	0	0	0	0	0	0	1.20777
TRIAE_CS42_3B_TGACv1_220593_AA0710240.2	GO:0003700	DNA-binding transcription factor activit...	OsMADS3 - MADS-box family gene with MIKCc type-box, expressed	MADS-box transcription factor 3	0	0	0	0	0	0	0	1.25083
TRIAE_CS42_3AL_TGACv1_197941_AA0667660.1	GO:0003700	DNA-binding transcription factor activit...	OsMADS32 - MADS-box family gene with MIKCc type-box, expressed	MADS-box transcription factor 32	0	0	0	0	0	0	0	-1.33398
TRIAE_CS42_3B_TGACv1_220686_AA0715430.1	GO:0003700	DNA-binding transcription factor activit...	OsMADS32 - MADS-box family gene with MIKCc type-box, expressed	MADS-box transcription factor 32	0	0	0	0	0	0	0	-1.33398
TRIAE_CS42_5AL_TGACv1_375964_AA1229620.1	GO:0003700	DNA-binding transcription factor activit...	OsMADS34 - MADS-box family gene with MIKCc type-box, expressed	MADS-box transcription factor 34	0	0	0	0	0	0	0	-1.10564
TRIAE_CS42_5DL_TGACv1_433206_AA1405530.1	GO:0003700	DNA-binding transcription factor activit...	OsMADS34 - MADS-box family gene with MIKCc type-box, expressed	MADS-box transcription factor 34	0	4.84483	0	0	0	0	0	-1.40229
TRIAE_CS42_1AL_TGACv1_001537_AA0031900.1	GO:0003700	DNA-binding transcription factor activit...	RNA polymerase sigma factor, putative, expressed	RNA polymerase sigma-B factor	0	0	0	-1.15154	0	0	0	1.43282
TRIAE_CS42_7BL_TGACv1_578914_AA1901880.5	GO:0050660	flavin adenine dinucleotide binding	acyl-coenzyme A oxidase, putative, expressed	Acyl-coenzyme A oxidase 3	0	0	0	1.01647	0	0	0	1.48512
TRIAE_CS42_7AS_TGACv1_569538_AA1818510.2	GO:0050660	flavin adenine dinucleotide binding	acyl-coenzyme A oxidase, putative, expressed	Acyl-coenzyme A oxidase-like protein	0	0	1.7851	2.22735	0	0	0	2.09489
TRIAE_CS42_7BS_TGACv1_593608_AA1953030.1	GO:0050660	flavin adenine dinucleotide binding	acyl-coenzyme A oxidase, putative, expressed	Acyl-coenzyme A oxidase-like protein	1.00786	0	1.67758	2.17747	0	0	0	2.05883
TRIAE_CS42_7DS_TGACv1_622871_AA2046580.1	GO:0050660	flavin adenine dinucleotide binding	acyl-coenzyme A oxidase, putative, expressed	Acyl-coenzyme A oxidase-like protein	1.00786	0	1.67758	2.17747	0	0	0	2.05883
TRIAE_CS42_2DL_TGACv1_159586_AA0540210.2	GO:0050660	flavin adenine dinucleotide binding	aldehyde oxidase, putative, expressed	aldehyde oxidase 4	2.0662	3.86203	0	1.90215	0	0	0	1.46123
TRIAE_CS42_7AL_TGACv1_556452_AA1763270.1	GO:0050660	flavin adenine dinucleotide binding	cytokinin dehydrogenase precursor, putative, expressed	Cytokinin dehydrogenase 11	0	0	0	0	0	0	0	1.29901
TRIAE_CS42_7BL_TGACv1_580121_AA1912120.1	GO:0050660	flavin adenine dinucleotide binding	cytokinin dehydrogenase precursor, putative, expressed	Cytokinin dehydrogenase 11	0	0	0	0	0	0	0	1.29901
TRIAE_CS42_7DL_TGACv1_603091_AA1975740.1	GO:0050660	flavin adenine dinucleotide binding	cytokinin dehydrogenase precursor, putative, expressed	Cytokinin dehydrogenase 11	-1.00101	0	0	0	0	0	0	1.32697
TRIAE_CS42_1AL_TGACv1_002153_AA0039220.1	GO:0050660	flavin adenine dinucleotide binding	cytokinin dehydrogenase precursor, putative, expressed	Cytokinin dehydrogenase 3	0	0	0	0	0	-2.30233	0	-3.52788
TRIAE_CS42_1BL_TGACv1_031106_AA0107890.1	GO:0050660	flavin adenine dinucleotide binding	cytokinin dehydrogenase precursor, putative, expressed	Cytokinin dehydrogenase 3	0	0	0	0	0	-2.30233	0	-3.52788
TRIAE_CS42_U_TGACv1_641487_AA2096190.1	GO:0050660	flavin adenine dinucleotide binding	cytokinin dehydrogenase precursor, putative, expressed	Cytokinin dehydrogenase 5	1.20474	0	0	-1.83641	0	0	0	1.45987
TRIAE_CS42_1AL_TGACv1_002523_AA0042820.1	GO:0050660	flavin adenine dinucleotide binding	cytokinin dehydrogenase precursor, putative, expressed	cytokinin oxidase/dehydrogenase 1	0	0	0	2.77741	0	0	0	2.9922
TRIAE_CS42_1BL_TGACv1_031866_AA0122010.1	GO:0050660	flavin adenine dinucleotide binding	cytokinin dehydrogenase precursor, putative, expressed	cytokinin oxidase/dehydrogenase 1	0	0	0	2.77741	0	0	0	2.9922
TRIAE_CS42_1DL_TGACv1_061811_AA0203710.1	GO:0050660	flavin adenine dinucleotide binding	cytokinin dehydrogenase precursor, putative, expressed	cytokinin oxidase/dehydrogenase 1	0	0	0	2.77741	0	0	0	2.9922
TRIAE_CS42_3AL_TGACv1_194363_AA0631800.1	GO:0050660	flavin adenine dinucleotide binding	cytokinin dehydrogenase precursor, putative, expressed	cytokinin oxidase/dehydrogenase 1	2.14276	0	0	-1.66818	0	0	0	1.73304
TRIAE_CS42_3B_TGACv1_225183_AA0805930.1	GO:0050660	flavin adenine dinucleotide binding	cytokinin dehydrogenase precursor, putative, expressed	cytokinin oxidase/dehydrogenase 1	2.1596	0	0	-1.74048	0	0	0	1.75594
TRIAE_CS42_3DL_TGACv1_249285_AA0844270.1	GO:0050660	flavin adenine dinucleotide binding	cytokinin dehydrogenase precursor, putative, expressed	cytokinin oxidase/dehydrogenase 1	2.1596	0	0	-1.74048	0	0	0	1.73328
TRIAE_CS42_1AL_TGACv1_000845_AA0020270.1	GO:0050660	flavin adenine dinucleotide binding	retrotransposon protein, putative, Ty1-copia subclass, expressed	FAD-binding Berberine family protein	0	0	10.058	7.29486	0	0	0	7.21578
TRIAE_CS42_1BL_TGACv1_030343_AA0087440.1	GO:0050660	flavin adenine dinucleotide binding	retrotransposon protein, putative, Ty1-copia subclass, expressed	FAD-binding Berberine family protein	0	0	10.0136	7.24039	0	0	0	7.1775
TRIAE_CS42_2AS_TGACv1_112952_AA0348490.1	GO:0050660	flavin adenine dinucleotide binding	reticuline oxidase-like protein precursor, putative, expressed	FAD-binding Berberine family protein	0	0	0	0	0	0	0	-1.70107
TRIAE_CS42_2DS_TGACv1_178325_AA0594150.1	GO:0050660	flavin adenine dinucleotide binding	reticuline oxidase-like protein precursor, putative, expressed	FAD-binding Berberine family protein	0	0	0	0	0	0	0	-1.55476
TRIAE_CS42_3AL_TGACv1_196783_AA0662870.1	GO:0050660	flavin adenine dinucleotide binding	berberine and berberine like domain containing protein, expressed	FAD-binding Berberine family protein	0	0	0	0	0	0	0	1.97939
TRIAE_CS42_3DL_TGACv1_250768_AA0872860.1	GO:0050660	flavin adenine dinucleotide binding	berberine and berberine like domain containing protein, expressed	FAD-binding Berberine family protein	0	0	0	0	0	0	0	1.97939
TRIAE_CS42_4AS_TGACv1_308295_AA1027190.1	GO:0050660	flavin adenine dinucleotide binding	berberine and berberine like domain containing protein, expressed	FAD-binding Berberine family protein	0	0	0	1.67555	0	0	0	2.33845
TRIAE_CS42_5BL_TGACv1_405357_AA1325790.1	GO:0050660	flavin adenine dinucleotide binding	reticuline oxidase-like protein precursor, putative, expressed	FAD-binding Berberine family protein	0	0	0	0	0	0	0	-1.77552
TRIAE_CS42_U_TGACv1_643115_AA2127490.1	GO:0050660	flavin adenine dinucleotide binding	berberine and berberine like domain containing protein, expressed	FAD-binding Berberine family protein	0	0	0	1.63848	0	0	0	2.35337
TRIAE_CS42_2AS_TGACv1_112531_AA0340030.1	GO:0050660	flavin adenine dinucleotide binding	flavin-containing monooxygenase family protein, putative, expressed	Flavin-containing monooxygenase family protein	0	0	0	-1.17305	0	0	0	1.62814
TRIAE_CS42_3AS_TGACv1_210543_AA0675020.1	GO:0050660	flavin adenine dinucleotide binding	flavin monooxygenase, putative, expressed	Flavin-containing monooxygenase family protein	0	0	0	0	0	0	0	3.6023
TRIAE_CS42_3AS_TGACv1_211018_AA0683120.1	GO:0050660	flavin adenine dinucleotide binding	flavin-containing monooxygenase family protein, putative, expressed	Flavin-containing monooxygenase family protein	0	0	0	-2.08477	0	0	0	-1.7598
TRIAE_CS42_3DS_TGACv1_271560_AA0902620.1	GO:0050660	flavin adenine dinucleotide binding	flavin monooxygenase, putative, expressed	Flavin-containing monooxygenase family protein	0	0	0	0	0	0	0	3.6023
TRIAE_CS42_3DS_TGACv1_272003_AA0912830.1	GO:0050660	flavin adenine dinucleotide binding	flavin-containing monooxygenase family protein, putative, expressed	Flavin-containing monooxygenase family protein	0	0	0	-2.00824	0	0	0	-1.77887
TRIAE_CS42_5AL_TGACv1_374669_AA1206140.1	GO:0050660	flavin adenine dinucleotide binding	flavin-containing monooxygenase family protein, putative, expressed	Flavin-containing monooxygenase family protein	0	0	6.46359	7.33301	0	0	0	4.9677
TRIAE_CS42_5AL_TGACv1_375110_AA1216130.1	GO:0050660	flavin adenine dinucleotide binding	flavin-containing monooxygenase family protein, putative, expressed	Flavin-containing monooxygenase family protein	0	0	0	0	0	0	0	-2.01094
TRIAE_CS42_5AL_TGACv1_377073_AA1243800.1	GO:0050660	flavin adenine dinucleotide binding	flavin-containing monooxygenase family protein, putative, expressed	Flavin-containing monooxygenase family protein	0	0	0	1.41433	0	0	0	1.17559
TRIAE_CS42_5BL_TGACv1_404381_AA1297740.1	GO:0050660	flavin adenine dinucleotide binding	flavin-containing monooxygenase family protein, putative, expressed	Flavin-containing monooxygenase family protein	0	0	0	0	0	0	0	-2.01094
TRIAE_CS42_5BL_TGACv1_404880_AA1313980.1	GO:0050660	flavin adenine dinucleotide binding	flavin-containing monooxygenase family protein, putative, expressed	Flavin-containing monooxygenase family protein	0	0	0	1.41433	0	0	0	1.17559
TRIAE_CS42_5BL_TGACv1_405489_AA1328520.1	GO:0050660	flavin adenine dinucleotide binding	flavin-containing monooxygenase family protein, putative, expressed	Flavin-containing monooxygenase family protein	0	0	6.46359	7.33301	0	0	0	4.9677
TRIAE_CS42_5DL_TGACv1_434467_AA1436550.2	GO:0050660	flavin adenine dinucleotide binding	flavin-containing monooxygenase family protein, putative, expressed	Flavin-containing monooxygenase family protein	0	0	0	1.3709	0	0	0	1.17851
TRIAE_CS42_7AL_TGACv1_556099_AA1755610.2	GO:0050660	flavin adenine dinucleotide binding	flavin-containing monooxygenase family protein, putative, expressed	Flavin-containing monooxygenase family protein	0	0	0	1.44813	0	0	0	1.61549
TRIAE_CS42_7DL_TGACv1_603776_AA1989070.1	GO:0050660	flavin adenine dinucleotide binding	flavin-containing monooxygenase family protein, putative, expressed	flavin-dependent monooxygenase 1	0	0	0	0	0	0	0	1.86623
TRIAE_CS42_1AS_TGACv1_019383_AA0065910.1	GO:0050660	flavin adenine dinucleotide binding	acyl-coenzyme A dehydrogenase, mitochondrial precursor, putative, expressed	isovaleryl-CoA-dehydrogenase	0	0	1.29671	2.61411	0	1.03322	0	3.03326
TRIAE_CS42_1BS_TGACv1_049760_AA0160990.1	GO:0050660	flavin adenine dinucleotide binding	acyl-coenzyme A dehydrogenase, mitochondrial precursor, putative, expressed	isovaleryl-CoA-dehydrogenase	0	0	1.29671	2.61411	0	1.03322	0	3.03326
TRIAE_CS42_1DS_TGACv1_080324_AA0245930.1	GO:0050660	flavin adenine dinucleotide binding	acyl-coenzyme A dehydrogenase, mitochondrial precursor, putative, expressed	isovaleryl-CoA-dehydrogenase	0	0	1.29671	2.61411	0	1.03322	0	3.03326
TRIAE_CS42_1DS_TGACv1_080771_AA0253510.2	GO:0050660	flavin adenine dinucleotide binding	FAD-binding and arabino-lactone oxidase domains containing protein, putative, expressed	L-gulonolactone oxidase 2	0	0	0	0	0	1.36455	0	2.09419
TRIAE_CS42_2DS_TGACv1_177488_AA0578510.1	GO:0050660	flavin adenine dinucleotide binding	FAD-binding and arabino-lactone oxidase domains containing protein, putative, expressed	L-gulonolactone oxidase 2	0	0	0	2.16733	0	0	0	2.84663
TRIAE_CS42_7AS_TGACv1_570954_AA1842920.1	GO:0050660	flavin adenine dinucleotide binding	FAD-binding and arabino-lactone oxidase domains containing protein, putative, expressed	L-gulonolactone oxidase 2	0	0	0	0	0	0	0	-2.14487
TRIAE_CS42_7BS_TGACv1_591824_AA1922750.1	GO:0050660	flavin adenine dinucleotide binding	FAD-binding and arabino-lactone oxidase domains containing protein, putative, expressed	L-gulonolactone oxidase 2	0	0	0	0	0	0	0	-2.14487
TRIAE_CS42_7DS_TGACv1_624449_AA2061470.1	GO:0050660	flavin adenine dinucleotide binding	FAD-binding and arabino-lactone oxidase domains containing protein, putative, expressed	L-gulonolactone oxidase 2	0	0	0	0	0	0	0	-2.14487
TRIAE_CS42_1AL_TGACv1_000714_AA0017680.1	GO:0050660	flavin adenine dinucleotide binding	FAD-binding and arabino-lactone oxidase domains containing protein, putative, expressed	L-gulonolactone oxidase 5	-1.98199	-2.57567	0	0	0	0	0	1.27278
TRIAE_CS42_1BL_TGACv1_030534_AA0093410.1	GO:0050660	flavin adenine dinucleotide binding	FAD-binding and arabino-lactone oxidase domains containing protein, putative, expressed	L-gulonolactone oxidase 5	-1.94842	-2.58249	0	0	0	0	0	1.23693
TRIAE_CS42_1DL_TGACv1_065468_AA0237140.1	GO:0050660	flavin adenine dinucleotide binding	FAD-binding and arabino-lactone oxidase domains containing protein, putative, expressed	L-gulonolactone oxidase 5	-1.98199	-2.57567	0	0	0	0	0	1.27278
TRIAE_CS42_6AL_TGACv1_471762_AA1513930.1	GO:0050660	flavin adenine dinucleotide binding	monodehydroascorbate reductase, putative, expressed	monodehydroascorbate reductase 4	0	0	0	0	0	0	0	-1.35648
TRIAE_CS42_6BL_TGACv1_499432_AA1582470.1	GO:0050660	flavin adenine dinucleotide binding	monodehydroascorbate reductase, putative, expressed	monodehydroascorbate reductase 4	0	0	0	0	0	0	0	-1.35648
TRIAE_CS42_6DL_TGACv1_526828_AA1692800.2	GO:0050660	flavin adenine dinucleotide binding	monodehydroascorbate reductase, putative, expressed	monodehydroascorbate reductase 4	0	0	0	0	0	0	0	-1.35648
TRIAE_CS42_2DL_TGACv1_158248_AA0513490.2	GO:0050660	flavin adenine dinucleotide binding	HOTHEAD precursor, putative, expressed	Oxygen-dependent choline dehydrogenase	0	0	0	0	0	0	0	-1.01026
TRIAE_CS42_4BL_TGACv1_320326_AA1035360.1	GO:0050660	flavin adenine dinucleotide binding	HOTHEAD precursor, putative, expressed	Oxygen-dependent choline dehydrogenase	0	0	0	0	0	0	0	-3.59838
TRIAE_CS42_4DL_TGACv1_343496_AA1135340.1	GO:0050660	flavin adenine dinucleotide binding	HOTHEAD precursor, putative, expressed	Oxygen-dependent choline dehydrogenase	0	0	0	0	0	0	0	-3.62245
TRIAE_CS42_5AL_TGACv1_375593_AA1224180.1	GO:0050660	flavin adenine dinucleotide binding	HOTHEAD precursor, putative, expressed	Oxygen-dependent choline dehydrogenase	0	0	0	0	0	0	0	-3.59838
TRIAE_CS42_6AL_TGACv1_470984_AA1500160.1	GO:0050660	flavin adenine dinucleotide binding	HOTHEAD precursor, putative, expressed	Oxygen-dependent choline dehydrogenase	0	0	0	0	0	0	0	-1.20942
TRIAE_CS42_6BL_TGACv1_500863_AA1610910.1	GO:0050660	flavin adenine dinucleotide binding	HOTHEAD precursor, putative, expressed	Oxygen-dependent choline dehydrogenase	0	0	0	0	0	0	0	-1.20942
TRIAE_CS42_6DL_TGACv1_527115_AA1698830.1	GO:0050660	flavin adenine dinucleotide binding	HOTHEAD precursor, putative, expressed	Oxygen-dependent choline dehydrogenase	0	0	0	0	0	0	0	-1.20942
TRIAE_CS42_3DS_TGACv1_272742_AA0924550.1	GO:0050660	flavin adenine dinucleotide binding	squalene monooxygenase 2	squalene monooxygenase 2	0	0	0	-3.78881	0	0	0	2.01603
TRIAE_CS42_1DL_TGACv1_062000_AA0207160.1	GO:0050660	flavin adenine dinucleotide binding	aldehyde oxidase, putative, expressed	Xanthine dehydrogenase/oxidase	0	0	0	2.30865	0	0	0	2.46191
TRIAE_CS42_1AL_TGACv1_001559_AA0032250.1	GO:0030234	enzyme regulator activity	GTPase-activating protein, putative, expressed	ADP-ribosylation factor GTPase-activating protein 3	0	0	0	0	0	0	0	1.09954
TRIAE_CS42_1BL_TGACv1_031547_AA0115870.2	GO:0030234	enzyme regulator activity	GTPase-activating protein, putative, expressed	ADP-ribosylation factor GTPase-activating protein 3	0	0	0	0	0	0	0	1.0963
TRIAE_CS42_1DL_TGACv1_062077_AA0208400.1	GO:0030234	enzyme regulator activity	GTPase-activating protein, putative, expressed	ADP-ribosylation factor GTPase-activating protein 3	0	0	0	0	0	0	0	1.09954
TRIAE_CS42_3AL_TGACv1_195898_AA0655470.1	GO:0030234	enzyme regulator activity	invertase/pectin methylesterase inhibitor family protein, putative, expressed	cell wall / vacuolar inhibitor of fructosidase 2	0	-1.50522	-2.67207	-7.95481	0	0	0	-2.37062
TRIAE_CS42_3B_TGACv1_220652_AA0713990.1	GO:0030234	enzyme regulator activity	invertase/pectin methylesterase inhibitor family protein, putative, expressed	cell wall / vacuolar inhibitor of fructosidase 2	0	-1.50522	-2.67207	-7.95481	0	0	0	-2.37062
TRIAE_CS42_3DL_TGACv1_251611_AA0883060.1	GO:0030234	enzyme regulator activity	invertase/pectin methylesterase inhibitor family protein, putative, expressed	cell wall / vacuolar inhibitor of fructosidase 2	0	-1.4423	-2.69129	-7.49409	0	0	0	-2.37481
TRIAE_CS42_7AL_TGACv1_556255_AA1759280.1	GO:0030234	enzyme regulator activity	invertase/pectin methylesterase inhibitor family protein, putative, expressed	cell wall / vacuolar inhibitor of fructosidase 2	0	0	0	0	0	0	0	-1.10465
TRIAE_CS42_7BL_TGACv1_576809_AA1855610.1	GO:0030234	enzyme regulator activity	invertase/pectin methylesterase inhibitor family protein, putative, expressed	cell wall / vacuolar inhibitor of fructosidase 2	0	0	0	0	0	0	0	-1.10465
TRIAE_CS42_7DL_TGACv1_604291_AA1996320.1	GO:0030234	enzyme regulator activity	invertase/pectin methylesterase inhibitor family protein, putative, expressed	cell wall / vacuolar inhibitor of fructosidase 2	0	0	0	0	0	0	0	-1.10465
TRIAE_CS42_2AL_TGACv1_099483_AA0327160.1	GO:0030234	enzyme regulator activity	cysteine proteinase inhibitor precursor, putative, expressed	Cysteine proteinase inhibitor 10	0	0	0	0	0	0	0	2.69439
TRIAE_CS42_2BL_TGACv1_130716_AA0416550.1	GO:0030234	enzyme regulator activity	cysteine proteinase inhibitor precursor, putative, expressed	Cysteine proteinase inhibitor 10	0	0	0	0	0	0	0	2.69439
TRIAE_CS42_2DL_TGACv1_159676_AA0541360.1	GO:0030234	enzyme regulator activity	cysteine proteinase inhibitor precursor, putative, expressed	Cysteine proteinase inhibitor 10	0	0	0	0	0	0	0	2.69439
TRIAE_CS42_2AL_TGACv1_095354_AA0309830.1	GO:0030234	enzyme regulator activity	invertase/pectin methylesterase inhibitor family protein, putative, expressed	Pectin methylesterase inhibitor	0	0	0	0	0	0	0	-4.67114
TRIAE_CS42_2BL_TGACv1_132087_AA0435130.1	GO:0030234	enzyme regulator activity	invertase/pectin methylesterase inhibitor family protein, putative, expressed	Pectin methylesterase inhibitor	0	0	0	0	0	0	0	-4.67114
TRIAE_CS42_2DL_TGACv1_159978_AA0545160.1	GO:0030234	enzyme regulator activity	invertase/pectin methylesterase inhibitor family protein, putative, expressed	Pectin methylesterase inhibitor	0	0	0	0	0	0	0	-4.67114
TRIAE_CS42_2AL_TGACv1_094929_AA0304970.1	GO:0030234	enzyme regulator activity	pectinesterase inhibitor domain containing protein, putative, expressed	Pectinesterase inhibitor domain containing protein	0	8.63754	5.25193	5.55495	0	3.68027	1.92926	3.03413
TRIAE_CS42_2BL_TGACv1_129386_AA0381170.1	GO:0030234	enzyme regulator activity	pectinesterase inhibitor domain containing protein, putative, expressed	Pectinesterase inhibitor domain containing protein	0	8.63754	5.22754	5.55495	0	3.68027	1.92808	3.03413
TRIAE_CS42_2DL_TGACv1_159928_AA0544570.1	GO:0030234	enzyme regulator activity	pectinesterase inhibitor domain containing protein, putative, expressed	Pectinesterase inhibitor domain containing protein	0	8.62419	5.23575	5.54804	0	3.68853	1.92727	3.03495
TRIAE_CS42_2AL_TGACv1_096424_AA0319080.1	GO:0030234	enzyme regulator activity	invertase/pectin methylesterase inhibitor family protein, putative, expressed	Plant invertase/pectin methylesterase inhibitor superfamily protein	0	0	0	0	0	1.2577	0	-2.20899
TRIAE_CS42_2AS_TGACv1_112749_AA0344620.1	GO:0030234	enzyme regulator activity	invertase/pectin methylesterase inhibitor family protein, putative, expressed	Plant invertase/pectin methylesterase inhibitor superfamily protein	0	2.10828	0	0	0	0	0	-1.22497
TRIAE_CS42_2BL_TGACv1_132643_AA0438780.1	GO:0030234	enzyme regulator activity	invertase/pectin methylesterase inhibitor family protein, putative, expressed	Plant invertase/pectin methylesterase inhibitor superfamily protein	0	0	0	0	0	1.2577	0	-2.20899
TRIAE_CS42_2BS_TGACv1_148223_AA0491440.1	GO:0030234	enzyme regulator activity	invertase/pectin methylesterase inhibitor family protein, putative, expressed	Plant invertase/pectin methylesterase inhibitor superfamily protein	0	0	0	0	0	0	0	-3.22252
TRIAE_CS42_2BS_TGACv1_148334_AA0492330.1	GO:0030234	enzyme regulator activity	invertase/pectin methylesterase inhibitor family protein, putative, expressed	Plant invertase/pectin methylesterase inhibitor superfamily protein	0	0	0	0	0	0	0	-1.09841
TRIAE_CS42_2DL_TGACv1_158762_AA0525680.1	GO:0030234	enzyme regulator activity	invertase/pectin methylesterase inhibitor family protein, putative, expressed	Plant invertase/pectin methylesterase inhibitor superfamily protein	0	0	0	0	0	1.2577	0	-2.20899
TRIAE_CS42_2DS_TGACv1_178966_AA0602870.1	GO:0030234	enzyme regulator activity	invertase/pectin methylesterase inhibitor family protein, putative, expressed	Plant invertase/pectin methylesterase inhibitor superfamily protein	0	0	0	0	0	0	0	-3.39451
TRIAE_CS42_2DS_TGACv1_179763_AA0609030.1	GO:0030234	enzyme regulator activity	invertase/pectin methylesterase inhibitor family protein, putative, expressed	Plant invertase/pectin methylesterase inhibitor superfamily protein	0	0	0	0	0	0	0	-1.42524
TRIAE_CS42_3DL_TGACv1_249025_AA0834850.1	GO:0030234	enzyme regulator activity	pectinesterase inhibitor domain containing protein, putative, expressed	Plant invertase/pectin methylesterase inhibitor superfamily protein	0	0	0	1.93004	0	0	0	4.80446
TRIAE_CS42_4AL_TGACv1_290312_AA0983890.1	GO:0030234	enzyme regulator activity	invertase/pectin methylesterase inhibitor family protein, putative, expressed	Plant invertase/pectin methylesterase inhibitor superfamily protein	0	0	0	0	0	0	0	-5.08519
TRIAE_CS42_4BS_TGACv1_329713_AA1103480.1	GO:0030234	enzyme regulator activity	invertase/pectin methylesterase inhibitor family protein, putative, expressed	Plant invertase/pectin methylesterase inhibitor superfamily protein	0	0	0	0	0	0	0	-3.27139
TRIAE_CS42_4DS_TGACv1_361101_AA1160890.1	GO:0030234	enzyme regulator activity	invertase/pectin methylesterase inhibitor family protein, putative, expressed	Plant invertase/pectin methylesterase inhibitor superfamily protein	0	0	0	0	0	0	0	-3.27139
TRIAE_CS42_5DL_TGACv1_434446_AA1436150.1	GO:0030234	enzyme regulator activity	invertase/pectin methylesterase inhibitor family protein, putative, expressed	Plant invertase/pectin methylesterase inhibitor superfamily protein	0	0	0	0	0	0	0	-3.47582
TRIAE_CS42_6AL_TGACv1_475033_AA1536160.1	GO:0030234	enzyme regulator activity	pectinesterase inhibitor domain containing protein, putative, expressed	Plant invertase/pectin methylesterase inhibitor superfamily protein	0	0	0	1.93033	0	0	0	4.75705
TRIAE_CS42_6AS_TGACv1_485362_AA1544090.1	GO:0030234	enzyme regulator activity	invertase/pectin methylesterase inhibitor family protein, putative, expressed	Plant invertase/pectin methylesterase inhibitor superfamily protein	0	0	0	0	0	0	0	3.51967
TRIAE_CS42_6BL_TGACv1_500354_AA1603430.1	GO:0030234	enzyme regulator activity	pectinesterase inhibitor domain containing protein, putative, expressed	Plant invertase/pectin methylesterase inhibitor superfamily protein	0	0	0	1.93004	0	0	0	4.80446
TRIAE_CS42_6BS_TGACv1_513906_AA1651830.1	GO:0030234	enzyme regulator activity	invertase/pectin methylesterase inhibitor family protein, putative, expressed	Plant invertase/pectin methylesterase inhibitor superfamily protein	0	0	0	0	0	0	0	3.51967
TRIAE_CS42_6DS_TGACv1_542806_AA1730810.1	GO:0030234	enzyme regulator activity	invertase/pectin methylesterase inhibitor family protein, putative, expressed	Plant invertase/pectin methylesterase inhibitor superfamily protein	0	0	0	0	0	0	0	3.51967
TRIAE_CS42_7AL_TGACv1_558356_AA1792760.1	GO:0030234	enzyme regulator activity	invertase/pectin methylesterase inhibitor family protein, putative, expressed	Plant invertase/pectin methylesterase inhibitor superfamily protein	0	0	0	0	0	0	0	-1.22981
TRIAE_CS42_7BL_TGACv1_578351_AA1893390.1	GO:0030234	enzyme regulator activity	invertase/pectin methylesterase inhibitor family protein, putative, expressed	Plant invertase/pectin methylesterase inhibitor superfamily protein	0	0	0	0	0	0	0	-1.2008
TRIAE_CS42_7DL_TGACv1_604416_AA1997950.1	GO:0030234	enzyme regulator activity	invertase/pectin methylesterase inhibitor family protein, putative, expressed	Plant invertase/pectin methylesterase inhibitor superfamily protein	0	0	0	0	0	0	0	-1.2008
TRIAE_CS42_2BS_TGACv1_145965_AA0450980.1	GO:0004175	endopeptidase activity	eukaryotic aspartyl protease domain containing protein, expressed	Eukaryotic aspartyl protease family protein	0	0	0	0	0	0	0	-1.9115
TRIAE_CS42_2DL_TGACv1_159010_AA0530530.1	GO:0004175	endopeptidase activity	aspartic proteinase nepenthesin-2 precursor, putative, expressed	Eukaryotic aspartyl protease family protein	1.68277	1.06648	0	-1.00994	0	0	0	1.24392
TRIAE_CS42_2DS_TGACv1_177425_AA0576800.1	GO:0004175	endopeptidase activity	eukaryotic aspartyl protease domain containing protein, expressed	Eukaryotic aspartyl protease family protein	0	0	0	0	0	0	0	-1.92183
TRIAE_CS42_3AL_TGACv1_195402_AA0649170.1	GO:0004175	endopeptidase activity	OsSub4 - Putative Subtilisin homologue, expressed	Subtilisin-like protease	0	0	0	0	0	0	0	-1.45077
TRIAE_CS42_3AS_TGACv1_210630_AA0675980.1	GO:0004175	endopeptidase activity	xylanase inhibitor, putative, expressed	Xylanase inhibitor	0	3.30154	3.23458	4.56493	0	0	0	4.8906
TRIAE_CS42_3B_TGACv1_220612_AA0711230.1	GO:0004175	endopeptidase activity	xylanase inhibitor, putative, expressed	Xylanase inhibitor	0	3.30154	3.23458	4.56493	0	0	0	4.8906
TRIAE_CS42_3B_TGACv1_220612_AA0711270.1	GO:0004175	endopeptidase activity	xylanase inhibitor, putative, expressed	Xylanase inhibitor	0	0	3.04833	3.87761	0	0	0	1.74651
TRIAE_CS42_3B_TGACv1_222305_AA0761760.1	GO:0004175	endopeptidase activity	OsSub4 - Putative Subtilisin homologue, expressed	Subtilisin-like protease	0	0	0	0	0	0	0	-1.42746
TRIAE_CS42_3B_TGACv1_226686_AA0818750.1	GO:0004175	endopeptidase activity	xylanase inhibitor, putative, expressed	Xylanase inhibitor	0	0	4.66084	3.34426	0	0	0	1.81478
TRIAE_CS42_3DL_TGACv1_249218_AA0841770.1	GO:0004175	endopeptidase activity	OsSub4 - Putative Subtilisin homologue, expressed	Subtilisin-like protease	0	0	0	0	0	0	0	-1.45077
TRIAE_CS42_3DL_TGACv1_250998_AA0876040.1	GO:0004175	endopeptidase activity	xylanase inhibitor, putative, expressed	Xylanase inhibitor	0	0	4.62467	3.31799	0	0	0	4.85104
TRIAE_CS42_3DL_TGACv1_251048_AA0876650.1	GO:0004175	endopeptidase activity	xylanase inhibitor, putative, expressed	Xylanase inhibitor	0	0	4.66084	3.34426	0	0	0	1.81478
TRIAE_CS42_3DS_TGACv1_272184_AA0916520.1	GO:0004175	endopeptidase activity	xylanase inhibitor, putative, expressed	Xylanase inhibitor	0	3.30154	3.23458	4.56493	0	0	0	4.8906
TRIAE_CS42_3DS_TGACv1_273446_AA0931250.1	GO:0004175	endopeptidase activity	xylanase inhibitor, putative, expressed	Xylanase inhibitor	0	3.30154	3.23458	4.56493	0	0	0	4.49106
TRIAE_CS42_4DL_TGACv1_342931_AA1125560.1	GO:0004175	endopeptidase activity	eukaryotic aspartyl protease domain containing protein, expressed	Eukaryotic aspartyl protease family protein	0	0	0	0	0	0	0	-3.11319
TRIAE_CS42_5AL_TGACv1_374231_AA1194370.1	GO:0004175	endopeptidase activity	aspartic proteinase, putative, expressed	Eukaryotic aspartyl protease family protein	0	0	0	0	0	0	0	-2.36375
TRIAE_CS42_5AL_TGACv1_374341_AA1197210.1	GO:0004175	endopeptidase activity	eukaryotic aspartyl protease domain containing protein, expressed	Eukaryotic aspartyl protease family protein	0	0	0	0	0	0	0	-3.11319
TRIAE_CS42_5AL_TGACv1_374577_AA1203630.1	GO:0004175	endopeptidase activity	OsSub58 - Putative Subtilisin homologue, expressed	Subtilisin-like protease	0	0	0	0	0	0	0	-1.92273
TRIAE_CS42_5BL_TGACv1_404600_AA1305780.1	GO:0004175	endopeptidase activity	OsSub58 - Putative Subtilisin homologue, expressed	Subtilisin-like protease	0	0	0	0	0	0	0	-1.76365
TRIAE_CS42_5BL_TGACv1_409311_AA1365760.1	GO:0004175	endopeptidase activity	OsSub59 - Putative Subtilisin homologue, expressed	Subtilisin-like protease	0	0	0	0	0	0	0	-1.62393
TRIAE_CS42_5DL_TGACv1_433220_AA1406050.1	GO:0004175	endopeptidase activity	aspartic proteinase, putative, expressed	Eukaryotic aspartyl protease family protein	0	0	0	0	0	0	0	-1.8745
TRIAE_CS42_6AL_TGACv1_474709_AA1535780.1	GO:0004175	endopeptidase activity	aspartic proteinase nepenthesin-2 precursor, putative, expressed	Eukaryotic aspartyl protease family protein	1.56043	0	0	0	0	0	0	1.34544
TRIAE_CS42_6BL_TGACv1_499536_AA1585160.1	GO:0004175	endopeptidase activity	OsSub22 - Putative Subtilisin homologue, expressed	Subtilisin-like protease	0	0	0	0	0	0	0	1.37606
TRIAE_CS42_6DL_TGACv1_526923_AA1695130.1	GO:0004175	endopeptidase activity	OsSub22 - Putative Subtilisin homologue, expressed	Subtilisin-like protease	0	0	0	0	0	0	0	1.37606
TRIAE_CS42_7AS_TGACv1_569155_AA1808750.1	GO:0004175	endopeptidase activity	aspartic proteinase nepenthesin-2 precursor, putative, expressed	Eukaryotic aspartyl protease family protein	0	0	0	0	0	0	0	-1.23906
TRIAE_CS42_7AS_TGACv1_569157_AA1808780.1	GO:0004175	endopeptidase activity	aspartic proteinase nepenthesin-2 precursor, putative, expressed	Eukaryotic aspartyl protease family protein	0	0	0	0	0	0	0	-1.35271
TRIAE_CS42_7AS_TGACv1_570483_AA1836420.1	GO:0004175	endopeptidase activity	aspartic proteinase nepenthesin-2 precursor, putative, expressed	Eukaryotic aspartyl protease family protein	0	0	0	0	0	0	0	-1.23906
TRIAE_CS42_7BS_TGACv1_591943_AA1926250.1	GO:0004175	endopeptidase activity	aspartic proteinase nepenthesin-2 precursor, putative, expressed	Eukaryotic aspartyl protease family protein	0	0	0	2.94156	0	0	0	5.21269
TRIAE_CS42_7DS_TGACv1_621804_AA2026600.1	GO:0004175	endopeptidase activity	aspartic proteinase nepenthesin-2 precursor, putative, expressed	Eukaryotic aspartyl protease family protein	0	0	0	2.94156	0	0	0	5.21269
TRIAE_CS42_7DS_TGACv1_621940_AA2029820.1	GO:0004175	endopeptidase activity	aspartic proteinase nepenthesin-2 precursor, putative, expressed	Eukaryotic aspartyl protease family protein	0	0	0	0	0	0	0	-1.23906
TRIAE_CS42_7DS_TGACv1_622777_AA2045170.1	GO:0004175	endopeptidase activity	aspartic proteinase nepenthesin-2 precursor, putative, expressed	Eukaryotic aspartyl protease family protein	0	0	0	0	0	0	0	-1.33657
TRIAE_CS42_7DS_TGACv1_626018_AA2066170.1	GO:0004175	endopeptidase activity	aspartic proteinase nepenthesin-2 precursor, putative, expressed	Eukaryotic aspartyl protease family protein	0	0	0	0	0	0	0	-1.25164
TRIAE_CS42_U_TGACv1_642511_AA2118750.1	GO:0004175	endopeptidase activity	aspartic proteinase nepenthesin-2 precursor, putative, expressed	Eukaryotic aspartyl protease family protein	1.64987	1.02816	0	0	0	0	0	1.39926
TRIAE_CS42_U_TGACv1_642543_AA2119360.1	GO:0004175	endopeptidase activity	OsSub22 - Putative Subtilisin homologue, expressed	Subtilisin-like protease	0	0	0	0	0	0	0	1.37606
TRIAE_CS42_2AL_TGACv1_093145_AA0273230.1	GO:0016762	xyloglucan:xyloglucosyl transferase acti...	glycosyl hydrolases family 16 protein, protein, expressed	xyloglucan endotransglucosylase/hydrolase 9	0	0	0	0	0	0	0	-1.98765
TRIAE_CS42_2BL_TGACv1_131468_AA0428210.1	GO:0016762	xyloglucan:xyloglucosyl transferase acti...	glycosyl hydrolases family 16 protein, protein, expressed	xyloglucan endotransglucosylase/hydrolase 9	0	0	0	0	0	0	0	-2.28634
TRIAE_CS42_2DL_TGACv1_160567_AA0551820.1	GO:0016762	xyloglucan:xyloglucosyl transferase acti...	glycosyl hydrolases family 16 protein, protein, expressed	xyloglucan endotransglucosylase/hydrolase 9	0	0	0	0	0	0	0	-1.90132
TRIAE_CS42_3AS_TGACv1_211994_AA0696540.1	GO:0016762	xyloglucan:xyloglucosyl transferase acti...	glycosyl hydrolases family 16, putative, expressed	xyloglucan endotransglucosylase/hydrolase 25	0	0	0	0	0	0	0	1.73126
TRIAE_CS42_3AS_TGACv1_212195_AA0698660.1	GO:0016762	xyloglucan:xyloglucosyl transferase acti...	glycosyl hydrolases family 16, putative, expressed	xyloglucan endotransglucosylase/hydrolase 25	0	0	0	0	0	0	0	1.44515
TRIAE_CS42_3B_TGACv1_220996_AA0726290.1	GO:0016762	xyloglucan:xyloglucosyl transferase acti...	glycosyl hydrolases family 16, putative, expressed	xyloglucan endotransglucosylase/hydrolase 25	0	0	0	0	0	0	0	1.22338
TRIAE_CS42_3B_TGACv1_220996_AA0726300.1	GO:0016762	xyloglucan:xyloglucosyl transferase acti...	glycosyl hydrolases family 16, putative, expressed	xyloglucan endotransglucosylase/hydrolase 25	0	0	0	0	0	0	0	1.67665
TRIAE_CS42_3DS_TGACv1_271869_AA0909750.1	GO:0016762	xyloglucan:xyloglucosyl transferase acti...	glycosyl hydrolases family 16, putative, expressed	xyloglucan endotransglucosylase/hydrolase 25	0	0	0	0	0	0	0	1.7234
TRIAE_CS42_3DS_TGACv1_271881_AA0910150.2	GO:0016762	xyloglucan:xyloglucosyl transferase acti...	glycosyl hydrolases family 16, putative, expressed	xyloglucan endotransglucosylase/hydrolase 25	0	0	0	0	0	0	0	1.82505
TRIAE_CS42_4AL_TGACv1_288495_AA0950130.1	GO:0016762	xyloglucan:xyloglucosyl transferase acti...	glycosyl hydrolases family 16, putative, expressed	xyloglucan endotransglucosylase/hydrolase 30	0	2.87202	1.65735	1.28136	0	0	0	2.04504
TRIAE_CS42_4AS_TGACv1_306380_AA1007280.1	GO:0016762	xyloglucan:xyloglucosyl transferase acti...	glycosyl hydrolases family 16, putative, expressed	xyloglucan endotransglucosylase/hydrolase 28	0	0	0	0	0	0	0	-2.00966
TRIAE_CS42_4BL_TGACv1_321880_AA1066560.1	GO:0016762	xyloglucan:xyloglucosyl transferase acti...	glycosyl hydrolases family 16, putative, expressed	xyloglucan endotransglucosylase/hydrolase 28	0	0	0	0	0	0	0	-1.96384
TRIAE_CS42_5AL_TGACv1_375157_AA1217080.1	GO:0016762	xyloglucan:xyloglucosyl transferase acti...	glycosyl hydrolases family 16, putative, expressed	xyloglucan endotransglucosylase/hydrolase 28	0	0	0	0	0	0	0	-3.49118
TRIAE_CS42_5BL_TGACv1_405757_AA1334780.1	GO:0016762	xyloglucan:xyloglucosyl transferase acti...	glycosyl hydrolases family 16, putative, expressed	xyloglucan endotransglucosylase/hydrolase 28	0	0	0	0	0	0	0	-3.49118
TRIAE_CS42_5DL_TGACv1_434660_AA1439650.1	GO:0016762	xyloglucan:xyloglucosyl transferase acti...	glycosyl hydrolases family 16, putative, expressed	xyloglucan endotransglucosylase/hydrolase 28	0	0	0	0	0	0	0	-3.49118
TRIAE_CS42_5DL_TGACv1_435640_AA1452930.1	GO:0016762	xyloglucan:xyloglucosyl transferase acti...	glycosyl hydrolases family 16, putative, expressed	xyloglucan endotransglucosylase/hydrolase 30	0	2.76394	1.69519	1.31147	0	0	0	2.09014
TRIAE_CS42_6AL_TGACv1_471193_AA1504410.1	GO:0016762	xyloglucan:xyloglucosyl transferase acti...	glycosyl hydrolases family 16, putative, expressed	xyloglucan endotransglucosylase/hydrolase 28	3.15972	0	0	0	0	0	0	1.62647
TRIAE_CS42_6BL_TGACv1_499987_AA1596570.1	GO:0016762	xyloglucan:xyloglucosyl transferase acti...	glycosyl hydrolases family 16, putative, expressed	xyloglucan endotransglucosylase/hydrolase 28	3.03897	0	0	0	0	0	0	1.64662
TRIAE_CS42_6DL_TGACv1_527544_AA1705570.1	GO:0016762	xyloglucan:xyloglucosyl transferase acti...	glycosyl hydrolases family 16, putative, expressed	xyloglucan endotransglucosylase/hydrolase 28	3.15972	0	0	0	0	0	0	1.62647
TRIAE_CS42_7AL_TGACv1_557236_AA1778610.1	GO:0016762	xyloglucan:xyloglucosyl transferase acti...	glycosyl hydrolases family 16, putative, expressed	xyloglucan endotransglucosylase/hydrolase 32	0	0	0	0	0	0	0	-1.33187
TRIAE_CS42_7AL_TGACv1_557494_AA1782120.1	GO:0016762	xyloglucan:xyloglucosyl transferase acti...	glycosyl hydrolases family 16, putative, expressed	xyloglucan endotransglucosylase/hydrolase 25	0	0	0	0	0	0	0	1.91383
TRIAE_CS42_7AL_TGACv1_557923_AA1787790.1	GO:0016762	xyloglucan:xyloglucosyl transferase acti...	glycosyl hydrolases family 16, putative, expressed	Xyloglucan endotransglucosylase/hydrolase family protein	0	0	0	1.02255	0	0	0	5.54509
TRIAE_CS42_7AL_TGACv1_559747_AA1800680.1	GO:0016762	xyloglucan:xyloglucosyl transferase acti...	glycosyl hydrolases family 16, putative, expressed	Xyloglucan endotransglucosylase/hydrolase family protein	0	0	0	1.02255	0	0	0	5.52238
TRIAE_CS42_7BL_TGACv1_576916_AA1859680.1	GO:0016762	xyloglucan:xyloglucosyl transferase acti...	glycosyl hydrolases family 16, putative, expressed	xyloglucan endotransglucosylase/hydrolase 25	0	0	0	0	0	1.13761	0	2.97004
TRIAE_CS42_7BL_TGACv1_576920_AA1859790.1	GO:0016762	xyloglucan:xyloglucosyl transferase acti...	glycosyl hydrolases family 16, putative, expressed	Xyloglucan endotransglucosylase/hydrolase family protein	0	0	0	1.02255	0	0	0	5.54509
TRIAE_CS42_7BL_TGACv1_576920_AA1859830.1	GO:0016762	xyloglucan:xyloglucosyl transferase acti...	glycosyl hydrolases family 16, putative, expressed	xyloglucan endotransglucosylase/hydrolase 25	0	0	0	0	0	0	0	2.59621
TRIAE_CS42_7DL_TGACv1_602644_AA1963690.2	GO:0016762	xyloglucan:xyloglucosyl transferase acti...	glycosyl hydrolases family 16, putative, expressed	xyloglucan endotransglucosylase/hydrolase 25	0	0	0	0	0	0	0	1.49417
TRIAE_CS42_7DL_TGACv1_603210_AA1978410.1	GO:0016762	xyloglucan:xyloglucosyl transferase acti...	glycosyl hydrolases family 16, putative, expressed	Xyloglucan endotransglucosylase/hydrolase family protein	0	0	0	-1.45224	0	0	0	5.50897
TRIAE_CS42_7DL_TGACv1_603921_AA1991090.1	GO:0016762	xyloglucan:xyloglucosyl transferase acti...	glycosyl hydrolases family 16, putative, expressed	xyloglucan endotransglucosylase/hydrolase 32	0	0	0	0	0	0	0	-1.33187
TRIAE_CS42_7DL_TGACv1_603987_AA1992050.1	GO:0016762	xyloglucan:xyloglucosyl transferase acti...	glycosyl hydrolases family 16, putative, expressed	xyloglucan endotransglucosylase/hydrolase 25	0	0	0	0	0	0	0	1.55301
TRIAE_CS42_U_TGACv1_694116_AA2161830.1	GO:0016762	xyloglucan:xyloglucosyl transferase acti...	glycosyl hydrolases family 16, putative, expressed	xyloglucan endotransglucosylase/hydrolase 25	0	0	0	0	0	0	0	1.22722
TRIAE_CS42_1DL_TGACv1_062629_AA0217520.1	GO:0045735	nutrient reservoir activity	cupin domain containing protein, expressed	11S seed storage protein	0	0	0	0	0	0	0	6.78439
TRIAE_CS42_3AL_TGACv1_194142_AA0627390.1	GO:0045735	nutrient reservoir activity	cupin domain containing protein, expressed	11S seed storage protein	0	0	0	0	0	0	0	3.92227
TRIAE_CS42_3B_TGACv1_224378_AA0796080.1	GO:0045735	nutrient reservoir activity	cupin domain containing protein, expressed	11S seed storage protein	0	0	0	0	0	0	0	3.92227
TRIAE_CS42_3DL_TGACv1_249219_AA0841900.1	GO:0045735	nutrient reservoir activity	cupin domain containing protein, expressed	11S seed storage protein	0	0	0	0	0	0	0	4.80072
TRIAE_CS42_3DL_TGACv1_249902_AA0858410.1	GO:0045735	nutrient reservoir activity	cupin domain containing protein, expressed	11S seed storage protein	0	0	0	0	0	0	0	3.92227
TRIAE_CS42_4AS_TGACv1_307188_AA1018200.1	GO:0045735	nutrient reservoir activity	cupin domain containing protein, expressed	Vicilin-like antimicrobial peptides 2-3	0	3.18109	0	2.82466	0	0	0	4.29159
TRIAE_CS42_4BL_TGACv1_322687_AA1072610.1	GO:0045735	nutrient reservoir activity	cupin domain containing protein, expressed	Vicilin-like antimicrobial peptides 2-3	0	0	0	2.90451	0	0	0	4.23915
TRIAE_CS42_4DL_TGACv1_343406_AA1134080.2	GO:0045735	nutrient reservoir activity	cupin domain containing protein, expressed	Vicilin-like antimicrobial peptides 2-3	0	0	0	2.90451	0	0	0	4.23915
TRIAE_CS42_5AL_TGACv1_377494_AA1247290.1	GO:0045735	nutrient reservoir activity	cupin domain containing protein, expressed	13S globulin seed storage protein 2	0	1.20924	4.81191	5.64191	0	1.82633	0	6.19151
TRIAE_CS42_5BL_TGACv1_404182_AA1288690.1	GO:0045735	nutrient reservoir activity	cupin domain containing protein, expressed	Glutelin type-B-like protein	0	0	0	0	0	0	0	3.23881
TRIAE_CS42_5BL_TGACv1_406874_AA1350840.1	GO:0045735	nutrient reservoir activity	cupin domain containing protein, expressed	13S globulin seed storage protein 2	0	1.20924	4.81191	5.64191	0	1.82633	0	6.19151
TRIAE_CS42_5DL_TGACv1_432927_AA1394750.1	GO:0045735	nutrient reservoir activity	cupin domain containing protein, expressed	13S globulin seed storage protein 2	0	1.13907	4.81431	5.61944	0	1.90591	0	6.32115
TRIAE_CS42_7AL_TGACv1_559451_AA1799730.1	GO:0045735	nutrient reservoir activity	cupin domain containing protein, expressed	11S seed storage protein	0	0	0	0	0	0	0	4.75513
TRIAE_CS42_7BL_TGACv1_576874_AA1858110.1	GO:0045735	nutrient reservoir activity	cupin domain containing protein, expressed	11S seed storage protein	0	0	0	0	0	0	0	2.94029
TRIAE_CS42_7DL_TGACv1_603297_AA1980350.1	GO:0045735	nutrient reservoir activity	cupin domain containing protein, expressed	11S seed storage protein	0	0	0	0	0	0	0	2.94029
TRIAE_CS42_U_TGACv1_654158_AA2150530.1	GO:0045735	nutrient reservoir activity	cupin domain containing protein, expressed	11S seed storage protein	0	0	0	0	0	0	0	6.78439
TRIAE_CS42_1AL_TGACv1_002153_AA0039220.1	GO:0019139	cytokinin dehydrogenase activity	cytokinin dehydrogenase precursor, putative, expressed	Cytokinin dehydrogenase 3	0	0	0	0	0	-2.30233	0	-3.52788
TRIAE_CS42_1AL_TGACv1_002523_AA0042820.1	GO:0019139	cytokinin dehydrogenase activity	cytokinin dehydrogenase precursor, putative, expressed	cytokinin oxidase/dehydrogenase 1	0	0	0	2.77741	0	0	0	2.9922
TRIAE_CS42_1BL_TGACv1_031106_AA0107890.1	GO:0019139	cytokinin dehydrogenase activity	cytokinin dehydrogenase precursor, putative, expressed	Cytokinin dehydrogenase 3	0	0	0	0	0	-2.30233	0	-3.52788
TRIAE_CS42_1BL_TGACv1_031866_AA0122010.1	GO:0019139	cytokinin dehydrogenase activity	cytokinin dehydrogenase precursor, putative, expressed	cytokinin oxidase/dehydrogenase 1	0	0	0	2.77741	0	0	0	2.9922
TRIAE_CS42_1DL_TGACv1_061811_AA0203710.1	GO:0019139	cytokinin dehydrogenase activity	cytokinin dehydrogenase precursor, putative, expressed	cytokinin oxidase/dehydrogenase 1	0	0	0	2.77741	0	0	0	2.9922
TRIAE_CS42_3AL_TGACv1_194363_AA0631800.1	GO:0019139	cytokinin dehydrogenase activity	cytokinin dehydrogenase precursor, putative, expressed	cytokinin oxidase/dehydrogenase 1	2.14276	0	0	-1.66818	0	0	0	1.73304
TRIAE_CS42_3B_TGACv1_225183_AA0805930.1	GO:0019139	cytokinin dehydrogenase activity	cytokinin dehydrogenase precursor, putative, expressed	cytokinin oxidase/dehydrogenase 1	2.1596	0	0	-1.74048	0	0	0	1.75594
TRIAE_CS42_3DL_TGACv1_249285_AA0844270.1	GO:0019139	cytokinin dehydrogenase activity	cytokinin dehydrogenase precursor, putative, expressed	cytokinin oxidase/dehydrogenase 1	2.1596	0	0	-1.74048	0	0	0	1.73328
TRIAE_CS42_7AL_TGACv1_556452_AA1763270.1	GO:0019139	cytokinin dehydrogenase activity	cytokinin dehydrogenase precursor, putative, expressed	Cytokinin dehydrogenase 11	0	0	0	0	0	0	0	1.29901
TRIAE_CS42_7BL_TGACv1_580121_AA1912120.1	GO:0019139	cytokinin dehydrogenase activity	cytokinin dehydrogenase precursor, putative, expressed	Cytokinin dehydrogenase 11	0	0	0	0	0	0	0	1.29901
TRIAE_CS42_7DL_TGACv1_603091_AA1975740.1	GO:0019139	cytokinin dehydrogenase activity	cytokinin dehydrogenase precursor, putative, expressed	Cytokinin dehydrogenase 11	-1.00101	0	0	0	0	0	0	1.32697
TRIAE_CS42_U_TGACv1_641487_AA2096190.1	GO:0019139	cytokinin dehydrogenase activity	cytokinin dehydrogenase precursor, putative, expressed	Cytokinin dehydrogenase 5	1.20474	0	0	-1.83641	0	0	0	1.45987

## Sheet: Total MF Cran FL SPK
TOTAL CRANBROOK FLAG LEAF MF ENRICHMENT:
Genes	GO.ID	Term	Rice annotation	Barley annotation	CF T0 vs. T1	CF T0 vs. T2	CS T0 vs. T1	CS T0 vs. T2	HF T0 vs. T1	HF T0 vs. T2	HS T0 vs. T1	HS T0 vs. T2
TRIAE_CS42_7AS_TGACv1_569469_AA1816750.1	GO:0022857	transmembrane transporter activity	ABC transporter, ATP-binding protein, putative, expressed	ABC transporter C family member 10	0	1.91557	0	1.81376	0	0	0	0
TRIAE_CS42_7AS_TGACv1_570792_AA1840950.1	GO:0022857	transmembrane transporter activity	ABC transporter, ATP-binding protein, putative, expressed	ABC transporter C family member 10	1.36899	1.43236	0	0	0	0	0	0
TRIAE_CS42_7AS_TGACv1_570792_AA1840980.2	GO:0022857	transmembrane transporter activity	ABC transporter, ATP-binding protein, putative, expressed	ABC transporter C family member 10	1.46764	2.24971	1.65523	2.29851	0	0	0	0
TRIAE_CS42_7BS_TGACv1_591915_AA1925520.3	GO:0022857	transmembrane transporter activity	ABC transporter, ATP-binding protein, putative, expressed	ABC transporter C family member 10	0	1.17377	0	0	0	0	0	0
TRIAE_CS42_7BS_TGACv1_593855_AA1954840.1	GO:0022857	transmembrane transporter activity	ABC transporter, ATP-binding protein, putative, expressed	ABC transporter C family member 10	0	1.91557	0	1.81376	0	0	0	0
TRIAE_CS42_7DS_TGACv1_621612_AA2020950.1	GO:0022857	transmembrane transporter activity	ABC transporter, ATP-binding protein, putative, expressed	ABC transporter C family member 10	1.7295	2.5125	1.59858	1.98445	0	0	0	0
TRIAE_CS42_7DS_TGACv1_621612_AA2021000.1	GO:0022857	transmembrane transporter activity	ABC transporter, ATP-binding protein, putative, expressed	ABC transporter C family member 10	1.47323	2.24577	1.66253	2.32038	0	0	0	0
TRIAE_CS42_7DS_TGACv1_625271_AA2064770.1	GO:0022857	transmembrane transporter activity	ABC transporter, ATP-binding protein, putative, expressed	ABC transporter C family member 10	0	1.91557	0	1.81376	0	0	0	0
TRIAE_CS42_U_TGACv1_641834_AA2105280.1	GO:0022857	transmembrane transporter activity	ABC transporter, ATP-binding protein, putative, expressed	ABC transporter C family member 10	1.00204	1.89574	0	1.82572	0	0	0	0
TRIAE_CS42_1AL_TGACv1_003606_AA0050640.1	GO:0022857	transmembrane transporter activity	ABC transporter family protein, putative, expressed	ABC transporter C family member 2	2.29902	1.87766	0	0	0	0	0	0
TRIAE_CS42_3AS_TGACv1_211403_AA0689800.1	GO:0022857	transmembrane transporter activity	ABC transporter family protein, putative, expressed	ABC transporter C family member 3	0	-2.00969	-1.0597	-1.98298	0	0	0	0
TRIAE_CS42_3B_TGACv1_222340_AA0762490.1	GO:0022857	transmembrane transporter activity	ABC transporter family protein, putative, expressed	ABC transporter C family member 3	0	-2.08299	0	-1.88477	0	0	0	0
TRIAE_CS42_3DS_TGACv1_273334_AA0930440.1	GO:0022857	transmembrane transporter activity	ABC transporter family protein, putative, expressed	ABC transporter C family member 3	0	-2.00969	-1.05585	-1.98298	0	0	0	0
TRIAE_CS42_4AS_TGACv1_307167_AA1017950.1	GO:0022857	transmembrane transporter activity	ABC transporter family protein, putative, expressed	ABC transporter C family member 3	1.15	0	0	0	0	0	0	1.17782
TRIAE_CS42_4BL_TGACv1_320755_AA1047930.1	GO:0022857	transmembrane transporter activity	ABC transporter family protein, putative, expressed	ABC transporter C family member 3	1.28907	0	0	0	0	0	0	1.21328
TRIAE_CS42_7AL_TGACv1_557698_AA1784900.1	GO:0022857	transmembrane transporter activity	ABC transporter family protein, putative, expressed	ABC transporter C family member 8	1.49687	1.65775	0	1.17765	0	0	0	1.18329
TRIAE_CS42_7BL_TGACv1_576793_AA1855160.1	GO:0022857	transmembrane transporter activity	ABC transporter family protein, putative, expressed	ABC transporter C family member 8	1.49775	1.65951	0	1.17765	0	0	0	1.19784
TRIAE_CS42_7DL_TGACv1_603165_AA1977410.1	GO:0022857	transmembrane transporter activity	ABC transporter family protein, putative, expressed	ABC transporter C family member 8	1.49775	1.65951	0	1.17765	0	0	0	1.18329
TRIAE_CS42_3DL_TGACv1_250027_AA0860630.10	GO:0022857	transmembrane transporter activity	ABC transporter, ATP-binding protein, putative, expressed	ABC transporter D family member 1	0	1.46178	0	0	0	0	0	0
TRIAE_CS42_3B_TGACv1_225687_AA0811060.1	GO:0022857	transmembrane transporter activity	amino acid permease family protein, putative, expressed	Amino-acid permease BAT1 homolog	0	-2.50789	0	-1.1131	0	0	0	0
TRIAE_CS42_U_TGACv1_641120_AA2086090.1	GO:0022857	transmembrane transporter activity	amino acid permease family protein, putative, expressed	Amino-acid permease BAT1 homolog	0	-2.50789	0	-1.1131	0	0	0	0
TRIAE_CS42_1AL_TGACv1_001355_AA0029220.1	GO:0022857	transmembrane transporter activity	calcium-transporting ATPase, plasma membrane-type, putative, expressed	calcium-transporting ATPase, putative	2.32343	0	1.81688	1.28332	0	0	0	1.89753
TRIAE_CS42_1DL_TGACv1_062322_AA0212540.1	GO:0022857	transmembrane transporter activity	calcium-transporting ATPase, plasma membrane-type, putative, expressed	calcium-transporting ATPase, putative	2.32343	0	1.81688	1.28332	0	0	0	1.89753
TRIAE_CS42_4AS_TGACv1_306881_AA1014450.4	GO:0022857	transmembrane transporter activity	calcium-transporting ATPase, plasma membrane-type, putative, expressed	calcium-transporting ATPase, putative	2.11375	1.51148	0	0	0	0	0	0
TRIAE_CS42_4BL_TGACv1_322716_AA1072800.2	GO:0022857	transmembrane transporter activity	calcium-transporting ATPase, plasma membrane-type, putative, expressed	calcium-transporting ATPase, putative	2.11375	1.51148	0	0	0	0	0	0
TRIAE_CS42_4DL_TGACv1_342814_AA1122680.1	GO:0022857	transmembrane transporter activity	calcium-transporting ATPase, plasma membrane-type, putative, expressed	calcium-transporting ATPase, putative	2.11375	1.51148	0	0	0	0	0	0
TRIAE_CS42_5BL_TGACv1_407027_AA1352650.1	GO:0022857	transmembrane transporter activity	calcium-transporting ATPase, plasma membrane-type, putative, expressed	calcium-transporting ATPase, putative	1.51698	0	0	0	0	0	0	0
TRIAE_CS42_5DL_TGACv1_434439_AA1436060.1	GO:0022857	transmembrane transporter activity	calcium-transporting ATPase, plasma membrane-type, putative, expressed	calcium-transporting ATPase, putative	1.68429	0	0	0	0	0	0	0
TRIAE_CS42_7BL_TGACv1_578438_AA1894820.1	GO:0022857	transmembrane transporter activity	OsHKT2;1 - Na+ transporter, expressed	Cation transporter HKT1	1.18778	0	0	1.5545	0	0	0	1.10392
TRIAE_CS42_4AS_TGACv1_306485_AA1008950.1	GO:0022857	transmembrane transporter activity	cation efflux family protein, putative, expressed	Cation-efflux pump FieF	0	-1.8301	-1.18067	-1.56888	0	0	0	0
TRIAE_CS42_4BL_TGACv1_320346_AA1036230.1	GO:0022857	transmembrane transporter activity	cation efflux family protein, putative, expressed	Cation-efflux pump FieF	0	-1.83119	-1.18219	-1.5704	0	0	0	0
TRIAE_CS42_4AL_TGACv1_288181_AA0939610.1	GO:0022857	transmembrane transporter activity	amino acid permease, putative, expressed	cationic amino acid transporter 2	0	-1.67137	-1.00971	-2.87905	0	0	0	0
TRIAE_CS42_4BS_TGACv1_328808_AA1093950.1	GO:0022857	transmembrane transporter activity	amino acid permease, putative, expressed	cationic amino acid transporter 2	0	-1.67137	-1.00222	-2.71223	0	0	0	0
TRIAE_CS42_3AS_TGACv1_210938_AA0681630.1	GO:0022857	transmembrane transporter activity	chloride channel protein, putative, expressed	chloride channel C	0	1.53378	1.03001	1.15419	0	0	0	2.34322
TRIAE_CS42_3B_TGACv1_221877_AA0752340.1	GO:0022857	transmembrane transporter activity	chloride channel protein, putative, expressed	chloride channel C	0	1.53378	1.03001	1.15419	0	0	0	2.34322
TRIAE_CS42_3DS_TGACv1_272832_AA0925630.1	GO:0022857	transmembrane transporter activity	chloride channel protein, putative, expressed	chloride channel C	0	2.68888	0	0	0	0	0	0
TRIAE_CS42_6AL_TGACv1_472424_AA1521920.1	GO:0022857	transmembrane transporter activity	glutamate receptor, putative, expressed	glutamate receptor 2.8	3.9266	2.84059	0	1.66478	0	0	0	1.06749
TRIAE_CS42_6BL_TGACv1_499694_AA1589340.1	GO:0022857	transmembrane transporter activity	glutamate receptor, putative, expressed	glutamate receptor 2.8	0	2.26709	0	0	0	0	0	0
TRIAE_CS42_7AS_TGACv1_570947_AA1842840.1	GO:0022857	transmembrane transporter activity	glutamate receptor, putative, expressed	glutamate receptor 2.8	2.7522	0	0	0	0	0	0	0
TRIAE_CS42_7AL_TGACv1_559441_AA1799650.1	GO:0022857	transmembrane transporter activity	transporter, monovalent cation:proton antiporter-2 family, putative, expressed	Glutathione-regulated potassium-efflux system protein	1.13317	0	0	0	0	0	0	0
TRIAE_CS42_7BL_TGACv1_576842_AA1857060.2	GO:0022857	transmembrane transporter activity	transporter, monovalent cation:proton antiporter-2 family, putative, expressed	Glutathione-regulated potassium-efflux system protein	1.13317	0	0	0	0	0	0	0
TRIAE_CS42_2BL_TGACv1_130461_AA0411910.3	GO:0022857	transmembrane transporter activity	OsHKT1;1 - Na+ transporter, expressed	high-affinity K+ transporter 1	2.22508	3.90106	1.67504	1.92925	0	0	0	2.06657
TRIAE_CS42_2DL_TGACv1_157944_AA0502880.1	GO:0022857	transmembrane transporter activity	OsHKT1;1 - Na+ transporter, expressed	high-affinity K+ transporter 1	2.22508	3.90106	1.67504	1.92925	0	0	0	2.06657
TRIAE_CS42_2BL_TGACv1_129294_AA0376980.1	GO:0022857	transmembrane transporter activity	OsHKT1;4 - Na+ transporter, expressed	HKT14-1	0	5.14128	3.58293	4.05255	0	0	0	3.01014
TRIAE_CS42_2BL_TGACv1_130461_AA0411900.1	GO:0022857	transmembrane transporter activity	OsHKT1;4 - Na+ transporter, expressed	HKT14-1	1.89941	6.23618	2.35296	2.05465	0	0	0	1.95327
TRIAE_CS42_2DL_TGACv1_157944_AA0502890.1	GO:0022857	transmembrane transporter activity	OsHKT1;4 - Na+ transporter, expressed	HKT14-1	1.89941	6.22521	2.33718	1.99565	0	0	0	2.11185
TRIAE_CS42_2AL_TGACv1_092923_AA0267160.1	GO:0022857	transmembrane transporter activity	transporter family protein, putative, expressed	inositol transporter 2	-1.34762	-2.08578	0	0	0	0	0	1.51412
TRIAE_CS42_2BL_TGACv1_129659_AA0391970.2	GO:0022857	transmembrane transporter activity	transporter family protein, putative, expressed	inositol transporter 2	-1.35424	-2.0775	0	0	0	0	0	1.49736
TRIAE_CS42_2DL_TGACv1_160191_AA0547960.1	GO:0022857	transmembrane transporter activity	transporter family protein, putative, expressed	inositol transporter 2	-1.35424	-2.0775	0	0	0	0	0	1.49736
TRIAE_CS42_1AL_TGACv1_001385_AA0029740.1	GO:0022857	transmembrane transporter activity	MDR-like ABC transporter, putative, expressed	Lipid A export ATP-binding/permease protein MsbA	0	2.60392	0	0	0	0	0	0
TRIAE_CS42_1BL_TGACv1_030467_AA0091630.1	GO:0022857	transmembrane transporter activity	MDR-like ABC transporter, putative, expressed	Lipid A export ATP-binding/permease protein MsbA	0	2.60392	0	0	0	0	0	0
TRIAE_CS42_1DL_TGACv1_062202_AA0210450.1	GO:0022857	transmembrane transporter activity	MDR-like ABC transporter, putative, expressed	Lipid A export ATP-binding/permease protein MsbA	0	1.55757	0	1.09984	0	0	0	0
TRIAE_CS42_3AL_TGACv1_196006_AA0656410.1	GO:0022857	transmembrane transporter activity	MDR-like ABC transporter, putative, expressed	Lipid A export ATP-binding/permease protein MsbA	0	2.24482	0	1.74162	0	0	0	2.25869
TRIAE_CS42_3B_TGACv1_222188_AA0759350.7	GO:0022857	transmembrane transporter activity	MDR-like ABC transporter, putative, expressed	Lipid A export ATP-binding/permease protein MsbA	0	2.26576	0	1.75083	0	0	0	2.27778
TRIAE_CS42_3DL_TGACv1_249959_AA0859180.4	GO:0022857	transmembrane transporter activity	MDR-like ABC transporter, putative, expressed	Lipid A export ATP-binding/permease protein MsbA	0	2.13917	0	1.67687	0	0	0	2.29446
TRIAE_CS42_4BL_TGACv1_321060_AA1054580.1	GO:0022857	transmembrane transporter activity	ABC transporter, ATP-binding protein, putative, expressed	Lipid A export ATP-binding/permease protein MsbA	2.39999	2.07902	0	0	0	0	0	0
TRIAE_CS42_4DL_TGACv1_345036_AA1151190.1	GO:0022857	transmembrane transporter activity	ABC transporter, ATP-binding protein, putative, expressed	Lipid A export ATP-binding/permease protein MsbA	2.39999	2.07902	0	0	0	0	0	0
TRIAE_CS42_7DS_TGACv1_624260_AA2060130.1	GO:0022857	transmembrane transporter activity	multidrug resistance protein, putative, expressed	Lipid A export ATP-binding/permease protein MsbA	0	-1.34806	0	0	0	0	0	0
TRIAE_CS42_2BL_TGACv1_129806_AA0396750.1	GO:0022857	transmembrane transporter activity	MATE efflux family protein, putative, expressed	MATE efflux family protein	-1.38272	-1.6525	0	0	0	0	0	0
TRIAE_CS42_2BL_TGACv1_131454_AA0427950.1	GO:0022857	transmembrane transporter activity	MATE efflux family protein, putative, expressed	MATE efflux family protein	3.54854	0	0	-1.89748	0	0	0	0
TRIAE_CS42_2DL_TGACv1_158536_AA0521220.1	GO:0022857	transmembrane transporter activity	MATE domain containing protein, expressed	MATE efflux family protein	3.43797	0	0	-1.76283	0	0	0	0
TRIAE_CS42_3B_TGACv1_221753_AA0749220.1	GO:0022857	transmembrane transporter activity	MATE efflux family protein, putative, expressed	MATE efflux family protein	0	2.01274	0	0	0	0	0	0
TRIAE_CS42_3B_TGACv1_222169_AA0758800.1	GO:0022857	transmembrane transporter activity	MATE efflux family protein, putative, expressed	MATE efflux family protein	0	2.01265	0	1.02821	0	0	0	0
TRIAE_CS42_3B_TGACv1_224307_AA0795120.1	GO:0022857	transmembrane transporter activity	MATE efflux family protein, putative, expressed	MATE efflux family protein	0	-1.54984	0	0	0	0	0	1.49587
TRIAE_CS42_3DL_TGACv1_249527_AA0850870.1	GO:0022857	transmembrane transporter activity	MATE efflux family protein, putative, expressed	MATE efflux family protein	0	-1.47822	0	0	0	0	0	1.46341
TRIAE_CS42_4AL_TGACv1_288325_AA0944840.1	GO:0022857	transmembrane transporter activity	MATE efflux family protein, putative, expressed	MATE efflux family protein	0	-1.40069	0	2.04587	0	0	0	0
TRIAE_CS42_4AL_TGACv1_288325_AA0944850.1	GO:0022857	transmembrane transporter activity	MATE efflux family protein, putative, expressed	MATE efflux family protein	0	-1.11305	0	0	0	0	0	0
TRIAE_CS42_4AL_TGACv1_290511_AA0986150.1	GO:0022857	transmembrane transporter activity	MATE efflux family protein, putative, expressed	MATE efflux family protein	0	-2.11648	0	0	0	0	0	0
TRIAE_CS42_4BS_TGACv1_329764_AA1103790.1	GO:0022857	transmembrane transporter activity	MATE efflux family protein, putative, expressed	MATE efflux family protein	0	-1.11305	0	0	0	0	0	0
TRIAE_CS42_4DS_TGACv1_361072_AA1160410.1	GO:0022857	transmembrane transporter activity	MATE efflux family protein, putative, expressed	MATE efflux family protein	0	-1.11305	0	0	0	0	0	0
TRIAE_CS42_4DS_TGACv1_361072_AA1160420.1	GO:0022857	transmembrane transporter activity	MATE efflux family protein, putative, expressed	MATE efflux family protein	0	-1.40069	0	2.04587	0	0	0	0
TRIAE_CS42_5AL_TGACv1_374912_AA1211750.1	GO:0022857	transmembrane transporter activity	MATE efflux family protein, putative, expressed	MATE efflux family protein	1.88343	0	-2.43238	-3.48463	0	0	0	0
TRIAE_CS42_5BL_TGACv1_405494_AA1328630.1	GO:0022857	transmembrane transporter activity	MATE efflux family protein, putative, expressed	MATE efflux family protein	0	-1.94982	0	0	0	0	0	0
TRIAE_CS42_5BL_TGACv1_406101_AA1340830.1	GO:0022857	transmembrane transporter activity	MATE efflux family protein, putative, expressed	MATE efflux family protein	1.91459	0	-2.43238	-3.48463	0	0	0	0
TRIAE_CS42_5DL_TGACv1_433216_AA1405750.1	GO:0022857	transmembrane transporter activity	MATE efflux family protein, putative, expressed	MATE efflux family protein	1.79628	0	-2.4508	-3.64977	0	0	0	0
TRIAE_CS42_5DL_TGACv1_436186_AA1459040.1	GO:0022857	transmembrane transporter activity	MATE efflux family protein, putative, expressed	MATE efflux family protein	0	-1.94982	0	0	0	0	0	0
TRIAE_CS42_7AL_TGACv1_556394_AA1762090.1	GO:0022857	transmembrane transporter activity	MATE efflux family protein, putative, expressed	MATE efflux family protein	-1.45113	-1.49171	0	0	0	0	0	0
TRIAE_CS42_7AL_TGACv1_557010_AA1774960.1	GO:0022857	transmembrane transporter activity	MATE efflux family protein, putative, expressed	MATE efflux family protein	-1.38272	-1.6525	0	0	0	0	0	0
TRIAE_CS42_7BS_TGACv1_593349_AA1950720.1	GO:0022857	transmembrane transporter activity	MATE efflux family protein, putative, expressed	MATE efflux family protein	3.36541	3.00292	0	-2.95098	0	0	0	1.88519
TRIAE_CS42_7DL_TGACv1_603772_AA1989000.1	GO:0022857	transmembrane transporter activity	MATE efflux family protein, putative, expressed	MATE efflux family protein	-1.45113	-1.49171	0	0	0	0	0	0
TRIAE_CS42_7DS_TGACv1_623458_AA2053510.1	GO:0022857	transmembrane transporter activity	MATE efflux family protein, putative, expressed	MATE efflux family protein	0	-1.54984	0	0	0	0	0	1.49587
TRIAE_CS42_U_TGACv1_643135_AA2127720.1	GO:0022857	transmembrane transporter activity	MATE efflux family protein, putative, expressed	MATE efflux family protein	1.56754	1.25027	0	0	0	0	0	0
TRIAE_CS42_1AL_TGACv1_002629_AA0043900.1	GO:0022857	transmembrane transporter activity	mitochondrial ATP synthase g subunit family protein, putative, expressed	Mitochondrial ATP synthase subunit G protein	0	-1.00014	0	0	0	0	0	-1.0077
TRIAE_CS42_1BL_TGACv1_033746_AA0141810.1	GO:0022857	transmembrane transporter activity	mitochondrial ATP synthase g subunit family protein, putative, expressed	Mitochondrial ATP synthase subunit G protein	0	-1.00014	0	0	0	0	0	-1.0077
TRIAE_CS42_2AS_TGACv1_112554_AA0340810.1	GO:0022857	transmembrane transporter activity	inorganic phosphate transporter, putative, expressed	phosphate transporter 1;7	1.35161	0	0	-1.2946	0	0	0	1.25778
TRIAE_CS42_5AL_TGACv1_375089_AA1215870.1	GO:0022857	transmembrane transporter activity	inorganic phosphate transporter, putative, expressed	phosphate transporter 1;7	1.57389	0	0	-2.00031	0	0	0	3.25457
TRIAE_CS42_5BL_TGACv1_404641_AA1307160.1	GO:0022857	transmembrane transporter activity	inorganic phosphate transporter, putative, expressed	phosphate transporter 1;7	1.01509	0	0	-1.27366	0	0	0	1.22273
TRIAE_CS42_5DL_TGACv1_434312_AA1433620.1	GO:0022857	transmembrane transporter activity	inorganic phosphate transporter, putative, expressed	phosphate transporter 1;7	1.08947	0	0	-1.2768	0	0	0	1.19516
TRIAE_CS42_6DS_TGACv1_544331_AA1747810.1	GO:0022857	transmembrane transporter activity	transporter family protein, putative, expressed	polyol/monosaccharide transporter 5	1.8534	0	-1.90963	-1.9018	0	0	0	0
TRIAE_CS42_6BS_TGACv1_514103_AA1655240.1	GO:0022857	transmembrane transporter activity	potassium channel AKT2/3, putative, expressed	Potassium channel AKT2	0	1.59065	0	0	0	0	0	-1.67106
TRIAE_CS42_3AS_TGACv1_213839_AA0708020.1	GO:0022857	transmembrane transporter activity	potassium channel KAT1, putative, expressed	Potassium channel KAT2	0	1.01652	0	0	0	0	0	0
TRIAE_CS42_3B_TGACv1_223474_AA0782740.1	GO:0022857	transmembrane transporter activity	potassium channel KAT1, putative, expressed	Potassium channel KAT2	0	1.01652	0	0	0	0	0	0
TRIAE_CS42_3DS_TGACv1_271509_AA0900720.1	GO:0022857	transmembrane transporter activity	potassium channel KAT1, putative, expressed	Potassium channel KAT2	0	1.01652	0	0	0	0	0	0
TRIAE_CS42_6AS_TGACv1_485825_AA1552900.1	GO:0022857	transmembrane transporter activity	potassium channel KAT1, putative, expressed	Potassium channel KAT2	0	-2.00764	0	-1.43134	0	0	0	-2.63844
TRIAE_CS42_6BS_TGACv1_514327_AA1658390.2	GO:0022857	transmembrane transporter activity	potassium channel KAT1, putative, expressed	Potassium channel KAT2	0	-1.96125	0	0	0	0	0	0
TRIAE_CS42_6DS_TGACv1_542498_AA1722610.1	GO:0022857	transmembrane transporter activity	potassium channel KAT1, putative, expressed	Potassium channel KAT2	0	-1.93981	0	-1.30574	0	0	0	-2.28616
TRIAE_CS42_7AS_TGACv1_569084_AA1806860.1	GO:0022857	transmembrane transporter activity	potassium channel SKOR, putative, expressed	Potassium channel SKOR	0	-1.20747	0	0	0	-2.20064	0	-1.3605
TRIAE_CS42_7BS_TGACv1_592113_AA1930870.1	GO:0022857	transmembrane transporter activity	potassium channel SKOR, putative, expressed	Potassium channel SKOR	0	-1.20562	0	0	0	-2.1842	0	-1.41014
TRIAE_CS42_7DS_TGACv1_622918_AA2047250.1	GO:0022857	transmembrane transporter activity	potassium channel SKOR, putative, expressed	Potassium channel SKOR	0	-1.21089	0	0	0	-2.1842	0	-1.42298
TRIAE_CS42_2AS_TGACv1_112656_AA0342940.2	GO:0022857	transmembrane transporter activity	transporter, monovalent cation:proton antiporter-2 family, putative, expressed	sodium hydrogen exchanger 2	0	2.07608	1.57662	2.30767	0	0	0	1.28249
TRIAE_CS42_2BS_TGACv1_147212_AA0479930.3	GO:0022857	transmembrane transporter activity	transporter, monovalent cation:proton antiporter-2 family, putative, expressed	sodium hydrogen exchanger 2	0	2.07608	1.57662	2.30767	0	0	0	1.28249
TRIAE_CS42_U_TGACv1_641342_AA2092470.1	GO:0022857	transmembrane transporter activity	transporter, monovalent cation:proton antiporter-2 family, putative, expressed	sodium hydrogen exchanger 2	0	2.18414	1.57064	2.3175	0	0	0	1.33472
TRIAE_CS42_5BL_TGACv1_405846_AA1336280.1	GO:0022857	transmembrane transporter activity	transporter, monovalent cation:proton antiporter-2 family, putative, expressed	sodium hydrogen exchanger 5	-1.30838	0	0	0	0	0	0	0
TRIAE_CS42_5DL_TGACv1_433937_AA1425630.1	GO:0022857	transmembrane transporter activity	transporter, monovalent cation:proton antiporter-2 family, putative, expressed	sodium hydrogen exchanger 5	-1.30838	0	0	0	0	0	0	0
TRIAE_CS42_5BL_TGACv1_404467_AA1300780.1	GO:0022857	transmembrane transporter activity	transporter family protein, putative, expressed	Solute carrier family 22 member 1	0	3.66554	2.15815	2.16992	0	3.11752	2.32831	3.92295
TRIAE_CS42_5DL_TGACv1_433420_AA1412760.8	GO:0022857	transmembrane transporter activity	transporter family protein, putative, expressed	Solute carrier family 22 member 1	0	3.71029	2.15312	2.16698	0	0	0	0
TRIAE_CS42_U_TGACv1_642488_AA2118360.5	GO:0022857	transmembrane transporter activity	transporter family protein, putative, expressed	Solute carrier family 22 member 1	0	3.71029	2.15312	2.16698	0	3.14097	2.33906	3.93892
TRIAE_CS42_2AS_TGACv1_112955_AA0348580.1	GO:0022857	transmembrane transporter activity	organic cation transporter-related, putative, expressed	Solute carrier family 22 member 3	0	-2.16545	-2.65161	-6.36742	0	-1.17607	0	-1.61908
TRIAE_CS42_2BS_TGACv1_146117_AA0455700.1	GO:0022857	transmembrane transporter activity	organic cation transporter-related, putative, expressed	Solute carrier family 22 member 3	0	-2.16545	-2.65161	-6.36742	0	-1.17607	0	-1.61908
TRIAE_CS42_2DS_TGACv1_177926_AA0587570.1	GO:0022857	transmembrane transporter activity	organic cation transporter-related, putative, expressed	Solute carrier family 22 member 3	0	-2.16545	-2.65161	-6.36742	0	-1.17607	0	-1.61908
TRIAE_CS42_4AL_TGACv1_288481_AA0949860.1	GO:0022857	transmembrane transporter activity	organic cation transporter-related, putative, expressed	Solute carrier family 22 member 3	0	-2.28789	-2.78962	-6.1789	0	-1.11361	0	-1.70784
TRIAE_CS42_2AL_TGACv1_094339_AA0296040.1	GO:0022857	transmembrane transporter activity	sucrose transporter BoSUT1, putative, expressed	Sucrose transport protein	4.84183	0	0	0	0	0	0	2.6229
TRIAE_CS42_2BL_TGACv1_129420_AA0382960.1	GO:0022857	transmembrane transporter activity	sucrose transporter BoSUT1, putative, expressed	Sucrose transport protein	5.11978	0	0	0	0	0	0	3.01013
TRIAE_CS42_2DL_TGACv1_158295_AA0515030.1	GO:0022857	transmembrane transporter activity	sucrose transporter BoSUT1, putative, expressed	Sucrose transport protein	5.11978	0	0	0	0	0	0	3.01231
TRIAE_CS42_2BS_TGACv1_146700_AA0471080.2	GO:0022857	transmembrane transporter activity	transporter family protein, putative, expressed	sugar transporter 1	1.48881	0	0	0	0	0	0	2.47781
TRIAE_CS42_2DL_TGACv1_162738_AA0563460.1	GO:0022857	transmembrane transporter activity	transporter family protein, putative, expressed	sugar transporter 1	2.00624	0	0	0	0	0	0	0
TRIAE_CS42_4DL_TGACv1_342978_AA1126700.1	GO:0022857	transmembrane transporter activity	transporter family protein, putative, expressed	sugar transporter 1	2.29619	2.15065	-1.34961	-2.28141	0	0	0	0
TRIAE_CS42_5BS_TGACv1_423212_AA1370830.1	GO:0022857	transmembrane transporter activity	transporter family protein, putative, expressed	sugar transporter 1	-3.10981	0	0	0	0	0	0	5.43718
TRIAE_CS42_5DS_TGACv1_456513_AA1472740.1	GO:0022857	transmembrane transporter activity	transporter family protein, putative, expressed	sugar transporter 1	-3.10981	0	0	0	0	0	0	5.43718
TRIAE_CS42_1BL_TGACv1_030562_AA0094100.1	GO:0022857	transmembrane transporter activity	transporter family protein, putative, expressed	sugar transporter 11	0	1.40469	0	2.16424	0	0	0	0
TRIAE_CS42_1DL_TGACv1_062176_AA0210030.1	GO:0022857	transmembrane transporter activity	transporter family protein, putative, expressed	sugar transporter 11	0	1.40469	0	2.16424	0	0	0	0
TRIAE_CS42_2AL_TGACv1_093665_AA0284900.2	GO:0022857	transmembrane transporter activity	transporter family protein, putative, expressed	sugar transporter 9	2.30445	0	0	0	0	0	0	0
TRIAE_CS42_2DS_TGACv1_178409_AA0595120.1	GO:0022857	transmembrane transporter activity	transporter family protein, putative, expressed	sugar transporter 9	2.10651	0	0	-1.24537	0	0	0	0
TRIAE_CS42_5AS_TGACv1_392614_AA1262150.1	GO:0022857	transmembrane transporter activity	transporter family protein, putative, expressed	sugar transporter 9	1.31317	1.66393	0	0	0	0	0	0
TRIAE_CS42_5DS_TGACv1_456526_AA1473040.1	GO:0022857	transmembrane transporter activity	transporter family protein, putative, expressed	sugar transporter 9	0	1.06212	0	0	0	0	0	0
TRIAE_CS42_2BL_TGACv1_132169_AA0435800.1	GO:0022857	transmembrane transporter activity	transporter family protein, putative, expressed	sugar transporter protein 7	0	3.91103	0	1.4636	0	0	0	2.05788
TRIAE_CS42_4AS_TGACv1_307652_AA1022380.1	GO:0022857	transmembrane transporter activity	transporter family protein, putative, expressed	sugar transporter protein 7	0	-1.18417	0	0	0	0	0	6.39659
TRIAE_CS42_4BL_TGACv1_322243_AA1069920.1	GO:0022857	transmembrane transporter activity	transporter family protein, putative, expressed	sugar transporter protein 7	0	-1.09672	0	0	0	0	0	6.31212
TRIAE_CS42_5AL_TGACv1_374351_AA1197730.1	GO:0022857	transmembrane transporter activity	transporter family protein, putative, expressed	sugar transporter protein 7	0	6.46446	0	0	0	0	0	2.6371
TRIAE_CS42_5BL_TGACv1_405048_AA1318790.1	GO:0022857	transmembrane transporter activity	transporter family protein, putative, expressed	sugar transporter protein 7	0	6.95918	0	0	0	0	0	2.51551
TRIAE_CS42_5DL_TGACv1_436963_AA1464200.1	GO:0022857	transmembrane transporter activity	transporter family protein, putative, expressed	sugar transporter protein 7	0	6.46446	0	0	0	0	0	2.80559
TRIAE_CS42_6AL_TGACv1_470955_AA1499380.1	GO:0022857	transmembrane transporter activity	transporter family protein, putative, expressed	sugar transporter protein 7	0	4.72266	0	1.59268	0	0	0	2.02233
TRIAE_CS42_7DL_TGACv1_603249_AA1979140.1	GO:0022857	transmembrane transporter activity	transporter family protein, putative, expressed	sugar transporter protein 7	1.04956	3.63244	1.42389	1.85764	0	1.08961	0	1.56366
TRIAE_CS42_U_TGACv1_641365_AA2093120.1	GO:0022857	transmembrane transporter activity	transporter family protein, putative, expressed	sugar transporter protein 7	0	4.72266	0	1.59268	0	0	0	2.02233
TRIAE_CS42_4BL_TGACv1_320961_AA1052590.1	GO:0022857	transmembrane transporter activity	sulfate transporter, putative, expressed	sulfate transporter 1;2	0	2.44718	0	0	0	0	0	0
TRIAE_CS42_3AL_TGACv1_194339_AA0631270.1	GO:0022857	transmembrane transporter activity	sulfate transporter, putative, expressed	sulfate transporter 3;1	0	-2.90232	2.96587	0	0	0	0	-1.49112
TRIAE_CS42_3B_TGACv1_222291_AA0761390.1	GO:0022857	transmembrane transporter activity	sulfate transporter, putative, expressed	sulfate transporter 3;1	0	-2.90232	3.07054	0	0	0	0	-1.57873
TRIAE_CS42_3DL_TGACv1_252282_AA0889100.2	GO:0022857	transmembrane transporter activity	sulfate transporter, putative, expressed	sulfate transporter 3;1	0	-2.90232	2.96587	0	0	0	0	-1.54303
TRIAE_CS42_7AS_TGACv1_570504_AA1836730.1	GO:0022857	transmembrane transporter activity	sulfate transporter, putative, expressed	sulfate transporter 3;4	-2.28502	-1.81715	0	0	0	0	0	0
TRIAE_CS42_7DS_TGACv1_621796_AA2026250.1	GO:0022857	transmembrane transporter activity	sulfate transporter, putative, expressed	sulfate transporter 3;4	-2.28502	-1.81715	0	0	0	0	0	0
TRIAE_CS42_3DL_TGACv1_249480_AA0849790.1	GO:0022857	transmembrane transporter activity	sodium/calcium exchanger protein, putative, expressed	Vacuolar cation/proton exchanger 1a	1.47507	1.59535	0	0	0	0	0	0
TRIAE_CS42_7AS_TGACv1_570283_AA1833260.1	GO:0022857	transmembrane transporter activity	metal cation transporter, putative, expressed	Zinc transporter 10	0	-2.50399	-1.57584	-2.32321	0	0	0	-1.19582
TRIAE_CS42_7DL_TGACv1_603327_AA1981040.1	GO:0022857	transmembrane transporter activity	metal cation transporter, putative, expressed	Zinc transporter 10	0	-2.50933	-1.701	-2.30149	0	0	0	-1.15018
TRIAE_CS42_1AL_TGACv1_000915_AA0021780.1	GO:0022857	transmembrane transporter activity	metal cation transporter, putative, expressed	Zinc transporter 5	-1.68581	-2.79536	0	0	0	0	0	0
TRIAE_CS42_1BL_TGACv1_030324_AA0086740.1	GO:0022857	transmembrane transporter activity	metal cation transporter, putative, expressed	Zinc transporter 5	-1.68581	-2.79536	0	0	0	0	0	0
TRIAE_CS42_1DL_TGACv1_061188_AA0188250.1	GO:0022857	transmembrane transporter activity	metal cation transporter, putative, expressed	Zinc transporter 5	-1.68581	-2.79536	0	0	0	0	0	0
TRIAE_CS42_2BL_TGACv1_129658_AA0391920.1	GO:0022857	transmembrane transporter activity	metal cation transporter, putative, expressed	Zinc transporter 5	-1.80661	0	0	-1.1992	0	0	0	0
TRIAE_CS42_2DL_TGACv1_160080_AA0546500.1	GO:0022857	transmembrane transporter activity	metal cation transporter, putative, expressed	Zinc transporter 5	-1.80661	0	0	-1.1992	0	0	0	0
TRIAE_CS42_1BS_TGACv1_049369_AA0150920.1	GO:0022857	transmembrane transporter activity	metal cation transporter, putative, expressed	Zinc transporter 7	-1.00389	0	0	-1.3661	0	0	0	0
TRIAE_CS42_2DL_TGACv1_159221_AA0534750.1	GO:0022857	transmembrane transporter activity	metal cation transporter, putative, expressed	Zinc transporter 8	-2.24729	0	0	-4.9305	0	-2.19399	0	0
TRIAE_CS42_1AL_TGACv1_001872_AA0036170.1	GO:0003700	DNA-binding transcription factor activit...	B3 DNA binding domain containing protein, expressed	AP2/B3 transcription factor family protein	3.02277	0	0	0	0	0	0	4.29324
TRIAE_CS42_1AL_TGACv1_002863_AA0045650.1	GO:0003700	DNA-binding transcription factor activit...	B3 DNA binding domain containing protein, expressed	AP2/B3 transcription factor family protein	2.66481	0	0	0	0	0	0	5.14715
TRIAE_CS42_1BL_TGACv1_033328_AA0138790.1	GO:0003700	DNA-binding transcription factor activit...	B3 DNA binding domain containing protein, expressed	AP2/B3 transcription factor family protein	2.39164	0	0	0	0	0	0	4.9787
TRIAE_CS42_1DL_TGACv1_061710_AA0202080.1	GO:0003700	DNA-binding transcription factor activit...	B3 DNA binding domain containing protein, expressed	AP2/B3 transcription factor family protein	4.10755	0	0	0	0	0	0	4.23267
TRIAE_CS42_1DL_TGACv1_063625_AA0229300.1	GO:0003700	DNA-binding transcription factor activit...	B3 DNA binding domain containing protein, expressed	AP2/B3 transcription factor family protein	3.07593	0	0	0	0	0	0	3.52979
TRIAE_CS42_1DL_TGACv1_063924_AA0231770.1	GO:0003700	DNA-binding transcription factor activit...	B3 DNA binding domain containing protein, expressed	AP2/B3 transcription factor family protein	2.66481	0	0	0	0	0	0	5.14715
TRIAE_CS42_4AS_TGACv1_307300_AA1019280.1	GO:0003700	DNA-binding transcription factor activit...	AP2 domain containing protein, expressed	AP2-like ethylene-responsive transcription factor	-1.12741	-1.26488	0	0	0	0	0	0
TRIAE_CS42_4BL_TGACv1_321980_AA1067430.1	GO:0003700	DNA-binding transcription factor activit...	AP2/EREBP transcription factor BABY BOOM, putative, expressed	AP2-like ethylene-responsive transcription factor	-1.12741	-1.26488	0	0	0	0	0	0
TRIAE_CS42_4DL_TGACv1_344201_AA1144840.1	GO:0003700	DNA-binding transcription factor activit...	AP2 domain containing protein, expressed	AP2-like ethylene-responsive transcription factor	-1.06861	-1.32081	0	0	0	0	0	0
TRIAE_CS42_5AL_TGACv1_374715_AA1207270.1	GO:0003700	DNA-binding transcription factor activit...	dehydration-responsive element-binding protein, putative, expressed	C-repeat-binding factor 4	1.8359	-3.84076	0	-3.33989	0	0	0	0
TRIAE_CS42_5DL_TGACv1_435239_AA1447600.1	GO:0003700	DNA-binding transcription factor activit...	dehydration-responsive element-binding protein, putative, expressed	C-repeat-binding factor 4	1.52878	-3.69474	0	-3.44039	0	0	0	0
TRIAE_CS42_4AL_TGACv1_290565_AA0986890.1	GO:0003700	DNA-binding transcription factor activit...	dehydration-responsive element-binding protein, putative, expressed	Dehydration-responsive element-binding protein 1C	0	6.98369	0	0	0	0	0	6.58381
TRIAE_CS42_7AS_TGACv1_570690_AA1839360.1	GO:0003700	DNA-binding transcription factor activit...	dehydration-responsive element-binding protein, putative, expressed	Dehydration-responsive element-binding protein 1C	0	7.03877	0	0	0	0	0	6.58381
TRIAE_CS42_7DS_TGACv1_621499_AA2017470.1	GO:0003700	DNA-binding transcription factor activit...	dehydration-responsive element-binding protein, putative, expressed	Dehydration-responsive element-binding protein 1C	0	7.19247	0	0	0	0	0	6.701
TRIAE_CS42_1AL_TGACv1_000814_AA0019580.1	GO:0003700	DNA-binding transcription factor activit...	AP2 domain containing protein, expressed	Ethylene-responsive transcription factor 1	0	4.71255	0	1.58632	0	0	0	1.76367
TRIAE_CS42_1BL_TGACv1_031346_AA0112090.1	GO:0003700	DNA-binding transcription factor activit...	AP2 domain containing protein, expressed	Ethylene-responsive transcription factor 1	0	4.56668	0	1.6858	0	0	0	1.67279
TRIAE_CS42_2AL_TGACv1_094549_AA0299530.1	GO:0003700	DNA-binding transcription factor activit...	ethylene-responsive transcription factor, putative, expressed	Ethylene-responsive transcription factor 1	0	-1.55557	0	0	0	0	0	2.36608
TRIAE_CS42_2DL_TGACv1_158198_AA0512160.1	GO:0003700	DNA-binding transcription factor activit...	ethylene-responsive transcription factor, putative, expressed	Ethylene-responsive transcription factor 1	0	-1.59244	0	0	0	0	0	2.10221
TRIAE_CS42_3AL_TGACv1_193584_AA0613780.1	GO:0003700	DNA-binding transcription factor activit...	ethylene-responsive transcription factor ERF114, putative, expressed	Ethylene-responsive transcription factor 1	0	1.48765	0	0	0	0	0	3.31512
TRIAE_CS42_4AS_TGACv1_306718_AA1012360.1	GO:0003700	DNA-binding transcription factor activit...	AP2 domain containing protein, expressed	Ethylene-responsive transcription factor 1	0	-1.93377	0	0	0	0	0	4.04456
TRIAE_CS42_4AS_TGACv1_306982_AA1015800.1	GO:0003700	DNA-binding transcription factor activit...	AP2 domain containing protein, expressed	Ethylene-responsive transcription factor 1	0	-3.79237	0	0	0	0	0	3.84122
TRIAE_CS42_4AS_TGACv1_307304_AA1019300.1	GO:0003700	DNA-binding transcription factor activit...	ethylene-responsive transcription factor, putative, expressed	Ethylene-responsive transcription factor 1	2.02935	2.37168	1.77054	-1.63036	0	0	0	3.1446
TRIAE_CS42_4BL_TGACv1_320475_AA1040760.1	GO:0003700	DNA-binding transcription factor activit...	AP2 domain containing protein, expressed	Ethylene-responsive transcription factor 1	0	-1.27466	0	0	0	0	0	3.46572
TRIAE_CS42_4BL_TGACv1_320969_AA1052810.1	GO:0003700	DNA-binding transcription factor activit...	AP2 domain containing protein, expressed	Ethylene-responsive transcription factor 1	0	-3.52772	0	0	0	0	0	3.5791
TRIAE_CS42_4BL_TGACv1_321592_AA1062650.2	GO:0003700	DNA-binding transcription factor activit...	ethylene-responsive transcription factor, putative, expressed	Ethylene-responsive transcription factor 1	1.99304	2.50834	1.92653	-1.7049	0	0	0	3.19754
TRIAE_CS42_4BL_TGACv1_322148_AA1068990.1	GO:0003700	DNA-binding transcription factor activit...	AP2 domain containing protein, expressed	Ethylene-responsive transcription factor 1	1.12852	0	0	0	0	0	0	0
TRIAE_CS42_4DL_TGACv1_342637_AA1118830.1	GO:0003700	DNA-binding transcription factor activit...	AP2 domain containing protein, expressed	Ethylene-responsive transcription factor 1	0	-3.79237	0	0	0	0	0	3.84122
TRIAE_CS42_4DL_TGACv1_344177_AA1144620.1	GO:0003700	DNA-binding transcription factor activit...	ethylene-responsive transcription factor, putative, expressed	Ethylene-responsive transcription factor 1	1.99758	2.35504	1.85805	-1.71597	0	0	0	3.12202
TRIAE_CS42_5AL_TGACv1_374983_AA1213230.1	GO:0003700	DNA-binding transcription factor activit...	0	Ethylene-responsive transcription factor 1	2.37276	0	0	-2.6484	0	0	0	0
TRIAE_CS42_6AL_TGACv1_471622_AA1511920.1	GO:0003700	DNA-binding transcription factor activit...	ethylene-responsive transcription factor, putative, expressed	Ethylene-responsive transcription factor 1	1.05952	0	0	0	0	0	0	1.62122
TRIAE_CS42_6BL_TGACv1_500010_AA1597160.1	GO:0003700	DNA-binding transcription factor activit...	ethylene-responsive transcription factor, putative, expressed	Ethylene-responsive transcription factor 1	1.14958	0	0	-1.00182	0	0	0	2.35628
TRIAE_CS42_6DL_TGACv1_526331_AA1679610.1	GO:0003700	DNA-binding transcription factor activit...	ethylene-responsive transcription factor, putative, expressed	Ethylene-responsive transcription factor 1	1.28911	0	0	0	0	0	0	1.62719
TRIAE_CS42_7BS_TGACv1_592530_AA1939910.1	GO:0003700	DNA-binding transcription factor activit...	ethylene-responsive transcription factor ERF114, putative, expressed	Ethylene-responsive transcription factor 1	0	1.55277	0	3.81476	0	1.85421	0	3.45053
TRIAE_CS42_7DS_TGACv1_623962_AA2057840.1	GO:0003700	DNA-binding transcription factor activit...	ethylene-responsive transcription factor ERF114, putative, expressed	Ethylene-responsive transcription factor 1	0	1.55277	0	3.81476	0	1.85421	0	3.45053
TRIAE_CS42_U_TGACv1_641158_AA2086950.1	GO:0003700	DNA-binding transcription factor activit...	ethylene-responsive transcription factor, putative, expressed	Ethylene-responsive transcription factor 1	0	-1.68745	0	0	0	0	0	2.10221
TRIAE_CS42_U_TGACv1_643085_AA2127120.1	GO:0003700	DNA-binding transcription factor activit...	AP2 domain containing protein, expressed	Ethylene-responsive transcription factor 1	0	-1.17695	0	0	0	0	1.19758	3.50111
TRIAE_CS42_6AL_TGACv1_472799_AA1526120.1	GO:0003700	DNA-binding transcription factor activit...	AP2 domain containing protein, expressed	Ethylene-responsive transcription factor 13	0	4.93458	0	2.11665	0	0	0	0
TRIAE_CS42_6BL_TGACv1_502029_AA1622520.1	GO:0003700	DNA-binding transcription factor activit...	AP2 domain containing protein, expressed	Ethylene-responsive transcription factor 13	0	4.96235	0	1.90894	0	0	0	0
TRIAE_CS42_6DL_TGACv1_526315_AA1679280.1	GO:0003700	DNA-binding transcription factor activit...	AP2 domain containing protein, expressed	Ethylene-responsive transcription factor 13	0	4.96235	0	1.90894	0	0	0	0
TRIAE_CS42_2BL_TGACv1_132458_AA0437860.1	GO:0003700	DNA-binding transcription factor activit...	AP2 domain containing protein, expressed	Ethylene-responsive transcription factor 1A	0	3.44839	0	0	0	0	0	0
TRIAE_CS42_2DL_TGACv1_157939_AA0502670.1	GO:0003700	DNA-binding transcription factor activit...	AP2 domain containing protein, expressed	Ethylene-responsive transcription factor 1A	0	3.65874	0	0	0	0	0	0
TRIAE_CS42_6AL_TGACv1_472289_AA1520520.1	GO:0003700	DNA-binding transcription factor activit...	AP2 domain containing protein, expressed	Ethylene-responsive transcription factor 1A	2.81856	3.34106	2.02732	0	0	0	0	3.27383
TRIAE_CS42_6BL_TGACv1_500080_AA1598470.1	GO:0003700	DNA-binding transcription factor activit...	AP2 domain containing protein, expressed	Ethylene-responsive transcription factor 1A	2.97279	3.72098	2.15641	0	0	0	0	3.40766
TRIAE_CS42_6DL_TGACv1_527023_AA1697360.1	GO:0003700	DNA-binding transcription factor activit...	AP2 domain containing protein, expressed	Ethylene-responsive transcription factor 1A	3.13959	3.44007	1.95607	0	0	0	0	3.45152
TRIAE_CS42_1AL_TGACv1_000361_AA0010050.1	GO:0003700	DNA-binding transcription factor activit...	AP2 domain containing protein, expressed	Ethylene-responsive transcription factor 2	0	-3.71559	0	-3.0496	0	0	0	0
TRIAE_CS42_1BL_TGACv1_032814_AA0134350.1	GO:0003700	DNA-binding transcription factor activit...	AP2 domain containing protein, expressed	Ethylene-responsive transcription factor 2	1.18413	-3.77335	0	-2.80272	0	0	0	0
TRIAE_CS42_1DL_TGACv1_061871_AA0205010.1	GO:0003700	DNA-binding transcription factor activit...	AP2 domain containing protein, expressed	Ethylene-responsive transcription factor 2	1.43063	-4.03317	0	-2.65579	0	0	0	0
TRIAE_CS42_3AL_TGACv1_196197_AA0658060.1	GO:0003700	DNA-binding transcription factor activit...	AP2 domain containing protein, expressed	Ethylene-responsive transcription factor 3	0	2.0171	0	2.4996	0	0	0	0
TRIAE_CS42_3DL_TGACv1_249083_AA0837000.1	GO:0003700	DNA-binding transcription factor activit...	AP2 domain containing protein, expressed	Ethylene-responsive transcription factor 3	1.54537	2.37098	0	2.73909	0	0	0	0
TRIAE_CS42_1AL_TGACv1_000668_AA0016690.1	GO:0003700	DNA-binding transcription factor activit...	AP2 domain containing protein, expressed	Ethylene-responsive transcription factor 4	6.92449	0	0	-3.04946	0	0	0	0
TRIAE_CS42_1BL_TGACv1_030266_AA0084590.1	GO:0003700	DNA-binding transcription factor activit...	AP2 domain containing protein, expressed	Ethylene-responsive transcription factor 4	4.58143	0	0	-2.99027	0	0	0	0
TRIAE_CS42_2AL_TGACv1_093266_AA0276100.1	GO:0003700	DNA-binding transcription factor activit...	dehydration-responsive element-binding protein, putative, expressed	Ethylene-responsive transcription factor 4	4.69431	0	0	0	0	0	0	0
TRIAE_CS42_2AL_TGACv1_094374_AA0296690.1	GO:0003700	DNA-binding transcription factor activit...	AP2 domain containing protein, expressed	Ethylene-responsive transcription factor 4	2.29749	2.95398	0	0	0	0	0	1.43651
TRIAE_CS42_2AL_TGACv1_095186_AA0307950.1	GO:0003700	DNA-binding transcription factor activit...	AP2 domain containing protein, expressed	Ethylene-responsive transcription factor 4	1.63756	0	0	-1.65647	0	0	0	1.91622
TRIAE_CS42_2BL_TGACv1_129475_AA0385350.1	GO:0003700	DNA-binding transcription factor activit...	AP2 domain containing protein, expressed	Ethylene-responsive transcription factor 4	1.78853	0	0	-1.82252	0	0	0	1.79081
TRIAE_CS42_2BL_TGACv1_129484_AA0385640.1	GO:0003700	DNA-binding transcription factor activit...	AP2 domain containing protein, expressed	Ethylene-responsive transcription factor 4	2.64149	3.21731	0	0	0	0	0	1.28814
TRIAE_CS42_2BL_TGACv1_129783_AA0395770.1	GO:0003700	DNA-binding transcription factor activit...	dehydration-responsive element-binding protein, putative, expressed	Ethylene-responsive transcription factor 4	6.27604	0	0	0	0	0	0	0
TRIAE_CS42_2DL_TGACv1_158300_AA0515150.1	GO:0003700	DNA-binding transcription factor activit...	dehydration-responsive element-binding protein, putative, expressed	Ethylene-responsive transcription factor 4	4.69431	0	0	0	0	0	0	0
TRIAE_CS42_2DL_TGACv1_159075_AA0531860.1	GO:0003700	DNA-binding transcription factor activit...	AP2 domain containing protein, expressed	Ethylene-responsive transcription factor 4	2.35984	3.02848	0	0	0	0	0	0
TRIAE_CS42_2DL_TGACv1_162895_AA0563810.1	GO:0003700	DNA-binding transcription factor activit...	AP2 domain containing protein, expressed	Ethylene-responsive transcription factor 4	1.66811	0	0	-1.67198	0	0	0	1.91622
TRIAE_CS42_3AL_TGACv1_194146_AA0627440.1	GO:0003700	DNA-binding transcription factor activit...	AP2 domain containing protein, expressed	Ethylene-responsive transcription factor 4	1.75395	1.51774	0	0	0	0	0	1.39234
TRIAE_CS42_3B_TGACv1_222710_AA0769340.1	GO:0003700	DNA-binding transcription factor activit...	AP2 domain containing protein, expressed	Ethylene-responsive transcription factor 4	2.31751	1.46995	0	0	0	0	0	1.40424
TRIAE_CS42_6AL_TGACv1_471682_AA1512850.1	GO:0003700	DNA-binding transcription factor activit...	dehydration-responsive element-binding protein, putative, expressed	Ethylene-responsive transcription factor 4	1.88289	0	0	-4.44188	0	0	0	0
TRIAE_CS42_6AS_TGACv1_485727_AA1550820.1	GO:0003700	DNA-binding transcription factor activit...	AP2 domain containing protein, expressed	Ethylene-responsive transcription factor 4	0	1.38982	0	0	0	0	0	0
TRIAE_CS42_6BL_TGACv1_499514_AA1584790.1	GO:0003700	DNA-binding transcription factor activit...	dehydration-responsive element-binding protein, putative, expressed	Ethylene-responsive transcription factor 4	1.88289	0	0	-4.44188	0	0	0	0
TRIAE_CS42_6BS_TGACv1_514865_AA1665170.1	GO:0003700	DNA-binding transcription factor activit...	AP2 domain containing protein, expressed	Ethylene-responsive transcription factor 4	0	1.38982	0	0	0	0	0	0
TRIAE_CS42_6DL_TGACv1_527421_AA1703740.1	GO:0003700	DNA-binding transcription factor activit...	dehydration-responsive element-binding protein, putative, expressed	Ethylene-responsive transcription factor 4	1.88289	0	0	-4.44188	0	0	0	0
TRIAE_CS42_6DS_TGACv1_543415_AA1739720.1	GO:0003700	DNA-binding transcription factor activit...	AP2 domain containing protein, expressed	Ethylene-responsive transcription factor 4	0	1.38982	0	0	0	0	0	0
TRIAE_CS42_6AL_TGACv1_472568_AA1523690.1	GO:0003700	DNA-binding transcription factor activit...	AP2 domain containing protein, expressed	Ethylene-responsive transcription factor 5	2.46227	0	0	0	0	0	0	0
TRIAE_CS42_6BL_TGACv1_499405_AA1581570.1	GO:0003700	DNA-binding transcription factor activit...	AP2 domain containing protein, expressed	Ethylene-responsive transcription factor 5	2.52667	0	0	0	0	0	0	0
TRIAE_CS42_6BL_TGACv1_500744_AA1609150.1	GO:0003700	DNA-binding transcription factor activit...	AP2 domain containing protein, expressed	Ethylene-responsive transcription factor 5	0	4.92633	0	4.84627	0	0	0	5.8147
TRIAE_CS42_6DL_TGACv1_526681_AA1689770.1	GO:0003700	DNA-binding transcription factor activit...	AP2 domain containing protein, expressed	Ethylene-responsive transcription factor 5	0	4.92633	0	4.84627	0	0	0	5.8147
TRIAE_CS42_6DL_TGACv1_528052_AA1711160.1	GO:0003700	DNA-binding transcription factor activit...	AP2 domain containing protein, expressed	Ethylene-responsive transcription factor 5	2.01983	0	0	0	0	0	0	0
TRIAE_CS42_7AS_TGACv1_569387_AA1814810.1	GO:0003700	DNA-binding transcription factor activit...	AP2 domain containing protein, expressed	Ethylene-responsive transcription factor 5	0	2.55132	0	1.64463	0	0	0	1.31872
TRIAE_CS42_7BS_TGACv1_593677_AA1953710.1	GO:0003700	DNA-binding transcription factor activit...	AP2 domain containing protein, expressed	Ethylene-responsive transcription factor 5	0	2.9511	0	1.3108	0	0	0	1.25037
TRIAE_CS42_7DS_TGACv1_621751_AA2025220.1	GO:0003700	DNA-binding transcription factor activit...	AP2 domain containing protein, expressed	Ethylene-responsive transcription factor 5	0	2.56026	0	1.64463	0	0	0	1.39627
TRIAE_CS42_5BL_TGACv1_404951_AA1316100.1	GO:0003700	DNA-binding transcription factor activit...	ethylene-responsive transcription factor, putative, expressed	Ethylene-responsive transcription factor 7	0	1.09948	0	0	0	0	0	0
TRIAE_CS42_5DL_TGACv1_433643_AA1418260.2	GO:0003700	DNA-binding transcription factor activit...	ethylene-responsive transcription factor, putative, expressed	Ethylene-responsive transcription factor 7	0	1.09948	0	0	0	0	0	0
TRIAE_CS42_7AL_TGACv1_556681_AA1768690.1	GO:0003700	DNA-binding transcription factor activit...	ethylene-responsive transcription factor, putative, expressed	Ethylene-responsive transcription factor 7	0	5.21955	3.12645	2.5327	0	0	0	7.85444
TRIAE_CS42_7DL_TGACv1_606411_AA2010000.1	GO:0003700	DNA-binding transcription factor activit...	ethylene-responsive transcription factor, putative, expressed	Ethylene-responsive transcription factor 7	0	5.47282	3.27582	2.68075	0	0	0	8.37455
TRIAE_CS42_1AL_TGACv1_000905_AA0021520.1	GO:0003700	DNA-binding transcription factor activit...	AP2 domain containing protein, expressed	Ethylene-responsive transcription factor 8	1.60334	1.01604	0	-1.84704	0	0	0	0
TRIAE_CS42_1BL_TGACv1_032766_AA0133950.1	GO:0003700	DNA-binding transcription factor activit...	AP2 domain containing protein, expressed	Ethylene-responsive transcription factor 8	1.32067	1.06225	0	-1.50415	0	0	0	0
TRIAE_CS42_1DL_TGACv1_061441_AA0195350.1	GO:0003700	DNA-binding transcription factor activit...	AP2 domain containing protein, expressed	Ethylene-responsive transcription factor 8	1.60334	1.01604	0	-1.84704	0	0	0	0
TRIAE_CS42_6AL_TGACv1_471895_AA1515700.1	GO:0003700	DNA-binding transcription factor activit...	AP2 domain containing protein, expressed	Ethylene-responsive transcription factor 9	0	2.20778	0	0	0	0	0	0
TRIAE_CS42_2AL_TGACv1_093273_AA0276470.1	GO:0003700	DNA-binding transcription factor activit...	homeobox associated leucine zipper, putative, expressed	homeobox-leucine zipper protein 4	0	4.39839	1.56339	1.11647	0	0	0	0
TRIAE_CS42_2BL_TGACv1_131565_AA0429230.1	GO:0003700	DNA-binding transcription factor activit...	homeobox associated leucine zipper, putative, expressed	homeobox-leucine zipper protein 4	0	4.29195	0	1.09712	0	0	0	0
TRIAE_CS42_2DL_TGACv1_158146_AA0510430.1	GO:0003700	DNA-binding transcription factor activit...	homeobox associated leucine zipper, putative, expressed	homeobox-leucine zipper protein 4	0	5.09133	0	1.09712	0	0	0	0
TRIAE_CS42_4AL_TGACv1_292248_AA0998330.1	GO:0003700	DNA-binding transcription factor activit...	homeobox associated leucine zipper, putative, expressed	homeobox-leucine zipper protein 4	1.79747	2.57892	0	-1.73645	0	0	0	0
TRIAE_CS42_2AL_TGACv1_095158_AA0307540.1	GO:0003700	DNA-binding transcription factor activit...	homeobox associated leucine zipper, putative, expressed	Homeobox-leucine zipper protein family	0	3.25278	2.10079	2.44522	0	2.95193	0	8.43464
TRIAE_CS42_2BL_TGACv1_129818_AA0397160.1	GO:0003700	DNA-binding transcription factor activit...	homeobox associated leucine zipper, putative, expressed	Homeobox-leucine zipper protein family	0	3.38804	2.169	2.54054	0	3.07428	0	8.80277
TRIAE_CS42_2DL_TGACv1_161464_AA0558720.1	GO:0003700	DNA-binding transcription factor activit...	homeobox associated leucine zipper, putative, expressed	Homeobox-leucine zipper protein family	0	3.29077	2.07068	2.40604	0	3.05125	0	8.70339
TRIAE_CS42_4AL_TGACv1_288479_AA0949810.1	GO:0003700	DNA-binding transcription factor activit...	homeobox associated leucine zipper, putative, expressed	Homeobox-leucine zipper protein family	0	-1.23358	0	0	0	0	0	0
TRIAE_CS42_4AS_TGACv1_308126_AA1026190.1	GO:0003700	DNA-binding transcription factor activit...	homeobox associated leucine zipper, putative, expressed	Homeobox-leucine zipper protein family	0	1.93726	0	0	0	0	0	2.08532
TRIAE_CS42_4BL_TGACv1_320764_AA1048150.2	GO:0003700	DNA-binding transcription factor activit...	homeobox associated leucine zipper, putative, expressed	Homeobox-leucine zipper protein family	0	-1.26467	0	0	0	0	0	0
TRIAE_CS42_4BL_TGACv1_320764_AA1048170.1	GO:0003700	DNA-binding transcription factor activit...	homeobox associated leucine zipper, putative, expressed	Homeobox-leucine zipper protein family	0	-1.26467	0	0	0	0	0	0
TRIAE_CS42_4DL_TGACv1_342400_AA1112580.1	GO:0003700	DNA-binding transcription factor activit...	homeobox associated leucine zipper, putative, expressed	Homeobox-leucine zipper protein family	0	1.95533	0	0	0	0	0	2.13153
TRIAE_CS42_4DL_TGACv1_345275_AA1152550.1	GO:0003700	DNA-binding transcription factor activit...	homeobox associated leucine zipper, putative, expressed	Homeobox-leucine zipper protein family	0	-1.26467	0	0	0	0	0	0
TRIAE_CS42_5AL_TGACv1_374018_AA1187890.1	GO:0003700	DNA-binding transcription factor activit...	homeobox associated leucine zipper, putative, expressed	Homeobox-leucine zipper protein family	1.90137	3.4598	2.2215	2.44249	0	0	0	2.44716
TRIAE_CS42_5AL_TGACv1_374876_AA1210810.1	GO:0003700	DNA-binding transcription factor activit...	homeobox associated leucine zipper, putative, expressed	Homeobox-leucine zipper protein family	0	-1.44667	0	-2.12204	0	0	0	0
TRIAE_CS42_5BL_TGACv1_404236_AA1291590.1	GO:0003700	DNA-binding transcription factor activit...	homeobox associated leucine zipper, putative, expressed	Homeobox-leucine zipper protein family	0	-1.2585	0	-2.23096	0	0	0	0
TRIAE_CS42_5BL_TGACv1_404442_AA1299900.1	GO:0003700	DNA-binding transcription factor activit...	homeobox associated leucine zipper, putative, expressed	Homeobox-leucine zipper protein family	0	2.73203	0	1.48774	0	0	0	0
TRIAE_CS42_5BL_TGACv1_404627_AA1306660.1	GO:0003700	DNA-binding transcription factor activit...	homeobox associated leucine zipper, putative, expressed	Homeobox-leucine zipper protein family	1.90137	3.4598	2.21769	2.44249	0	0	0	2.4416
TRIAE_CS42_5DL_TGACv1_433148_AA1403650.1	GO:0003700	DNA-binding transcription factor activit...	homeobox associated leucine zipper, putative, expressed	Homeobox-leucine zipper protein family	0	-1.30689	0	-1.79809	0	0	0	0
TRIAE_CS42_5DL_TGACv1_435884_AA1455950.1	GO:0003700	DNA-binding transcription factor activit...	homeobox associated leucine zipper, putative, expressed	Homeobox-leucine zipper protein family	1.90137	3.4598	2.2215	2.44249	0	0	0	2.44716
TRIAE_CS42_6AL_TGACv1_470893_AA1497920.1	GO:0003700	DNA-binding transcription factor activit...	homeobox associated leucine zipper, putative, expressed	Homeobox-leucine zipper protein family	2.29162	7.37858	3.85055	3.43224	0	2.9405	0	8.25206
TRIAE_CS42_6BL_TGACv1_501075_AA1613210.1	GO:0003700	DNA-binding transcription factor activit...	homeobox associated leucine zipper, putative, expressed	Homeobox-leucine zipper protein family	2.37043	7.25746	3.9885	3.51319	0	2.75013	0	8.12562
TRIAE_CS42_6DL_TGACv1_526953_AA1695920.1	GO:0003700	DNA-binding transcription factor activit...	homeobox associated leucine zipper, putative, expressed	Homeobox-leucine zipper protein family	2.29162	7.37858	3.73781	3.40034	0	2.9405	0	8.25206
TRIAE_CS42_7AL_TGACv1_558053_AA1789620.1	GO:0003700	DNA-binding transcription factor activit...	homeobox associated leucine zipper, putative, expressed	Homeobox-leucine zipper protein family	0	1.94497	0	0	0	0	0	0
TRIAE_CS42_7BL_TGACv1_581763_AA1917760.1	GO:0003700	DNA-binding transcription factor activit...	homeobox associated leucine zipper, putative, expressed	Homeobox-leucine zipper protein family	0	2.03542	0	0	0	0	0	0
TRIAE_CS42_7DL_TGACv1_603500_AA1984910.1	GO:0003700	DNA-binding transcription factor activit...	homeobox associated leucine zipper, putative, expressed	Homeobox-leucine zipper protein family	0	2.03542	0	0	0	0	0	0
TRIAE_CS42_5BL_TGACv1_405351_AA1325650.1	GO:0003700	DNA-binding transcription factor activit...	OsMADS14 - MADS-box family gene with MIKCc type-box, expressed	MADS-box transcription factor 14	0	1.16171	0	0	0	0	0	0
TRIAE_CS42_5DL_TGACv1_434261_AA1432830.1	GO:0003700	DNA-binding transcription factor activit...	OsMADS14 - MADS-box family gene with MIKCc type-box, expressed	MADS-box transcription factor 14	0	1.16171	0	0	0	0	0	0
TRIAE_CS42_5DS_TGACv1_457465_AA1486810.1	GO:0003700	DNA-binding transcription factor activit...	OsMADS14 - MADS-box family gene with MIKCc type-box, expressed	MADS-box transcription factor 14	0	1.07364	0	0	0	0	0	0
TRIAE_CS42_7AL_TGACv1_557712_AA1785060.1	GO:0003700	DNA-binding transcription factor activit...	OsMADS26 - MADS-box family gene with MIKCc type-box, expressed	MADS-box transcription factor 26	0	2.1684	0	1.56531	0	0	0	3.19693
TRIAE_CS42_7BL_TGACv1_579758_AA1909910.1	GO:0003700	DNA-binding transcription factor activit...	OsMADS26 - MADS-box family gene with MIKCc type-box, expressed	MADS-box transcription factor 26	0	2.1684	0	1.56531	0	0	0	3.19693
TRIAE_CS42_7DL_TGACv1_604914_AA2002950.1	GO:0003700	DNA-binding transcription factor activit...	OsMADS26 - MADS-box family gene with MIKCc type-box, expressed	MADS-box transcription factor 26	0	2.1684	0	1.56531	0	0	0	3.19693
TRIAE_CS42_5DL_TGACv1_433206_AA1405530.1	GO:0003700	DNA-binding transcription factor activit...	OsMADS34 - MADS-box family gene with MIKCc type-box, expressed	MADS-box transcription factor 34	0	4.84483	0	0	0	0	0	-1.40229
TRIAE_CS42_7DS_TGACv1_621517_AA2017990.1	GO:0003700	DNA-binding transcription factor activit...	OsMADS5 - MADS-box family gene with MIKCc type-box, expressed	MADS-box transcription factor 5	-1.07244	0	0	2.32549	0	0	0	0
TRIAE_CS42_5AS_TGACv1_392851_AA1265430.1	GO:0003700	DNA-binding transcription factor activit...	nuclear transcription factor Y subunit, putative, expressed	Nuclear transcription factor Y subunit A-10	0	-1.28718	0	-1.40635	0	0	0	0
TRIAE_CS42_5BS_TGACv1_423624_AA1380840.1	GO:0003700	DNA-binding transcription factor activit...	nuclear transcription factor Y subunit, putative, expressed	Nuclear transcription factor Y subunit A-10	0	-1.42853	0	0	0	0	0	0
TRIAE_CS42_5DS_TGACv1_457294_AA1484860.1	GO:0003700	DNA-binding transcription factor activit...	nuclear transcription factor Y subunit, putative, expressed	Nuclear transcription factor Y subunit A-10	0	-1.42853	0	0	0	0	0	0
TRIAE_CS42_1AL_TGACv1_003423_AA0049660.1	GO:0003700	DNA-binding transcription factor activit...	RNA polymerase sigma factor, putative, expressed	RNA polymerase sigma-C factor	0	-1.20789	0	0	0	0	0	0
TRIAE_CS42_1BL_TGACv1_034527_AA0144760.1	GO:0003700	DNA-binding transcription factor activit...	RNA polymerase sigma factor, putative, expressed	RNA polymerase sigma-C factor	0	-1.17738	0	0	0	0	0	0
TRIAE_CS42_1DL_TGACv1_061426_AA0195040.1	GO:0003700	DNA-binding transcription factor activit...	RNA polymerase sigma factor, putative, expressed	RNA polymerase sigma-C factor	-1.01166	-1.18907	0	0	0	0	0	0
TRIAE_CS42_4DL_TGACv1_342381_AA1112030.1	GO:0003700	DNA-binding transcription factor activit...	RNA polymerase sigma factor, putative, expressed	RNA polymerase sigma-C factor	0	-1.35329	0	-1.07829	0	0	0	0
TRIAE_CS42_U_TGACv1_643307_AA2130520.1	GO:0003700	DNA-binding transcription factor activit...	RNA polymerase sigma factor, putative, expressed	RNA polymerase sigma-C factor	0	-1.29883	0	-1.07807	0	0	0	0
TRIAE_CS42_7DS_TGACv1_623772_AA2056100.1	GO:0003700	DNA-binding transcription factor activit...	two-component response regulator, putative, expressed	Two-component response regulator ARR12	1.24092	0	0	-1.85607	0	0	0	0
TRIAE_CS42_5AS_TGACv1_393415_AA1272230.1	GO:0004674	protein serine/threonine kinase activity	OsWAK93 - OsWAK receptor-like cytoplasmic kinase OsWAK-RLCK	Protein kinase family protein	-2.61455	-1.46265	0	0	0	0	0	0
TRIAE_CS42_1AL_TGACv1_000627_AA0016210.1	GO:0004674	protein serine/threonine kinase activity	receptor-like kinase, putative, expressed	Protein kinase superfamily protein	1.96775	1.81376	0	0	0	0	0	0
TRIAE_CS42_1BL_TGACv1_032156_AA0126140.1	GO:0004674	protein serine/threonine kinase activity	receptor-like kinase, putative, expressed	Protein kinase superfamily protein	1.8889	1.74704	0	0	0	0	0	0
TRIAE_CS42_2AL_TGACv1_094885_AA0304520.1	GO:0004674	protein serine/threonine kinase activity	kinase, putative, expressed	Protein kinase superfamily protein	1.75103	1.94532	0	-1.28407	0	0	0	0
TRIAE_CS42_2AL_TGACv1_095265_AA0308920.1	GO:0004674	protein serine/threonine kinase activity	receptor-like kinase, putative, expressed	Protein kinase superfamily protein	1.95775	0	0	-1.54524	0	0	0	0
TRIAE_CS42_2AL_TGACv1_095734_AA0314120.1	GO:0004674	protein serine/threonine kinase activity	receptor-like kinase, putative, expressed	Protein kinase superfamily protein	0	-1.99934	-1.49731	-1.94989	0	0	0	0
TRIAE_CS42_2BL_TGACv1_130715_AA0416540.1	GO:0004674	protein serine/threonine kinase activity	receptor-like kinase, putative, expressed	Protein kinase superfamily protein	0	-1.99934	-1.49731	-1.94989	0	0	0	0
TRIAE_CS42_2DL_TGACv1_158719_AA0524910.1	GO:0004674	protein serine/threonine kinase activity	kinase, putative, expressed	Protein kinase superfamily protein	1.17127	0	0	-1.48656	0	0	0	0
TRIAE_CS42_2DL_TGACv1_159560_AA0539840.1	GO:0004674	protein serine/threonine kinase activity	kinase, putative, expressed	Protein kinase superfamily protein	1.36035	1.72688	0	-1.10264	0	0	0	0
TRIAE_CS42_2DL_TGACv1_160856_AA0554670.1	GO:0004674	protein serine/threonine kinase activity	receptor-like kinase, putative, expressed	Protein kinase superfamily protein	0	-1.99934	-1.49237	-1.94493	0	0	0	0
TRIAE_CS42_3B_TGACv1_220835_AA0720840.1	GO:0004674	protein serine/threonine kinase activity	S-locus lectin protein kinase family protein, putative, expressed	Protein kinase superfamily protein	0	2.40782	2.09182	1.70524	0	0	0	0
TRIAE_CS42_3B_TGACv1_224651_AA0799390.1	GO:0004674	protein serine/threonine kinase activity	lectin protein kinase family protein, putative, expressed	Protein kinase superfamily protein	1.76593	0	0	-1.24731	0	0	0	0
TRIAE_CS42_3DL_TGACv1_252640_AA0891190.1	GO:0004674	protein serine/threonine kinase activity	kinase, putative, expressed	Protein kinase superfamily protein	2.29933	1.57922	0	-1.33193	0	0	0	0
TRIAE_CS42_4AL_TGACv1_288474_AA0949690.1	GO:0004674	protein serine/threonine kinase activity	receptor-like protein kinase, putative, expressed	Protein kinase superfamily protein	1.20577	0	0	-1.05564	0	0	0	0
TRIAE_CS42_4AS_TGACv1_309035_AA1030190.1	GO:0004674	protein serine/threonine kinase activity	serine/threonine-protein kinase receptor precursor, putative, expressed	Protein kinase superfamily protein	1.72028	1.30821	0	0	0	0	0	0
TRIAE_CS42_4BL_TGACv1_322192_AA1069520.1	GO:0004674	protein serine/threonine kinase activity	serine/threonine-protein kinase receptor precursor, putative, expressed	Protein kinase superfamily protein	1.76335	1.35529	0	0	0	0	0	0
TRIAE_CS42_4BS_TGACv1_327853_AA1076340.1	GO:0004674	protein serine/threonine kinase activity	receptor-like protein kinase, putative, expressed	Protein kinase superfamily protein	1.79597	0	0	-1.05717	0	0	0	0
TRIAE_CS42_4DL_TGACv1_343372_AA1133730.1	GO:0004674	protein serine/threonine kinase activity	serine/threonine-protein kinase receptor precursor, putative, expressed	Protein kinase superfamily protein	1.72028	1.30821	0	0	0	0	0	0
TRIAE_CS42_5AS_TGACv1_394594_AA1281130.1	GO:0004674	protein serine/threonine kinase activity	carbohydrate binding protein, putative, expressed	Protein kinase superfamily protein	0	1.62588	0	0	0	0	0	1.59964
TRIAE_CS42_5BS_TGACv1_423212_AA1370850.1	GO:0004674	protein serine/threonine kinase activity	carbohydrate binding protein, putative, expressed	Protein kinase superfamily protein	0	1.62588	0	0	0	0	0	1.36615
TRIAE_CS42_5DL_TGACv1_434819_AA1442150.1	GO:0004674	protein serine/threonine kinase activity	lectin protein kinase family protein, putative, expressed	Protein kinase superfamily protein	0	-1.06667	0	-1.33873	0	0	0	0
TRIAE_CS42_6DL_TGACv1_526989_AA1696800.1	GO:0004674	protein serine/threonine kinase activity	kinase, putative, expressed	Protein kinase superfamily protein	1.36068	0	0	0	0	0	0	1.96462
TRIAE_CS42_7BL_TGACv1_580034_AA1911610.1	GO:0004674	protein serine/threonine kinase activity	D-mannose binding lectin family protein, expressed	Protein kinase superfamily protein	2.02422	1.81849	0	0	0	0	0	0
TRIAE_CS42_U_TGACv1_640922_AA2079220.1	GO:0004674	protein serine/threonine kinase activity	lectin protein kinase family protein, putative, expressed	Protein kinase superfamily protein	1.75872	0	0	-1.28166	0	0	0	0
TRIAE_CS42_U_TGACv1_643454_AA2132190.1	GO:0004674	protein serine/threonine kinase activity	S-locus lectin protein kinase family protein, putative, expressed	Protein kinase superfamily protein	2.51176	0	0	-1.42326	0	0	0	0
TRIAE_CS42_3AL_TGACv1_196150_AA0657680.1	GO:0004674	protein serine/threonine kinase activity	serine/threonine-protein kinase receptor precursor, putative, expressed	receptor kinase 2	1.13561	0	0	0	0	0	0	0
TRIAE_CS42_1AL_TGACv1_000130_AA0004210.1	GO:0004674	protein serine/threonine kinase activity	protein kinase, putative, expressed	Serine/threonine-protein kinase	1.62714	0	0	-1.75746	0	0	0	0
TRIAE_CS42_1AL_TGACv1_000130_AA0004230.1	GO:0004674	protein serine/threonine kinase activity	protein kinase, putative, expressed	Serine/threonine-protein kinase	1.91839	0	0	-1.23855	0	0	0	0
TRIAE_CS42_1BL_TGACv1_030395_AA0089430.1	GO:0004674	protein serine/threonine kinase activity	serine/threonine-protein kinase receptor precursor, putative, expressed	Serine/threonine-protein kinase	0	1.34065	1.05936	0	0	0	0	0
TRIAE_CS42_1BL_TGACv1_031653_AA0117980.1	GO:0004674	protein serine/threonine kinase activity	S-locus-like receptor protein kinase, putative, expressed	Serine/threonine-protein kinase	1.21268	0	0	0	0	0	0	0
TRIAE_CS42_1BL_TGACv1_032300_AA0128160.1	GO:0004674	protein serine/threonine kinase activity	S-locus-like receptor protein kinase, putative, expressed	Serine/threonine-protein kinase	1.34906	1.23431	0	0	0	0	0	0
TRIAE_CS42_1BS_TGACv1_049435_AA0153510.1	GO:0004674	protein serine/threonine kinase activity	serine/threonine-protein kinase receptor precursor, putative, expressed	Serine/threonine-protein kinase	4.33345	5.94459	2.12497	1.38763	0	0	0	0
TRIAE_CS42_1DL_TGACv1_063634_AA0229410.1	GO:0004674	protein serine/threonine kinase activity	S-locus-like receptor protein kinase, putative, expressed	Serine/threonine-protein kinase	1.19803	0	0	0	0	0	0	0
TRIAE_CS42_2AL_TGACv1_093138_AA0273030.1	GO:0004674	protein serine/threonine kinase activity	serine/threonine-protein kinase receptor precursor, putative, expressed	Serine/threonine-protein kinase	2.11126	0	0	1.16232	0	0	0	0
TRIAE_CS42_2AL_TGACv1_094311_AA0295590.1	GO:0004674	protein serine/threonine kinase activity	serine/threonine-protein kinase receptor precursor, putative, expressed	Serine/threonine-protein kinase	0	1.08647	0	1.46079	0	0	0	0
TRIAE_CS42_2AL_TGACv1_094311_AA0295610.1	GO:0004674	protein serine/threonine kinase activity	serine/threonine-protein kinase receptor precursor, putative, expressed	Serine/threonine-protein kinase	1.82734	1.37671	-1.0496	-2.81464	0	0	0	0
TRIAE_CS42_2AS_TGACv1_112925_AA0347940.1	GO:0004674	protein serine/threonine kinase activity	receptor-like protein kinase, putative, expressed	Serine/threonine-protein kinase	2.10078	0	0	-1.14994	0	0	0	0
TRIAE_CS42_2BL_TGACv1_129822_AA0397300.1	GO:0004674	protein serine/threonine kinase activity	serine/threonine-protein kinase receptor precursor, putative, expressed	Serine/threonine-protein kinase	1.82734	1.37671	-1.0496	-2.81464	0	0	0	0
TRIAE_CS42_2BS_TGACv1_146876_AA0474580.1	GO:0004674	protein serine/threonine kinase activity	receptor-like protein kinase, putative, expressed	Serine/threonine-protein kinase	2.2827	1.49784	0	0	0	0	0	0
TRIAE_CS42_2BS_TGACv1_148304_AA0492030.1	GO:0004674	protein serine/threonine kinase activity	S-domain receptor-like protein kinase, putative, expressed	Serine/threonine-protein kinase	1.02117	1.1054	0	0	0	0	0	1.19944
TRIAE_CS42_2DL_TGACv1_157964_AA0503920.3	GO:0004674	protein serine/threonine kinase activity	serine/threonine-protein kinase receptor precursor, putative, expressed	Serine/threonine-protein kinase	0	1.08647	0	1.46079	0	0	0	0
TRIAE_CS42_2DL_TGACv1_157964_AA0503960.1	GO:0004674	protein serine/threonine kinase activity	serine/threonine-protein kinase receptor precursor, putative, expressed	Serine/threonine-protein kinase	1.82734	1.37671	-1.0496	-2.81464	0	0	0	0
TRIAE_CS42_2DL_TGACv1_158295_AA0515010.1	GO:0004674	protein serine/threonine kinase activity	serine/threonine-protein kinase receptor precursor, putative, expressed	Serine/threonine-protein kinase	2.1782	0	0	0	0	0	0	0
TRIAE_CS42_2DS_TGACv1_177399_AA0575660.1	GO:0004674	protein serine/threonine kinase activity	receptor-like protein kinase, putative, expressed	Serine/threonine-protein kinase	2.32125	1.53929	0	0	0	0	0	0
TRIAE_CS42_2DS_TGACv1_178422_AA0595320.1	GO:0004674	protein serine/threonine kinase activity	receptor-like protein kinase, putative, expressed	Serine/threonine-protein kinase	2.11877	0	0	-1.14994	0	0	0	0
TRIAE_CS42_2DS_TGACv1_179111_AA0604350.1	GO:0004674	protein serine/threonine kinase activity	receptor-like protein kinase, putative, expressed	Serine/threonine-protein kinase	2.26703	1.48913	0	0	0	0	0	0
TRIAE_CS42_3AL_TGACv1_195668_AA0652610.1	GO:0004674	protein serine/threonine kinase activity	receptor protein kinase, putative, expressed	Serine/threonine-protein kinase	2.19336	0	0	0	0	0	0	0
TRIAE_CS42_3AS_TGACv1_211675_AA0692950.1	GO:0004674	protein serine/threonine kinase activity	serine/threonine-protein kinase receptor precursor, putative, expressed	Serine/threonine-protein kinase	2.3567	1.39492	0	-1.19872	0	0	0	0
TRIAE_CS42_3B_TGACv1_221342_AA0737930.1	GO:0004674	protein serine/threonine kinase activity	serine/threonine-protein kinase receptor precursor, putative, expressed	Serine/threonine-protein kinase	2.3567	1.39492	0	-1.19872	0	0	0	0
TRIAE_CS42_3DL_TGACv1_251473_AA0881810.1	GO:0004674	protein serine/threonine kinase activity	receptor protein kinase, putative, expressed	Serine/threonine-protein kinase	2.19336	0	0	0	0	0	0	0
TRIAE_CS42_3DS_TGACv1_274235_AA0935120.1	GO:0004674	protein serine/threonine kinase activity	serine/threonine-protein kinase receptor precursor, putative, expressed	Serine/threonine-protein kinase	2.3567	1.39492	0	-1.19872	0	0	0	0
TRIAE_CS42_5BL_TGACv1_405555_AA1330180.1	GO:0004674	protein serine/threonine kinase activity	serine/threonine-protein kinase receptor precursor, putative, expressed	Serine/threonine-protein kinase	0	1.34065	1.05936	0	0	0	0	0
TRIAE_CS42_5DL_TGACv1_433468_AA1413830.1	GO:0004674	protein serine/threonine kinase activity	S-locus-like receptor protein kinase, putative, expressed	Serine/threonine-protein kinase	3.22833	0	0	0	0	0	0	0
TRIAE_CS42_5DL_TGACv1_434620_AA1438860.1	GO:0004674	protein serine/threonine kinase activity	cysteine-rich receptor-like protein kinase 19 precursor, putative, expressed	Serine/threonine-protein kinase	1.81839	0	0	0	0	0	0	0
TRIAE_CS42_6AL_TGACv1_471258_AA1505840.1	GO:0004674	protein serine/threonine kinase activity	lectin protein kinase family protein, putative, expressed	Serine/threonine-protein kinase	2.11259	0	0	0	0	0	0	0
TRIAE_CS42_6AL_TGACv1_472614_AA1524180.1	GO:0004674	protein serine/threonine kinase activity	S-locus-like receptor protein kinase, putative, expressed	Serine/threonine-protein kinase	4.23399	0	0	0	0	0	0	0
TRIAE_CS42_7AL_TGACv1_557576_AA1783410.1	GO:0004674	protein serine/threonine kinase activity	protein kinase, putative, expressed	Serine/threonine-protein kinase	1.5794	0	0	-1.3771	0	0	0	0
TRIAE_CS42_7BL_TGACv1_578469_AA1895500.1	GO:0004674	protein serine/threonine kinase activity	serine/threonine-protein kinase receptor precursor, putative, expressed	Serine/threonine-protein kinase	0	-1.07966	0	0	0	0	0	0
TRIAE_CS42_7DL_TGACv1_604003_AA1992240.1	GO:0004674	protein serine/threonine kinase activity	protein kinase, putative, expressed	Serine/threonine-protein kinase	0	1.05499	0	0	0	0	0	0
TRIAE_CS42_7DL_TGACv1_604133_AA1994260.1	GO:0004674	protein serine/threonine kinase activity	protein kinase, putative, expressed	Serine/threonine-protein kinase	1.91839	0	0	-1.23855	0	0	0	0
TRIAE_CS42_U_TGACv1_641612_AA2099490.1	GO:0004674	protein serine/threonine kinase activity	serine/threonine-protein kinase receptor precursor, putative, expressed	Serine/threonine-protein kinase	0	-1.12185	0	0	0	0	0	0
TRIAE_CS42_4BS_TGACv1_329104_AA1097870.1	GO:0004674	protein serine/threonine kinase activity	phosphatidylinositol kinase, putative, expressed	Serine/threonine-protein kinase SMG1	3.10119	2.34867	0	0	0	0	0	0
TRIAE_CS42_3AL_TGACv1_195550_AA0651050.1	GO:0030247	polysaccharide binding	OsWAK10d - OsWAK receptor-like cytoplasmic kinase OsWAK-RLCK, expressed	Receptor-like protein kinase-like	3.67987	3.06346	0	0	0	0	0	0
TRIAE_CS42_3AL_TGACv1_195550_AA0651060.1	GO:0030247	polysaccharide binding	expressed protein	Chromosome 3B, genomic scaffold, cultivar Chinese Spring	0	4.64451	0	1.1312	0	0	0	1.69108
TRIAE_CS42_3AL_TGACv1_206458_AA0671130.1	GO:0030247	polysaccharide binding	Protein kinase domain containing protein, expressed	Receptor-like protein kinase-like	2.23846	0	0	0	0	0	0	0
TRIAE_CS42_3AS_TGACv1_210809_AA0679580.1	GO:0030247	polysaccharide binding	expressed protein	Chromosome 3B, genomic scaffold, cultivar Chinese Spring	2.74487	0	0	0	0	0	0	0
TRIAE_CS42_3B_TGACv1_220883_AA0722400.1	GO:0030247	polysaccharide binding	expressed protein	Chromosome 3B, genomic scaffold, cultivar Chinese Spring	0	4.39384	0	1.12139	0	0	0	2.65941
TRIAE_CS42_3B_TGACv1_220883_AA0722410.1	GO:0030247	polysaccharide binding	expressed protein	Chromosome 3B, genomic scaffold, cultivar Chinese Spring	0	3.67679	0	1.04534	0	0	0	2.54683
TRIAE_CS42_3B_TGACv1_220883_AA0722430.1	GO:0030247	polysaccharide binding	OsWAK10d - OsWAK receptor-like cytoplasmic kinase OsWAK-RLCK, expressed	Receptor-like protein kinase-like	3.6492	3.04831	0	0	0	0	0	0
TRIAE_CS42_3B_TGACv1_221836_AA0750940.1	GO:0030247	polysaccharide binding	expressed protein	Chromosome 3B, genomic scaffold, cultivar Chinese Spring	3.50897	0	0	0	0	0	0	0
TRIAE_CS42_3B_TGACv1_224343_AA0795490.1	GO:0030247	polysaccharide binding	expressed protein	Chromosome 3B, genomic scaffold, cultivar Chinese Spring	0	3.67679	0	1.04534	0	0	0	2.54683
TRIAE_CS42_3B_TGACv1_224343_AA0795530.1	GO:0030247	polysaccharide binding	Protein kinase domain containing protein, expressed	Receptor-like protein kinase-like	2.3368	0	0	0	0	0	0	0
TRIAE_CS42_3DL_TGACv1_252458_AA0890130.1	GO:0030247	polysaccharide binding	expressed protein	Protein kinase superfamily protein	2.8862	0	0	0	0	0	0	0
TRIAE_CS42_3DS_TGACv1_271534_AA0901680.1	GO:0030247	polysaccharide binding	expressed protein	Chromosome 3B, genomic scaffold, cultivar Chinese Spring	0	1.13374	0	0	0	0	0	3.06522
TRIAE_CS42_3AS_TGACv1_213839_AA0708020.1	GO:0005249	voltage-gated potassium channel activity	potassium channel KAT1, putative, expressed	Potassium channel KAT2	0	1.01652	0	0	0	0	0	0
TRIAE_CS42_3B_TGACv1_223474_AA0782740.1	GO:0005249	voltage-gated potassium channel activity	potassium channel KAT1, putative, expressed	Potassium channel KAT2	0	1.01652	0	0	0	0	0	0
TRIAE_CS42_3DS_TGACv1_271509_AA0900720.1	GO:0005249	voltage-gated potassium channel activity	potassium channel KAT1, putative, expressed	Potassium channel KAT2	0	1.01652	0	0	0	0	0	0
TRIAE_CS42_6AS_TGACv1_485825_AA1552900.1	GO:0005249	voltage-gated potassium channel activity	potassium channel KAT1, putative, expressed	Potassium channel KAT2	0	-2.00764	0	-1.43134	0	0	0	-2.63844
TRIAE_CS42_6BS_TGACv1_514103_AA1655240.1	GO:0005249	voltage-gated potassium channel activity	potassium channel AKT2/3, putative, expressed	Potassium channel AKT2	0	1.59065	0	0	0	0	0	-1.67106
TRIAE_CS42_6BS_TGACv1_514327_AA1658390.2	GO:0005249	voltage-gated potassium channel activity	potassium channel KAT1, putative, expressed	Potassium channel KAT2	0	-1.96125	0	0	0	0	0	0
TRIAE_CS42_6DS_TGACv1_542498_AA1722610.1	GO:0005249	voltage-gated potassium channel activity	potassium channel KAT1, putative, expressed	Potassium channel KAT2	0	-1.93981	0	-1.30574	0	0	0	-2.28616
TRIAE_CS42_7AS_TGACv1_569084_AA1806860.1	GO:0005249	voltage-gated potassium channel activity	potassium channel SKOR, putative, expressed	Potassium channel SKOR	0	-1.20747	0	0	0	-2.20064	0	-1.3605
TRIAE_CS42_7BS_TGACv1_592113_AA1930870.1	GO:0005249	voltage-gated potassium channel activity	potassium channel SKOR, putative, expressed	Potassium channel SKOR	0	-1.20562	0	0	0	-2.1842	0	-1.41014
TRIAE_CS42_7DS_TGACv1_622918_AA2047250.1	GO:0005249	voltage-gated potassium channel activity	potassium channel SKOR, putative, expressed	Potassium channel SKOR	0	-1.21089	0	0	0	-2.1842	0	-1.42298
TRIAE_CS42_2AS_TGACv1_112164_AA0332060.1	GO:0043168	anion binding	12-oxophytodienoate reductase, putative, expressed	12-oxophytodienoate reductase 2	0	-3.41995	0	-2.99021	0	0	0	0
TRIAE_CS42_2BS_TGACv1_146307_AA0462230.1	GO:0043168	anion binding	12-oxophytodienoate reductase, putative, expressed	12-oxophytodienoate reductase 2	0	-3.41995	0	-2.99021	0	0	0	0
TRIAE_CS42_2DS_TGACv1_177437_AA0577110.1	GO:0043168	anion binding	12-oxophytodienoate reductase, putative, expressed	12-oxophytodienoate reductase 2	0	-3.41995	0	-2.99021	0	0	0	0
TRIAE_CS42_5AL_TGACv1_375112_AA1216220.1	GO:0043168	anion binding	ATPase, putative, expressed	AAA-ATPase 1	0	1.27966	0	-1.1941	0	0	0	0
TRIAE_CS42_2BS_TGACv1_148632_AA0494200.1	GO:0043168	anion binding	acetyl-CoA carboxylase, putative, expressed	acetyl-CoA carboxylase 2	2.94337	2.91584	0	0	0	0	0	0
TRIAE_CS42_4AL_TGACv1_289596_AA0973670.3	GO:0043168	anion binding	actin, putative, expressed	actin-11	0	1.48911	0	0	0	0	0	0
TRIAE_CS42_4BS_TGACv1_328472_AA1088460.1	GO:0043168	anion binding	actin, putative, expressed	actin-11	0	1.48911	0	0	0	0	0	0
TRIAE_CS42_2AL_TGACv1_098359_AA0326070.1	GO:0043168	anion binding	adenylate kinase, putative, expressed	Adenylate kinase	1.04051	1.98041	0	1.34752	0	0	0	0
TRIAE_CS42_2BL_TGACv1_129799_AA0396450.2	GO:0043168	anion binding	adenylate kinase, putative, expressed	Adenylate kinase	1.18262	2.17142	0	1.35871	0	0	0	0
TRIAE_CS42_2DL_TGACv1_159717_AA0541970.1	GO:0043168	anion binding	adenylate kinase, putative, expressed	Adenylate kinase	0	1.99221	0	1.51048	0	0	0	0
TRIAE_CS42_2AS_TGACv1_112998_AA0349410.2	GO:0043168	anion binding	adenylate kinase, putative, expressed	adenylate kinase family protein	1.97752	3.33897	1.11633	0	0	0	0	0
TRIAE_CS42_2DS_TGACv1_177920_AA0587380.1	GO:0043168	anion binding	adenylate kinase, putative, expressed	adenylate kinase family protein	1.97752	3.33897	1.11633	0	0	0	0	0
TRIAE_CS42_1BL_TGACv1_030554_AA0093900.1	GO:0043168	anion binding	ATPase, AFG1 family domain containing protein, expressed	AFG1-like ATPase family protein	0	1.71944	1.24703	1.66054	0	0	0	1.34908
TRIAE_CS42_1BL_TGACv1_033661_AA0141090.1	GO:0043168	anion binding	alanyl-tRNA synthetase, putative, expressed	Alanine--tRNA ligase	2.15904	2.04243	0	0	0	0	0	0
TRIAE_CS42_5AL_TGACv1_376998_AA1243100.1	GO:0043168	anion binding	aldehyde oxidase, putative, expressed	aldehyde oxidase 1	1.02129	0	0	0	0	0	0	0
TRIAE_CS42_5BL_TGACv1_406184_AA1341920.1	GO:0043168	anion binding	aldehyde oxidase, putative, expressed	aldehyde oxidase 1	1.11247	0	0	0	0	0	0	0
TRIAE_CS42_2DL_TGACv1_159586_AA0540210.2	GO:0043168	anion binding	aldehyde oxidase, putative, expressed	aldehyde oxidase 4	2.0662	3.86203	0	1.90215	0	0	0	1.46123
[truncated: 1,015 more rows]

## Sheet: GO TERM SPECIFIC MF
HALBERD FLAG LEAF:										HALBERD SPIKE:
[truncated: 32 more rows]

## Sheet: Spec MF Hal FL Spk
SPECIFIC GENES HALBERD FLAG LEAF MF ENRICHMENT:
[truncated: 784 more rows]

[truncated: 1 more sheets: Spec MF CRAN FL Spk]
