# Supplementary material for: Reproductive Stage Drought Tolerance in Wheat: Importance of Stomatal Conductance and Plant Growth Regulators
Source: Genes (Basel). 2021 Oct 29;12(11):1742. doi: 10.3390/genes12111742 (PMC8623834; doi:10.3390/genes12111742)
Supplement: Supplementary file 1 [file genes-12-01742-s001.zip › Supplementary Data S8.xlsx]

## Sheet: Legend
Worksheet:	Legend:
CBF-DREB	List of CBF-DREB, ABA, Auxin, Cytokinin and Ethylene related DEGs other than those genes that were part of enriched GO terms. The table also provides the expression information of these genes (copied from S3).
ABA
Auxin
Cytokinin
Ethylene
T1 Halberd response	List of the 10 DEGs affected by cold at T1 in Halberd flag leaves

## Sheet: CBF-DREB
Gene Locus	Annotation	CF T vs. T1	CF T vs. T2	CS T vs. T1	CS T vs. T2	HF T vs. T1	HF T vs. T2	HS T vs. T1	HS T vs. T2	Enrichment
TRIAE_CS42_5DL_TGACv1_435239_AA1447600.1	CBF/DREB transcription factor	1.52879	-3.69474							Cranbrook
TRIAE_CS42_5AL_TGACv1_374715_AA1207270.1	CBF/DREB transcription factor	1.8359	-3.84756							Cranbrook
TRIAE_CS42_6AL_TGACv1_471682_AA1512850.1	CBF/DREB transcription factor	1.88289
TRIAE_CS42_6BL_TGACv1_499514_AA1584790.1	CBF/DREB transcription factor	1.88289
TRIAE_CS42_6DL_TGACv1_527421_AA1703740.1	CBF/DREB transcription factor	1.88289
TRIAE_CS42_2AL_TGACv1_093266_AA0276100.1	CBF/DREB transcription factor	4.69437
TRIAE_CS42_2DL_TGACv1_158300_AA0515150.1	CBF/DREB transcription factor	4.69437
TRIAE_CS42_2BL_TGACv1_129783_AA0395770.1	CBF/DREB transcription factor	6.27645
TRIAE_CS42_4AL_TGACv1_290565_AA0986890.1	CBF/DREB transcription factor		6.98369						6.58381	Hal+Cran
TRIAE_CS42_7DS_TGACv1_621499_AA2017470.1	CBF/DREB transcription factor		7.19247						6.71156	Hal+Cran
TRIAE_CS42_7AS_TGACv1_570690_AA1839360.1	CBF/DREB transcription factor		7.38771						6.58381	Hal+Cran
TRIAE_CS42_5BL_TGACv1_407972_AA1360710.1	CBF/DREB transcription factor								3.5775	Halberd

## Sheet: ABA
Gene Locus	Annotation	CF T vs. T1	CF T vs. T2	CS T vs. T1	CS T vs. T2	HF T vs. T1	HF T vs. T2	HS T vs. T1	HS T vs. T2
TRIAE_CS42_5AS_TGACv1_394198_AA1278700.1	bZIP TF/G-box BF	0	-3.34536	-1.6617	-1.72727	0	-1.47132	0	-1.37691
TRIAE_CS42_5AS_TGACv1_394198_AA1278690.1	bZIP TF/G-box BF	0	-3.16988	-2.62137	-2.3027	0	-1.35361	0	-1.92307
TRIAE_CS42_5BS_TGACv1_424687_AA1391330.1	bZIP TF/G-box BF	0	-3.12262	-1.8361	-1.8562	0	-1.27803	0	-1.60973
TRIAE_CS42_5DS_TGACv1_456478_AA1471590.4	bZIP TF/G-box BF	0	-3.12262	-1.8361	-1.8562	0	-1.27803	0	-1.60973
TRIAE_CS42_6BS_TGACv1_513423_AA1641170.1	bZIP TF/G-box BF	0	-1.54909	-1.7969	-2.19887	0	0	0	0
TRIAE_CS42_6DS_TGACv1_543357_AA1738940.1	bZIP TF/G-box BF	0	-1.54909	-1.7969	-2.19887	0	0	0	0
TRIAE_CS42_2AL_TGACv1_094886_AA0304600.1	bZIP TF/G-box BF	0	-1.48176	0	0	0	0	0	0
TRIAE_CS42_3AL_TGACv1_193880_AA0621650.1	bZIP TF/G-box BF	0	1.30447	0	0	0	0	0	0
TRIAE_CS42_3DL_TGACv1_249032_AA0835230.1	bZIP TF/G-box BF	0	1.30447	0	0	0	0	0	0
TRIAE_CS42_5AS_TGACv1_392909_AA1266080.1	bZIP TF/G-box BF	0	1.40273	0	0	0	0	0	0
TRIAE_CS42_3B_TGACv1_221145_AA0731790.1	bZIP TF/G-box BF	0	1.53039	0	0	0	0	0	0
TRIAE_CS42_5DL_TGACv1_436729_AA1462940.1	bZIP TF/G-box BF	0	1.58859	1.04053	0	0	0	0	0
TRIAE_CS42_U_TGACv1_640702_AA2069780.2	bZIP TF/G-box BF	0	1.58859	1.04053	0	0	0	0	0
TRIAE_CS42_5AL_TGACv1_376957_AA1242740.1	bZIP TF/G-box BF	0	2.1815	0	0	0	0	0	1.13327
TRIAE_CS42_5DL_TGACv1_433913_AA1425130.1	bZIP TF/G-box BF	0	2.18495	0	0	0	0	0	1.12616
TRIAE_CS42_U_TGACv1_641545_AA2097630.1	bZIP TF/G-box BF	0	3.69354	2.67973	1.34151	0	1.36774	0	1.73158
TRIAE_CS42_1AL_TGACv1_001758_AA0034810.2	bZIP TF/G-box BF	0	3.69354	0	0	0	1.36774	0	1.73158
TRIAE_CS42_1BL_TGACv1_033059_AA0136530.2	bZIP TF/G-box BF	0	3.69354	0	0	0	1.39527	0	1.73158
TRIAE_CS42_6BL_TGACv1_500317_AA1603110.1	bZIP TF/G-box BF	0	4.25274	0	0	0	0	0	0
TRIAE_CS42_6DL_TGACv1_527360_AA1702780.1	bZIP TF/G-box BF	0	4.39491	0	0	0	0	0	0
TRIAE_CS42_7DS_TGACv1_625303_AA2064840.1	bZIP TF/G-box BF	0	5.31782	2.57321	0	0	1.39165	0	0
TRIAE_CS42_7BS_TGACv1_591894_AA1924840.1	bZIP TF/G-box BF	0	5.37413	2.65376	1.00329	0	1.39165	0	0
TRIAE_CS42_7AL_TGACv1_556285_AA1759970.1	bZIP TF/G-box BF	0	0	0	-1.44626	0	-1.01306	0	0
TRIAE_CS42_3B_TGACv1_225266_AA0806560.1	abscisic acid (aba)-deficient 4	0	1.48859	0	3.01903	0	1.43316	0	3.49145
TRIAE_CS42_3B_TGACv1_223412_AA0781760.4	abscisic acid (aba)-deficient 4	0	0	0	0	0	1.43316	0	0
TRIAE_CS42_3DS_TGACv1_272268_AA0918120.2	abscisic acid (aba)-deficient 4	0	0	0	4.65666	0	0	0	0
TRIAE_CS42_4AS_TGACv1_307260_AA1018970.1	Abscisic acid receptor PYR1	0	-4.8612	-4.34397	-6.33602	0	0	0	0
TRIAE_CS42_4BL_TGACv1_320253_AA1032530.1	Abscisic acid receptor PYR1	0	-4.74562	-4.63328	-5.75883	0	0	0	0
TRIAE_CS42_4DL_TGACv1_343052_AA1128600.1	Abscisic acid receptor PYR1	0	-4.74562	-4.63328	-5.75883	0	0	0	0
TRIAE_CS42_2AS_TGACv1_113503_AA0356980.1	Abscisic acid receptor PYR1	0	-2.08418	0	-3.86042	0	-2.12345	0	0
TRIAE_CS42_2BS_TGACv1_146985_AA0476180.1	Abscisic acid receptor PYR1	0	-1.98081	0	-3.73989	0	-2.17052	0	0
TRIAE_CS42_2DS_TGACv1_177319_AA0573240.1	Abscisic acid receptor PYR1	0	-1.85922	0	-4.38473	0	-2.26094	0	-1.40225
TRIAE_CS42_1AL_TGACv1_000462_AA0012630.1	Abscisic acid receptor PYR1	0	-1.02996	0	-1.0001	0	-1.08411	0	0
TRIAE_CS42_1DL_TGACv1_064006_AA0232090.1	Abscisic acid receptor PYR1	0	-1.0203	0	-1.0001	0	-1.08411	0	0
TRIAE_CS42_1DL_TGACv1_061192_AA0188340.1	Abscisic acid receptor PYR1	0	0	0	0	0	-2.46793	0	0
TRIAE_CS42_1BL_TGACv1_032937_AA0135610.1	Abscisic acid receptor PYR1	0	0	0	-1.019	0	-1.09483	0	0
TRIAE_CS42_1AL_TGACv1_003398_AA0049530.1	ABSCISIC ACID-INSENSITIVE 5-like protein 2	0	-1.10895	0	0	0	0	0	0
TRIAE_CS42_U_TGACv1_643396_AA2131620.1	ABSCISIC ACID-INSENSITIVE 5-like protein 2	0	-1.04376	0	0	0	0	0	0
TRIAE_CS42_5BL_TGACv1_407503_AA1357460.1	protein phosphatase 2C, putative, expressed	1.89822	1.88057	0	-2.18709	0	0	0	0
TRIAE_CS42_4BL_TGACv1_320964_AA1052720.1	Protein phosphatase 2C family protein	0	0	0	0	0	0	0	1.3902
TRIAE_CS42_4DL_TGACv1_344179_AA1144650.1	Protein phosphatase 2C family protein	0	0	0	0	0	0	0	1.3902
TRIAE_CS42_2AL_TGACv1_095113_AA0307000.1	Protein phosphatase 2C family protein	0	0	0	0	0	0	0	1.79227
TRIAE_CS42_2BL_TGACv1_129619_AA0390720.1	Protein phosphatase 2C family protein	0	0	0	0	0	0	0	1.79227
TRIAE_CS42_3B_TGACv1_226451_AA0816990.1	Protein phosphatase 2C family protein	1.11873	4.43566	2.519	2.40595	0	1.88685	0	1.40014
TRIAE_CS42_7AS_TGACv1_570015_AA1828710.1	Protein phosphatase 2C family protein	1.12917	0	0	0	0	0	0	0
TRIAE_CS42_6AL_TGACv1_471496_AA1509730.1	Protein phosphatase 2C family protein	1.15158	0	0	0	0	0	0	0
TRIAE_CS42_6BS_TGACv1_514900_AA1665600.1	Protein phosphatase 2C family protein	1.15158	0	0	0	0	0	0	0
TRIAE_CS42_6DL_TGACv1_526335_AA1679750.1	Protein phosphatase 2C family protein	1.15158	0	0	0	0	0	0	0
TRIAE_CS42_2BS_TGACv1_146519_AA0467350.1	Protein phosphatase 2C family protein	1.25376	2.80172	0	1.21015	0	1.66908	1.64319	3.56078
TRIAE_CS42_6AL_TGACv1_472386_AA1521600.1	Protein phosphatase 2C family protein	1.30042	1.57636	0	0	0	0	0	1.25487
TRIAE_CS42_6BL_TGACv1_502041_AA1622620.1	Protein phosphatase 2C family protein	1.30042	1.57636	0	0	0	0	0	1.25487
TRIAE_CS42_4DL_TGACv1_343443_AA1134510.1	Protein phosphatase 2C family protein	1.32674	0	0	0	0	0	0	2.74379
TRIAE_CS42_U_TGACv1_641812_AA2104800.1	Protein phosphatase 2C family protein	1.32674	0	0	0	0	0	0	2.74379
TRIAE_CS42_5BS_TGACv1_424113_AA1386940.1	Protein phosphatase 2C family protein	1.60691	2.83871	1.55111	1.20754	0	0	0	0
TRIAE_CS42_5DS_TGACv1_457195_AA1483630.1	Protein phosphatase 2C family protein	1.60691	2.83871	1.55111	1.20754	0	0	0	0
TRIAE_CS42_5AL_TGACv1_375497_AA1222770.1	Protein phosphatase 2C family protein	1.73114	4.99562	3.8095	5.0215	0	2.29702	2.18781	4.02023
TRIAE_CS42_5BL_TGACv1_407961_AA1360690.1	Protein phosphatase 2C family protein	1.73114	4.99562	3.8095	5.0215	0	2.29702	2.18781	4.02023
TRIAE_CS42_5DL_TGACv1_433219_AA1406030.1	Protein phosphatase 2C family protein	1.73114	4.99562	3.8095	5.0215	0	2.29702	2.18781	4.02023
TRIAE_CS42_4BL_TGACv1_322296_AA1070410.3	Protein phosphatase 2C family protein	1.95596	0	0	-2.33242	0	0	0	0
TRIAE_CS42_4DL_TGACv1_344839_AA1150090.1	Protein phosphatase 2C family protein	1.95596	0	0	-2.33242	0	0	0	0
TRIAE_CS42_4AS_TGACv1_307328_AA1019520.2	Protein phosphatase 2C family protein	1.95596	0	0	0	0	0	0	0
TRIAE_CS42_5AL_TGACv1_374657_AA1205790.1	Protein phosphatase 2C family protein	0	-1.87865	0	-1.18535	0	0	0	-1.2926
TRIAE_CS42_5BL_TGACv1_405650_AA1332210.1	Protein phosphatase 2C family protein	0	-1.87865	0	-1.18535	0	0	0	-1.2926
TRIAE_CS42_5DL_TGACv1_438449_AA1468330.1	Protein phosphatase 2C family protein	0	-1.87865	0	-1.18535	0	0	0	-1.2926
TRIAE_CS42_6AL_TGACv1_470919_AA1498480.1	Protein phosphatase 2C family protein	0	-1.07387	0	0	0	0	0	-1.3458
TRIAE_CS42_6DL_TGACv1_529855_AA1719030.1	Protein phosphatase 2C family protein	0	-1.07387	0	0	0	0	0	0
TRIAE_CS42_6BL_TGACv1_500578_AA1606620.2	Protein phosphatase 2C family protein	0	-1.07061	0	0	0	0	0	-1.30367
TRIAE_CS42_6DL_TGACv1_529252_AA1717880.3	Protein phosphatase 2C family protein	0	-1.0379	0	0	0	0	0	0
TRIAE_CS42_1DL_TGACv1_061767_AA0203120.1	Protein phosphatase 2C family protein	0	1.02706	0	1.23617	0	0	0	0
TRIAE_CS42_2DL_TGACv1_158483_AA0519860.1	Protein phosphatase 2C family protein	0	1.03502	0	0	0	0	0	0
TRIAE_CS42_2BL_TGACv1_129345_AA0379560.1	Protein phosphatase 2C family protein	0	1.0393	0	0	0	0	0	0
TRIAE_CS42_3B_TGACv1_222075_AA0756760.1	Protein phosphatase 2C family protein	0	1.2369	0	0	0	0	0	0
TRIAE_CS42_3DL_TGACv1_249050_AA0836130.1	Protein phosphatase 2C family protein	0	1.2369	0	0	0	0	0	0
TRIAE_CS42_2AL_TGACv1_094368_AA0296540.1	Protein phosphatase 2C family protein	0	1.42437	0	0	0	0	0	0
TRIAE_CS42_2BL_TGACv1_131798_AA0432370.1	Protein phosphatase 2C family protein	0	1.42437	0	0	0	0	0	0
TRIAE_CS42_5AL_TGACv1_374245_AA1195030.1	Protein phosphatase 2C family protein	0	2.86179	2.16193	1.19595	0	0	0	1.20894
TRIAE_CS42_5DL_TGACv1_434847_AA1442490.1	Protein phosphatase 2C family protein	0	2.86179	2.16193	1.19595	0	0	0	1.20894
TRIAE_CS42_5BL_TGACv1_405600_AA1331230.1	Protein phosphatase 2C family protein	0	2.86597	2.16193	1.19595	0	0	0	1.20886
TRIAE_CS42_1AL_TGACv1_000249_AA0007290.1	Protein phosphatase 2C family protein	0	3.01624	3.16728	3.64423	0	0	1.08298	3.27536
TRIAE_CS42_1DL_TGACv1_061434_AA0195270.1	Protein phosphatase 2C family protein	0	3.02802	3.19087	3.65035	0	0	0	3.24841
TRIAE_CS42_1BL_TGACv1_033532_AA0140150.1	Protein phosphatase 2C family protein	0	3.04491	3.21249	3.71867	0	0	0	3.23025
TRIAE_CS42_U_TGACv1_641350_AA2092630.1	Protein phosphatase 2C family protein	0	3.13716	2.23228	2.08442	0	1.00145	0	1.78119
TRIAE_CS42_3AL_TGACv1_194286_AA0630400.1	Protein phosphatase 2C family protein	0	3.13716	2.23228	2.09846	0	1.00145	0	1.78119
TRIAE_CS42_7DL_TGACv1_603500_AA1984880.2	Protein phosphatase 2C family protein	0	3.93378	2.56919	1.80961	0	0	0	0
TRIAE_CS42_4AS_TGACv1_308833_AA1029630.1	Protein phosphatase 2C family protein	0	4.13154	3.10469	4.1976	0	3.4745	3.36198	6.5344
TRIAE_CS42_7BL_TGACv1_577927_AA1886320.1	Protein phosphatase 2C family protein	0	4.21603	2.51459	1.87087	0	0	0	5.6446
TRIAE_CS42_4DL_TGACv1_343127_AA1130270.2	Protein phosphatase 2C family protein	0	4.69579	0	0	0	0	2.82691	5.94627
TRIAE_CS42_3B_TGACv1_222632_AA0768310.1	Protein phosphatase 2C family protein	0	4.81139	3.37896	4.9628	0	2.79787	0	3.83173
TRIAE_CS42_4BL_TGACv1_320435_AA1039000.1	Protein phosphatase 2C family protein	0	4.89826	3.55465	4.63894	0	3.59511	3.17769	6.34026
TRIAE_CS42_3DL_TGACv1_251745_AA0884440.1	Protein phosphatase 2C family protein	0	5.29512	3.26864	4.79958	0	2.63069	1.80328	3.83928
TRIAE_CS42_3AL_TGACv1_196771_AA0662830.1	Protein phosphatase 2C family protein	0	5.31728	3.26864	4.8103	0	2.65235	1.89165	3.92131
TRIAE_CS42_3B_TGACv1_232726_AA0831260.1	Protein phosphatase 2C family protein	0	5.44583	0	3.85487	0	2.4797	2.12867	3.89337
TRIAE_CS42_3DL_TGACv1_249105_AA0837870.1	Protein phosphatase 2C family protein	0	6.78388	5.0517	5.0782	0	2.43629	2.15645	3.44883
TRIAE_CS42_3B_TGACv1_228126_AA0825910.1	Protein phosphatase 2C family protein	0	6.79946	0	0	0	2.42701	2.15493	3.44827
TRIAE_CS42_3AL_TGACv1_196979_AA0664090.2	Protein phosphatase 2C family protein	0	6.82429	5.02943	5.06129	0	2.42701	2.15493	3.44827
TRIAE_CS42_1DL_TGACv1_061764_AA0203070.1	Protein phosphatase 2C family protein	0	7.49398	0	9.48455	0	2.49959	0	4.16186
TRIAE_CS42_1BL_TGACv1_030421_AA0090240.1	Protein phosphatase 2C family protein	0	7.60943	0	7.59989	0	2.24749	0	3.99373
TRIAE_CS42_1AL_TGACv1_001993_AA0037630.1	Protein phosphatase 2C family protein	0	7.60943	0	7.59989	0	2.2896	0	3.99373
TRIAE_CS42_2BS_TGACv1_146971_AA0475980.1	Protein phosphatase 2C family protein	0	9.52881	6.53117	6.30393	0	0	0	6.56494
TRIAE_CS42_2AS_TGACv1_112193_AA0332790.1	Protein phosphatase 2C family protein	0	9.69428	9.17776	10.0333	0	0	0	7.04654
TRIAE_CS42_1AL_TGACv1_000141_AA0004530.1	Protein phosphatase 2C family protein	0	0	0	0	0	-1.10062	0	0
TRIAE_CS42_U_TGACv1_641350_AA2092650.1	Protein phosphatase 2C family protein	0	0	0	0	0	1.02047	0	1.75404
TRIAE_CS42_2DS_TGACv1_177590_AA0580670.1	Protein phosphatase 2C family protein	0	0	0	0	0	0	0	-1.86201
TRIAE_CS42_7DL_TGACv1_603447_AA1983910.1	Protein phosphatase 2C family protein	0	0	0	0	0	0	0	-1.70909
TRIAE_CS42_4BL_TGACv1_321438_AA1060430.1	Protein phosphatase 2C family protein	0	0	0	0	0	0	0	-1.29012
TRIAE_CS42_4AS_TGACv1_306257_AA1005180.1	Protein phosphatase 2C family protein	0	0	0	0	0	0	0	-1.11458
TRIAE_CS42_1AS_TGACv1_019288_AA0064390.1	Protein phosphatase 2C family protein	0	0	1.2426	0	0	0	0	1.22817
TRIAE_CS42_1BS_TGACv1_050864_AA0176280.1	Protein phosphatase 2C family protein	0	0	1.2426	0	0	0	0	1.22817
TRIAE_CS42_1DS_TGACv1_080521_AA0249490.1	Protein phosphatase 2C family protein	0	0	1.24682	0	0	0	0	1.23322
TRIAE_CS42_6DL_TGACv1_527185_AA1700110.1	Protein phosphatase 2C family protein	0	0	0	0	0	0	0	1.29444
TRIAE_CS42_4AS_TGACv1_306953_AA1015440.1	Protein phosphatase 2C family protein	0	0	0	0	0	0	0	1.3902
TRIAE_CS42_3AL_TGACv1_199326_AA0669650.2	Protein phosphatase 2C family protein	0	0	0	0	0	0	0	1.4045
TRIAE_CS42_4AS_TGACv1_308019_AA1025300.1	Protein phosphatase 2C family protein	0	0	0	0	0	0	0	2.72173
TRIAE_CS42_1DL_TGACv1_061589_AA0199260.1	Protein phosphatase 2C family protein	0	0	-1.13998	-1.93491	0	0	0	0
TRIAE_CS42_U_TGACv1_643894_AA2135750.1	Protein phosphatase 2C family protein	0	0	-1.13188	-1.90342	0	0	0	0
TRIAE_CS42_1AL_TGACv1_001752_AA0034640.2	Protein phosphatase 2C family protein	0	0	1.05368	1.35542	0	0	0	0
TRIAE_CS42_1BL_TGACv1_031867_AA0122030.2	Protein phosphatase 2C family protein	0	0	1.05368	1.35542	0	0	0	0
TRIAE_CS42_5AS_TGACv1_393488_AA1273120.1	Protein phosphatase 2C family protein	0	0	1.55111	1.20754	0	0	0	0
TRIAE_CS42_1BL_TGACv1_030715_AA0098920.1	Protein phosphatase 2C family protein	0	0	0	-1.88839	0	0	0	0
TRIAE_CS42_4AL_TGACv1_290422_AA0985210.1	Protein phosphatase 2C family protein	0	0	0	-1.42678	0	0	0	0
TRIAE_CS42_5DL_TGACv1_433227_AA1406280.1	Protein phosphatase 2C family protein	0	0	0	-1.40615	0	0	0	0
TRIAE_CS42_6AS_TGACv1_487946_AA1573760.2	Protein phosphatase 2C family protein	0	0	0	-1.39812	0	0	0	0
TRIAE_CS42_6BS_TGACv1_513280_AA1637090.3	Protein phosphatase 2C family protein	0	0	0	-1.39812	0	0	0	0
TRIAE_CS42_5BL_TGACv1_406842_AA1350450.1	Protein phosphatase 2C family protein	0	0	0	-1.33688	0	0	0	0
TRIAE_CS42_4BL_TGACv1_320338_AA1035790.1	Protein phosphatase 2C family protein	0	0	0	-1.02133	0	0	0	0
TRIAE_CS42_4DL_TGACv1_342772_AA1121630.1	Protein phosphatase 2C family protein	0	0	0	-1.02133	0	0	0	0
TRIAE_CS42_1DL_TGACv1_064695_AA0235400.1	Protein phosphatase 2C family protein	0	0	0	-1.00405	0	0	0	0
TRIAE_CS42_3DL_TGACv1_249262_AA0843480.1	Protein phosphatase 2C family protein	0	0	0	2.40595	0	0	0	0
TRIAE_CS42_4BL_TGACv1_320964_AA1052720.1	Protein phosphatase 2C family protein	0	0	0	0	0	0	0	1.3902
TRIAE_CS42_4DL_TGACv1_344179_AA1144650.1	Protein phosphatase 2C family protein	0	0	0	0	0	0	0	1.3902
TRIAE_CS42_2AL_TGACv1_095113_AA0307000.1	Protein phosphatase 2C family protein	0	0	0	0	0	0	0	1.79227
TRIAE_CS42_2BL_TGACv1_129619_AA0390720.1	Protein phosphatase 2C family protein	0	0	0	0	0	0	0	1.79227

## Sheet: Auxin
Gene Locus	Annotation	CF T vs. T1	CF T vs. T2	CS T vs. T1	CS T vs. T2	HF T vs. T1	HF T vs. T2	HS T vs. T1	HS T vs. T2
TRIAE_CS42_5AS_TGACv1_394798_AA1281880.1	flavin monooxygenase	-1.75776	0	0	0	0	0	0	0
TRIAE_CS42_2AS_TGACv1_113013_AA0349650.1	flavin monooxygenase	-1.10459	-3.90833	0	-2.26099	0	0	0	0
TRIAE_CS42_2BS_TGACv1_146017_AA0453240.2	flavin monooxygenase	0	-3.53751	0	-2.60404	0	0	0	0
TRIAE_CS42_2DS_TGACv1_177828_AA0585280.1	flavin monooxygenase	0	-3.53751	0	-2.60404	0	0	0	0
TRIAE_CS42_5AL_TGACv1_375110_AA1216130.1	flavin monooxygenase	0	0	0	0	0	0	0	-2.01094
TRIAE_CS42_5BL_TGACv1_404381_AA1297740.1	flavin monooxygenase	0	0	0	0	0	0	0	-2.01094
TRIAE_CS42_3DS_TGACv1_272003_AA0912830.1	flavin monooxygenase	0	0	0	-2.00824	0	0	0	-1.77887
TRIAE_CS42_3AS_TGACv1_211018_AA0683120.1	flavin monooxygenase	0	0	0	-2.08477	0	0	0	-1.7598
TRIAE_CS42_5AL_TGACv1_377073_AA1243800.1	flavin monooxygenase	0	0	0	1.41433	0	0	0	1.17559
TRIAE_CS42_5BL_TGACv1_404880_AA1313980.1	flavin monooxygenase	0	0	0	1.41433	0	0	0	1.17559
TRIAE_CS42_5DL_TGACv1_434467_AA1436550.2	flavin monooxygenase	0	0	0	1.3709	0	0	0	1.17851
TRIAE_CS42_7AL_TGACv1_556099_AA1755610.2	flavin monooxygenase	0	0	0	1.44813	0	0	0	1.61549
TRIAE_CS42_2AS_TGACv1_112531_AA0340030.1	flavin monooxygenase	0	0	0	-1.17305	0	0	0	1.62814
TRIAE_CS42_7DL_TGACv1_603776_AA1989070.1	flavin monooxygenase	0	0	0	0	0	0	0	1.86623
TRIAE_CS42_3AS_TGACv1_210543_AA0675020.1	flavin monooxygenase	0	0	0	0	0	0	0	3.6023
TRIAE_CS42_3DS_TGACv1_271560_AA0902620.1	flavin monooxygenase	0	0	0	0	0	0	0	3.6023
TRIAE_CS42_5AL_TGACv1_374669_AA1206140.1	flavin monooxygenase	0	0	6.46359	7.33301	0	0	0	4.9677
TRIAE_CS42_5BL_TGACv1_405489_AA1328520.1	flavin monooxygenase	0	0	6.46359	7.33301	0	0	0	4.9677
TRIAE_CS42_6AS_TGACv1_486005_AA1555510.1	Auxin response factor	1.27417	0	0	0	0	0	0	-1.09978
TRIAE_CS42_7AL_TGACv1_556578_AA1766080.1	Auxin response factor	1.27906	1.03763	0	0	0	0	0	0
TRIAE_CS42_7BL_TGACv1_576831_AA1856500.1	Auxin response factor	1.52332	1.10748	0	0	0	0	0	0
TRIAE_CS42_7AL_TGACv1_558468_AA1793590.1	Auxin response factor	2.20361	1.55203	0	0	0	0	0	0
TRIAE_CS42_7DL_TGACv1_602779_AA1968430.1	Auxin response factor	2.20361	1.55203	0	0	0	0	0	0
TRIAE_CS42_6AL_TGACv1_471402_AA1508260.2	Auxin response factor	0	-1.43778	0	-1.93463	0	0	0	0
TRIAE_CS42_6BL_TGACv1_499488_AA1584080.1	Auxin response factor	0	-1.43778	0	-1.93463	0	0	0	0
TRIAE_CS42_6DL_TGACv1_526473_AA1684570.1	Auxin response factor	0	-1.43778	0	-1.93463	0	0	0	0
TRIAE_CS42_2DL_TGACv1_160096_AA0546620.1	Auxin response factor	0	1.42629	0	0	0	0	0	0
TRIAE_CS42_6AS_TGACv1_486564_AA1562680.1	Auxin response factor	0	2.4199	1.92514	1.62743	0	0	0	1.76564
TRIAE_CS42_4AL_TGACv1_291023_AA0991460.1	Auxin response factor	0	0	0	0	0	0	0	-2.06367
TRIAE_CS42_4BS_TGACv1_327820_AA1075320.1	Auxin response factor	0	0	0	0	0	0	0	-2.06367
TRIAE_CS42_4DS_TGACv1_361729_AA1172140.1	Auxin response factor	0	0	0	0	0	0	0	-2.06367
TRIAE_CS42_7AL_TGACv1_556178_AA1757580.1	SAUR-like	-1.14746	0	0	0	0	0	0	2.74757
TRIAE_CS42_7DL_TGACv1_603967_AA1991800.1	SAUR-like	-1.14746	0	0	0	0	0	0	2.74757
TRIAE_CS42_U_TGACv1_641566_AA2098160.1	SAUR-like	-1.14746	0	0	0	0	0	0	2.74757
TRIAE_CS42_2AL_TGACv1_096574_AA0319940.1	SAUR-like	-1.12475	-1.33028	0	0	0	0	0	1.36586
TRIAE_CS42_2BL_TGACv1_133232_AA0441960.1	SAUR-like	-1.12222	-1.33028	0	0	0	0	0	1.18895
TRIAE_CS42_6DL_TGACv1_526440_AA1683520.1	SAUR-like	-1.11986	-1.48075	0	-1.17497	0	0	0	2.37545
TRIAE_CS42_6AL_TGACv1_474995_AA1536110.1	SAUR-like	0	-2.20619	0	-1.32022	0	0	0	2.3518
TRIAE_CS42_7DL_TGACv1_603450_AA1983970.1	SAUR-like	0	-2.21617	0	-2.92264	0	0	0	-1.59297
TRIAE_CS42_7BL_TGACv1_577482_AA1876450.1	SAUR-like	0	-2.10742	0	-2.86271	0	0	0	-2.11441
TRIAE_CS42_6BL_TGACv1_499807_AA1592160.1	SAUR-like	0	-1.71328	0	-1.4938	0	0	0	2.60858
TRIAE_CS42_6DL_TGACv1_527897_AA1709620.1	SAUR-like	0	-1.50665	0	-1.75797	0	0	0	2.37981
TRIAE_CS42_6AL_TGACv1_473412_AA1530950.1	SAUR-like	0	-1.48075	0	-1.12829	0	0	0	2.37545
TRIAE_CS42_5AL_TGACv1_376510_AA1237920.1	SAUR-like	0	0	0	0	0	0	0	-1.71253
TRIAE_CS42_5BL_TGACv1_404914_AA1314910.1	SAUR-like	0	0	0	0	0	0	0	-1.71253
TRIAE_CS42_5DL_TGACv1_433218_AA1405920.1	SAUR-like	0	0	0	0	0	0	0	-1.71253
TRIAE_CS42_7BS_TGACv1_594909_AA1958610.1	SAUR-like	0	0	0	0	0	0	0	-1.00462
TRIAE_CS42_7DS_TGACv1_621408_AA2014660.1	SAUR-like	0	0	0	0	0	0	0	-1.01753
TRIAE_CS42_5BL_TGACv1_406271_AA1343410.1	SAUR-like	0	0	0	0	0	0	0	1.19182
TRIAE_CS42_6BL_TGACv1_499359_AA1579390.1	SAUR-like	0	0	0	-2.23161	0	0	0	1.34257
TRIAE_CS42_6BL_TGACv1_499451_AA1582890.1	SAUR-like	0	0	0	-2.23161	0	0	0	1.34257
TRIAE_CS42_5BL_TGACv1_404914_AA1314780.1	SAUR-like	0	0	0	0	0	0	0	1.52088
TRIAE_CS42_5DS_TGACv1_457137_AA1482860.1	SAUR-like	0	0	0	0	0	0	0	1.81068
TRIAE_CS42_4DS_TGACv1_361152_AA1162050.1	SAUR-like	0	0	0	0	0	2.21398	0	1.87916
TRIAE_CS42_5BL_TGACv1_405707_AA1333480.1	SAUR-like	0	0	0	0	0	0	0	1.08927
TRIAE_CS42_5AL_TGACv1_374113_AA1190830.1	SAUR-like	0	0	0	0	0	0	0	2.24227
TRIAE_CS42_5DL_TGACv1_433218_AA1405980.1	SAUR-like	0	0	0	0	0	0	0	2.24227
TRIAE_CS42_2AL_TGACv1_094149_AA0293350.1	SAUR-like	0	0	0	0	0	0	0	2.279
TRIAE_CS42_2BL_TGACv1_133071_AA0441220.1	SAUR-like	0	0	0	0	0	0	0	2.279
TRIAE_CS42_2DL_TGACv1_162131_AA0561980.1	SAUR-like	0	0	0	0	0	0	0	2.279
TRIAE_CS42_5AL_TGACv1_374918_AA1211950.1	SAUR-like	0	0	0	0	0	0	0	2.48427
TRIAE_CS42_5DL_TGACv1_432981_AA1396760.1	SAUR-like	0	0	0	0	0	0	0	2.48427
TRIAE_CS42_5BL_TGACv1_404591_AA1305280.1	SAUR-like	0	0	0	0	0	0	0	2.50196
TRIAE_CS42_5BL_TGACv1_405581_AA1330790.1	SAUR-like	0	0	0	0	0	0	0	2.50196
TRIAE_CS42_5DL_TGACv1_434466_AA1436470.1	SAUR-like	0	0	0	0	0	0	0	2.50196
TRIAE_CS42_5DL_TGACv1_433590_AA1416890.1	SAUR-like	0	0	0	0	0	0	0	2.64838
TRIAE_CS42_5BL_TGACv1_405707_AA1333500.1	SAUR-like	0	0	0	0	0	0	0	2.00994
TRIAE_CS42_2DL_TGACv1_158898_AA0528140.1	SAUR-like	0	0	0	0	0	0	0	4.63959
TRIAE_CS42_2AS_TGACv1_112962_AA0348760.1	Auxin-responsive GH3 family protein	0	0	0	0	0	0	0	-1.14793
TRIAE_CS42_2BS_TGACv1_147156_AA0478930.1	Auxin-responsive GH3 family protein	0	0	0	0	0	0	0	-1.14793
TRIAE_CS42_2DS_TGACv1_178238_AA0593270.1	Auxin-responsive GH3 family protein	0	0	0	0	0	0	0	-1.14793
TRIAE_CS42_2BS_TGACv1_146679_AA0470560.1	Auxin-responsive GH3 family protein	0	0	0	0	0	0	0	1.84727
TRIAE_CS42_2DS_TGACv1_178770_AA0600760.1	Auxin-responsive GH3 family protein	0	0	0	0	0	0	0	1.96119
TRIAE_CS42_2AS_TGACv1_112465_AA0338580.2	Auxin-responsive GH3 family protein	0	0	0	0	0	0	0	1.98614
TRIAE_CS42_3AL_TGACv1_195212_AA0646540.1	Auxin-responsive GH3 family protein	0	0	0	0	0	0	0	2.82452
TRIAE_CS42_3DL_TGACv1_253414_AA0894480.1	Auxin-responsive GH3 family protein	0	0	0	0	0	0	0	2.90379
TRIAE_CS42_3B_TGACv1_225364_AA0807570.1	Auxin-responsive GH3 family protein	0	0	0	0	0	0	0	5.38667
TRIAE_CS42_3DS_TGACv1_272591_AA0922750.1	Auxin-responsive GH3 family protein	0	-1.4738	0	-1.17087	0	0	0	0
TRIAE_CS42_3B_TGACv1_225295_AA0806840.1	Auxin-responsive GH3 family protein	0	0	0	-1.14382	0	0	0	0
TRIAE_CS42_6BL_TGACv1_499586_AA1586780.1	auxin efflux carrier component, putative, expressed	1.25905	0	0	-1.95511	0	0	0	-1.07978
TRIAE_CS42_6DL_TGACv1_526998_AA1696950.1	auxin efflux carrier component, putative, expressed	1.25905	0	0	-1.95511	0	0	0	-1.07978
TRIAE_CS42_6AL_TGACv1_472272_AA1520290.1	auxin efflux carrier component, putative, expressed	1.294	0	0	-2.01149	0	0	0	-1.09386
TRIAE_CS42_7AS_TGACv1_569246_AA1811270.1	auxin efflux carrier component, putative, expressed	0	0	0	0	0	0	0	-2.78215
TRIAE_CS42_7BS_TGACv1_592259_AA1934430.2	auxin efflux carrier component, putative, expressed	0	0	0	0	0	0	0	-2.66903
TRIAE_CS42_7DS_TGACv1_621522_AA2018260.1	auxin efflux carrier component, putative, expressed	0	0	0	0	0	0	0	-2.66903
TRIAE_CS42_4BS_TGACv1_329390_AA1100850.1	auxin efflux carrier component, putative, expressed	0	0	0	0	0	0	0	-1.59835
TRIAE_CS42_4DS_TGACv1_361338_AA1165980.1	auxin efflux carrier component, putative, expressed	0	0	0	0	0	0	0	-1.59835
TRIAE_CS42_4AL_TGACv1_288497_AA0950220.1	auxin efflux carrier component, putative, expressed	0	0	0	0	0	0	0	-1.51174
TRIAE_CS42_6AL_TGACv1_479016_AA1537430.1	auxin efflux carrier component, putative, expressed	0	0	0	0	0	0	0	-1.42506
TRIAE_CS42_6DL_TGACv1_526481_AA1684850.1	auxin efflux carrier component, putative, expressed	0	0	0	0	0	0	0	-1.35183
TRIAE_CS42_3B_TGACv1_227114_AA0821440.1	auxin efflux carrier component, putative, expressed	0	0	0	0	0	0	0	1.36556
TRIAE_CS42_3AL_TGACv1_194605_AA0636610.1	auxin efflux carrier component, putative, expressed	0	0	0	-1.68706	0	0	0	0
TRIAE_CS42_3B_TGACv1_223456_AA0782540.1	auxin efflux carrier component, putative, expressed	0	0	0	-1.68706	0	0	0	0
TRIAE_CS42_3DL_TGACv1_249135_AA0839220.1	auxin efflux carrier component, putative, expressed	0	0	0	-1.68706	0	0	0	0
TRIAE_CS42_4DL_TGACv1_342886_AA1124710.1	auxin efflux carrier component, putative, expressed	0	0	0	2.13243	0	0	0	0
TRIAE_CS42_5BL_TGACv1_405256_AA1323390.1	auxin efflux carrier component, putative, expressed	0	0	0	6.20951	0	0	0	0
TRIAE_CS42_4AS_TGACv1_308088_AA1025720.1	AUXIN SIGNALING F-BOX 2, putative, expressed	0	-2.36784	0	0	0	0	0	0
TRIAE_CS42_4BL_TGACv1_320631_AA1045130.1	AUXIN SIGNALING F-BOX 2, putative, expressed	0	-2.36784	0	0	0	0	0	0
TRIAE_CS42_4DL_TGACv1_342855_AA1124050.1	AUXIN SIGNALING F-BOX 2, putative, expressed	0	-2.36784	0	0	0	0	0	0
TRIAE_CS42_6AL_TGACv1_473969_AA1533680.1	auxin F-box protein 5	0	1.29844	0	0	0	0	0	0
TRIAE_CS42_6BL_TGACv1_500902_AA1611510.1	auxin F-box protein 5	0	1.29844	0	0	0	0	0	0
TRIAE_CS42_7AS_TGACv1_570935_AA1842660.4	auxin F-box protein 5	0	1.3909	0	0	0	0	0	0
TRIAE_CS42_7BS_TGACv1_591823_AA1922700.1	auxin F-box protein 5	0	1.5239	0	0	0	0	0	0
TRIAE_CS42_7DS_TGACv1_624255_AA2060070.1	auxin F-box protein 5	0	1.5239	0	0	0	0	0	0
TRIAE_CS42_2BL_TGACv1_129388_AA0381250.1	SKP1-interacting partner 15	0	-1.60461	0	-1.01947	0	0	0	0
TRIAE_CS42_2DL_TGACv1_160351_AA0549640.1	SKP1-interacting partner 15	0	-1.60461	0	-1.01947	0	0	0	0
TRIAE_CS42_5BL_TGACv1_404180_AA1288440.1	SKP1-like 14	0	0	0	-1.36613	0	0	0	0
TRIAE_CS42_5DL_TGACv1_434642_AA1439370.1	SKP1-like 14	0	0	0	-1.19252	0	0	0	0
TRIAE_CS42_1AS_TGACv1_020222_AA0075800.1	SKP1-like 4	0	-1.30783	0	0	0	0	0	0
TRIAE_CS42_1BL_TGACv1_035031_AA0146020.1	SKP1-like 4	0	-1.30783	0	0	0	0	0	0
TRIAE_CS42_1DL_TGACv1_064625_AA0235150.1	SKP1-like 4	0	-1.30783	0	0	0	0	0	0
TRIAE_CS42_1BL_TGACv1_031568_AA0116280.1	OsIAA18 - Auxin-responsive Aux/IAA gene family member, expressed	-1.33305	0	2.3167	1.94656	0	0	1.97707	3.12592
TRIAE_CS42_1AL_TGACv1_002205_AA0039730.2	OsIAA18 - Auxin-responsive Aux/IAA gene family member, expressed	-1.33305	0	2.3167	1.9952	0	0	1.97707	3.12592
TRIAE_CS42_3AL_TGACv1_195115_AA0644950.1	OsIAA6 - Auxin-responsive Aux/IAA gene family member, expressed	0	0	0	0	0	0	0	2.53783
TRIAE_CS42_3DL_TGACv1_251159_AA0878220.1	OsIAA6 - Auxin-responsive Aux/IAA gene family member, expressed	0	0	0	0	0	0	0	2.53783
TRIAE_CS42_7BL_TGACv1_578058_AA1888590.1	OsIAA25 - Auxin-responsive Aux/IAA gene family member, expressed	0	0	0	0	0	0	0	1.09898
TRIAE_CS42_7DL_TGACv1_603709_AA1987720.1	OsIAA25 - Auxin-responsive Aux/IAA gene family member, expressed	0	0	0	0	0	0	0	1.09898
TRIAE_CS42_1AS_TGACv1_019096_AA0060570.1	OsIAA15 - Auxin-responsive Aux/IAA gene family member, expressed	0	1.08869	0	0	0	0	0	0
TRIAE_CS42_1BS_TGACv1_051311_AA0179100.4	OsIAA15 - Auxin-responsive Aux/IAA gene family member, expressed	0	1.86518	0	0	0	0	0	0
TRIAE_CS42_6AL_TGACv1_472224_AA1519420.4	OsIAA10 - Auxin-responsive Aux/IAA gene family member, expressed	0	0	0	-2.06122	0	0	0	0
TRIAE_CS42_6BL_TGACv1_500942_AA1611920.1	OsIAA10 - Auxin-responsive Aux/IAA gene family member, expressed	0	0	0	-1.88246	0	0	0	0
TRIAE_CS42_6DL_TGACv1_528829_AA1716440.4	OsIAA10 - Auxin-responsive Aux/IAA gene family member, expressed	0	0	0	-1.84198	0	0	0	0
TRIAE_CS42_5BL_TGACv1_404191_AA1289280.1	OsIAA14 - Auxin-responsive Aux/IAA gene family member, expressed	1.07183	1.61703	1.90205	2.26664	0	0	0	0
TRIAE_CS42_1DL_TGACv1_062995_AA0222740.1	OsIAA19 - Auxin-responsive Aux/IAA gene family member, expressed	1.25576	1.18336	0	-1.0604	0	0	0	0
TRIAE_CS42_3DS_TGACv1_271546_AA0902110.1	OsIAA16 - Auxin-responsive Aux/IAA gene family member, expressed	0	0	0	-1.59484	0	0	0	0
TRIAE_CS42_3B_TGACv1_224322_AA0795230.1	OsIAA16 - Auxin-responsive Aux/IAA gene family member, expressed	0	0	0	-1.5357	0	0	0	0
TRIAE_CS42_7AL_TGACv1_559069_AA1797960.1	OsIAA23 - Auxin-responsive Aux/IAA gene family member, expressed	0	1.65288	0	0	0	0	0	0
TRIAE_CS42_7DL_TGACv1_603733_AA1988060.1	OsIAA23 - Auxin-responsive Aux/IAA gene family member, expressed	0	1.65288	0	0	0	0	0	0
TRIAE_CS42_5BS_TGACv1_423559_AA1379430.1	OsIAA30 - Auxin-responsive Aux/IAA gene family member, expressed	1.22304	0	0	-1.46701	0	0	0	0
TRIAE_CS42_5DS_TGACv1_457062_AA1481640.1	OsIAA30 - Auxin-responsive Aux/IAA gene family member, expressed	1.22304	0	0	-1.46701	0	0	0	0
TRIAE_CS42_5AS_TGACv1_393963_AA1277380.1	OsIAA30 - Auxin-responsive Aux/IAA gene family member, expressed	1.23616	0	0	-1.40491	0	0	0	0
TRIAE_CS42_5AS_TGACv1_392869_AA1265640.1	OsIAA31 - Auxin-responsive Aux/IAA gene family member, expressed	2.70672	1.63156	0	0	0	0	0	0
TRIAE_CS42_5BS_TGACv1_423197_AA1370330.1	OsIAA31 - Auxin-responsive Aux/IAA gene family member, expressed	2.70672	1.63156	0	0	0	0	0	0
TRIAE_CS42_5DS_TGACv1_458100_AA1492020.1	OsIAA31 - Auxin-responsive Aux/IAA gene family member, expressed	2.70672	1.63156	0	0	0	0	0	0
TRIAE_CS42_3B_TGACv1_221188_AA0733370.1	OsIAA5 - Auxin-responsive Aux/IAA gene family member, expressed	0	0	0	-1.04198	0	0	0	0
TRIAE_CS42_1AL_TGACv1_001153_AA0026130.1	OsIAA19 - Auxin-responsive Aux/IAA gene family member, expressed	0	0	0	-1.83275	0	0	0	-1.28312
TRIAE_CS42_1BL_TGACv1_031039_AA0106480.2	OsIAA19 - Auxin-responsive Aux/IAA gene family member, expressed	0	0	0	-1.16627	0	0	0	-1.30597
TRIAE_CS42_5AL_TGACv1_379509_AA1256480.1	OsIAA12 - Auxin-responsive Aux/IAA gene family member, expressed	0	0	0	-2.88676	0	0	0	-1.36669
TRIAE_CS42_U_TGACv1_644432_AA2139510.1	OsIAA12 - Auxin-responsive Aux/IAA gene family member, expressed	0	0	0	-2.88676	0	0	0	-1.36669
TRIAE_CS42_5BL_TGACv1_404158_AA1287290.1	OsIAA12 - Auxin-responsive Aux/IAA gene family member, expressed	0	0	0	-3.07328	0	0	0	-1.57825
TRIAE_CS42_4AL_TGACv1_289675_AA0974920.1	OsIAA27 - Auxin-responsive Aux/IAA gene family member, expressed	0	0	0	0	0	0	0	-1.78884
TRIAE_CS42_4DS_TGACv1_361044_AA1159620.1	OsIAA27 - Auxin-responsive Aux/IAA gene family member, expressed	0	0	0	0	0	0	0	-1.78884
TRIAE_CS42_3AS_TGACv1_210780_AA0678770.1	OsIAA16 - Auxin-responsive Aux/IAA gene family member, expressed	0	0	0	0	0	0	0	-4.67183

## Sheet: Cytokinin
Gene Locus	Annotation	CF T vs. T1	CF T vs. T2	CS T vs. T1	CS T vs. T2	HF T vs. T1	HF T vs. T2	HS T vs. T1	HS T vs. T2
TRIAE_CS42_1AL_TGACv1_002153_AA0039220.1	cytokinin dehydrogenase	0	0	0	0	0	-2.30233	0	-3.52788
TRIAE_CS42_1BL_TGACv1_031106_AA0107890.1	cytokinin dehydrogenase	0	0	0	0	0	-2.30233	0	-3.52788
TRIAE_CS42_7AL_TGACv1_556452_AA1763270.1	cytokinin dehydrogenase	0	0	0	0	0	0	0	1.29901
TRIAE_CS42_7BL_TGACv1_580121_AA1912120.1	cytokinin dehydrogenase	0	0	0	0	0	0	0	1.29901
TRIAE_CS42_7DL_TGACv1_603091_AA1975740.1	cytokinin dehydrogenase	-1.00101	0	0	0	0	0	0	1.32697
TRIAE_CS42_U_TGACv1_641487_AA2096190.1	cytokinin dehydrogenase	1.20474	0	0	-1.83641	0	0	0	1.45987
TRIAE_CS42_3DL_TGACv1_249285_AA0844270.1	cytokinin dehydrogenase	2.1596	0	0	-1.74048	0	0	0	1.73328
TRIAE_CS42_3AL_TGACv1_194363_AA0631800.1	cytokinin dehydrogenase	2.14276	0	0	-1.66818	0	0	0	1.73304
TRIAE_CS42_3B_TGACv1_225183_AA0805930.1	cytokinin dehydrogenase	2.1596	0	0	-1.74048	0	0	0	1.75594
TRIAE_CS42_1AL_TGACv1_002523_AA0042820.1	cytokinin dehydrogenase	0	0	0	2.77741	0	0	0	2.9922
TRIAE_CS42_1BL_TGACv1_031866_AA0122010.1	cytokinin dehydrogenase	0	0	0	2.77741	0	0	0	2.9922
TRIAE_CS42_1DL_TGACv1_061811_AA0203710.1	cytokinin dehydrogenase	0	0	0	2.77741	0	0	0	2.9922
TRIAE_CS42_3B_TGACv1_222143_AA0758190.1	cytokinin dehydrogenase	1.08248	0	0	-1.86038	0	0	0	0
TRIAE_CS42_3DL_TGACv1_249970_AA0859480.1	cytokinin dehydrogenase	1.08248	0	0	-1.86038	0	0	0	0
TRIAE_CS42_3AS_TGACv1_212905_AA0704020.1	cytokinin dehydrogenase	0	0	0	0	0	-1.19314	0	0
TRIAE_CS42_2AL_TGACv1_093937_AA0289660.1	Type-A response regulator, expressed	0	-2.47179	-2.57139	-2.75719	0	-1.38496	0	-2.81194
TRIAE_CS42_2BL_TGACv1_132162_AA0435700.1	Type-A response regulator, expressed	0	-2.39452	-2.57139	-2.75719	0	-1.35787	0	-2.81704
TRIAE_CS42_2DL_TGACv1_159532_AA0539450.1	Type-A response regulator, expressed	0	-2.39452	-2.57139	-2.75719	0	-1.35787	0	-2.81704
TRIAE_CS42_3DL_TGACv1_251970_AA0886640.1	Type-A response regulator, expressed	0	-3.67678	-3.02073	-5.35352	0	0	0	-1.09106
TRIAE_CS42_5AL_TGACv1_376064_AA1231780.1	Type-A response regulator, expressed	0	-2.13301	-1.45561	-2.7322	0	0	0	-1.00754
TRIAE_CS42_2AL_TGACv1_093937_AA0289660.1	OsRR1 type-A response regulator	0	-2.47179	-2.57139	-2.57139	0	-1.38496	0	-2.81194
TRIAE_CS42_2BL_TGACv1_132162_AA0435700.1	OsRR1 type-A response regulator	0	-2.39452	-2.57139	-2.57139	0	-1.35787	0	-2.81704
TRIAE_CS42_2DL_TGACv1_159532_AA0539450.1	OsRR1 type-A response regulator	0	-2.39452	-2.57139	-2.57139	0	-1.35787	0	-2.81704
TRIAE_CS42_3DL_TGACv1_251970_AA0886640.1	OsRR1 type-A response regulator	0	-3.67678	-3.02073	-3.02073	0	0	0	-1.09106
TRIAE_CS42_5AL_TGACv1_376064_AA1231780.1	OsRR1 type-A response regulator	0	-2.13301	-1.45561	-1.45561	0	0	0	-1.00754
TRIAE_CS42_4AL_TGACv1_288637_AA0954120.1	OsRR1 type-A response regulator	0	0	0	0	0	0	0	1.03227
TRIAE_CS42_4DS_TGACv1_360993_AA1157800.1	OsRR1 type-A response regulator	0	0	0	0	0	0	0	1.03227

## Sheet: Ethylene
Gene Locus	Annotation	CF T vs. T1	CF T vs. T2	CS T vs. T1	CS T vs. T2	HF T vs. T1	HF T vs. T2	HS T vs. T1	HS T vs. T2
TRIAE_CS42_4AS_TGACv1_307300_AA1019280.1	Ethylene Response Factor (ERF)	-1.12741	-1.26488	0	0	0	0	0	0
TRIAE_CS42_4BL_TGACv1_321980_AA1067430.1	Ethylene Response Factor (ERF)	-1.12741	-1.26488	0	0	0	0	0	0
TRIAE_CS42_4DL_TGACv1_344201_AA1144840.1	Ethylene Response Factor (ERF)	-1.06861	-1.32081	0	0	0	0	0	0
TRIAE_CS42_4AS_TGACv1_306982_AA1015800.1	Ethylene Response Factor (ERF)	0	-3.79237	0	0	0	0	0	3.84122
TRIAE_CS42_4DL_TGACv1_342637_AA1118830.1	Ethylene Response Factor (ERF)	0	-3.79237	0	0	0	0	0	3.84122
TRIAE_CS42_1AL_TGACv1_000361_AA0010050.1	Ethylene Response Factor (ERF)	0	-3.71559	0	-3.0496	0	0	0	0
TRIAE_CS42_4BL_TGACv1_320969_AA1052810.1	Ethylene Response Factor (ERF)	0	-3.52772	0	0	0	0	0	3.5791
TRIAE_CS42_4AS_TGACv1_306718_AA1012360.1	Ethylene Response Factor (ERF)	0	-1.93377	0	0	0	0	0	4.04456
TRIAE_CS42_U_TGACv1_641158_AA2086950.1	Ethylene Response Factor (ERF)	0	-1.68745	0	0	0	0	0	2.10221
TRIAE_CS42_2DL_TGACv1_158198_AA0512160.1	Ethylene Response Factor (ERF)	0	-1.59244	0	0	0	0	0	2.10221
TRIAE_CS42_2AL_TGACv1_094549_AA0299530.1	Ethylene Response Factor (ERF)	0	-1.55557	0	0	0	0	0	2.36608
TRIAE_CS42_4BL_TGACv1_320475_AA1040760.1	Ethylene Response Factor (ERF)	0	-1.27466	0	0	0	0	0	3.46572
TRIAE_CS42_U_TGACv1_643085_AA2127120.1	Ethylene Response Factor (ERF)	0	-1.17695	0	0	0	0	1.19758	3.50111
TRIAE_CS42_3DL_TGACv1_252924_AA0892640.1	Ethylene Response Factor (ERF)	0	0	0	-1.56279	0	0	0	1.0021
TRIAE_CS42_1AL_TGACv1_000371_AA0010510.1	Ethylene Response Factor (ERF)	0	0	0	0	0	0	0	-1.46229
TRIAE_CS42_1BL_TGACv1_030996_AA0105380.1	Ethylene Response Factor (ERF)	0	0	0	0	0	0	0	-1.36771
TRIAE_CS42_1BL_TGACv1_031332_AA0111760.1	Ethylene Response Factor (ERF)	0	0	0	0	0	0	0	-1.10635
TRIAE_CS42_1DL_TGACv1_062173_AA0209980.1	Ethylene Response Factor (ERF)	0	0	0	0	0	0	0	-1.36771
TRIAE_CS42_2AL_TGACv1_093206_AA0275060.1	Ethylene Response Factor (ERF)	0	0	0	0	0	0	0	3.80907
TRIAE_CS42_2AL_TGACv1_094602_AA0300300.1	Ethylene Response Factor (ERF)	0	0	0	0	0	0	0	1.36885
TRIAE_CS42_2BL_TGACv1_129379_AA0380970.1	Ethylene Response Factor (ERF)	0	0	0	0	0	0	0	1.35018
TRIAE_CS42_2BL_TGACv1_129543_AA0387900.1	Ethylene Response Factor (ERF)	0	0	0	0	0	0	0	3.80907
TRIAE_CS42_2DL_TGACv1_157931_AA0502380.1	Ethylene Response Factor (ERF)	0	0	0	0	0	0	0	1.36885
TRIAE_CS42_2DL_TGACv1_159833_AA0543370.1	Ethylene Response Factor (ERF)	0	0	0	0	0	0	0	3.80907
TRIAE_CS42_3AL_TGACv1_195658_AA0652420.1	Ethylene Response Factor (ERF)	0	0	0	0	0	0	0	4.92351
TRIAE_CS42_3DL_TGACv1_250564_AA0870320.1	Ethylene Response Factor (ERF)	0	0	0	0	0	0	0	5.47579
TRIAE_CS42_4AL_TGACv1_288513_AA0950680.1	Ethylene Response Factor (ERF)	0	0	0	0	0	0	0	1.48381
TRIAE_CS42_4AS_TGACv1_308646_AA1028840.1	Ethylene Response Factor (ERF)	0	0	0	0	0	0	0	-2.19915
TRIAE_CS42_4BL_TGACv1_320533_AA1042420.1	Ethylene Response Factor (ERF)	0	0	0	0	0	0	0	-2.07074
TRIAE_CS42_4DL_TGACv1_342392_AA1112370.1	Ethylene Response Factor (ERF)	0	0	0	0	0	0	0	-2.22229
TRIAE_CS42_5AL_TGACv1_374268_AA1195630.1	Ethylene Response Factor (ERF)	0	0	0	0	0	0	0	-2.28819
TRIAE_CS42_5AL_TGACv1_377644_AA1248500.1	Ethylene Response Factor (ERF)	0	0	0	0	0	0	0	1.39173
TRIAE_CS42_5BL_TGACv1_404267_AA1293000.1	Ethylene Response Factor (ERF)	0	0	0	0	0	0	0	1.39173
TRIAE_CS42_5BL_TGACv1_404689_AA1308520.1	Ethylene Response Factor (ERF)	0	0	0	0	0	0	0	-2.28819
TRIAE_CS42_5DL_TGACv1_433787_AA1422100.1	Ethylene Response Factor (ERF)	0	0	0	0	0	0	0	-2.28819
TRIAE_CS42_5DL_TGACv1_434028_AA1427500.1	Ethylene Response Factor (ERF)	0	0	0	0	0	0	0	5.99521
TRIAE_CS42_5DL_TGACv1_436113_AA1458150.1	Ethylene Response Factor (ERF)	0	0	0	0	0	0	0	1.39173
TRIAE_CS42_6AL_TGACv1_473700_AA1532500.1	Ethylene Response Factor (ERF)	0	0	0	0	0	0	0	5.23686
TRIAE_CS42_6BL_TGACv1_500735_AA1609070.1	Ethylene Response Factor (ERF)	0	0	0	0	0	0	0	5.23686
TRIAE_CS42_6DL_TGACv1_526341_AA1680010.1	Ethylene Response Factor (ERF)	0	0	0	0	0	0	0	5.23686
TRIAE_CS42_6DL_TGACv1_529086_AA1717400.1	Ethylene Response Factor (ERF)	0	0	0	0	0	0	0	1.05506
TRIAE_CS42_3B_TGACv1_225151_AA0805500.1	Ethylene Response Factor (ERF)	0	0	0	2.93167	0	0	0	8.90686
TRIAE_CS42_5BL_TGACv1_405871_AA1336810.1	Ethylene Response Factor (ERF)	0	0	0	3.821	0	0	0	5.79425
TRIAE_CS42_5AL_TGACv1_373962_AA1185480.1	Ethylene Response Factor (ERF)	0	0	0	3.98847	0	0	0	5.99521
TRIAE_CS42_1AL_TGACv1_000567_AA0014790.1	Ethylene Response Factor (ERF)	0	0	7.24467	0	0	3.82972	0	1.96508
TRIAE_CS42_5BL_TGACv1_404951_AA1316100.1	Ethylene Response Factor (ERF)	0	1.09948	0	0	0	0	0	0
TRIAE_CS42_5DL_TGACv1_433643_AA1418260.2	Ethylene Response Factor (ERF)	0	1.09948	0	0	0	0	0	0
TRIAE_CS42_6AS_TGACv1_485727_AA1550820.1	Ethylene Response Factor (ERF)	0	1.38982	0	0	0	0	0	0
TRIAE_CS42_6BS_TGACv1_514865_AA1665170.1	Ethylene Response Factor (ERF)	0	1.38982	0	0	0	0	0	0
TRIAE_CS42_6DS_TGACv1_543415_AA1739720.1	Ethylene Response Factor (ERF)	0	1.38982	0	0	0	0	0	0
TRIAE_CS42_3AL_TGACv1_193584_AA0613780.1	Ethylene Response Factor (ERF)	0	1.48765	0	0	0	0	0	3.31512
TRIAE_CS42_7BS_TGACv1_592530_AA1939910.1	Ethylene Response Factor (ERF)	0	1.55277	0	3.81476	0	1.85421	0	3.45053
TRIAE_CS42_7DS_TGACv1_623962_AA2057840.1	Ethylene Response Factor (ERF)	0	1.55277	0	3.81476	0	1.85421	0	3.45053
TRIAE_CS42_3AL_TGACv1_196197_AA0658060.1	Ethylene Response Factor (ERF)	0	2.0171	0	2.4996	0	0	0	0
TRIAE_CS42_6AL_TGACv1_471895_AA1515700.1	Ethylene Response Factor (ERF)	0	2.20778	0	0	0	0	0	0
TRIAE_CS42_7AS_TGACv1_569387_AA1814810.1	Ethylene Response Factor (ERF)	0	2.55132	0	1.64463	0	0	0	1.31872
TRIAE_CS42_7DS_TGACv1_621751_AA2025220.1	Ethylene Response Factor (ERF)	0	2.56026	0	1.64463	0	0	0	1.39627
TRIAE_CS42_7BS_TGACv1_593677_AA1953710.1	Ethylene Response Factor (ERF)	0	2.9511	0	1.3108	0	0	0	1.25037
TRIAE_CS42_2BL_TGACv1_132458_AA0437860.1	Ethylene Response Factor (ERF)	0	3.44839	0	0	0	0	0	0
TRIAE_CS42_2DL_TGACv1_157939_AA0502670.1	Ethylene Response Factor (ERF)	0	3.65874	0	0	0	0	0	0
TRIAE_CS42_1BL_TGACv1_031346_AA0112090.1	Ethylene Response Factor (ERF)	0	4.56668	0	1.6858	0	0	0	1.67279
TRIAE_CS42_1AL_TGACv1_000814_AA0019580.1	Ethylene Response Factor (ERF)	0	4.71255	0	1.58632	0	0	0	1.76367
TRIAE_CS42_6BL_TGACv1_500744_AA1609150.1	Ethylene Response Factor (ERF)	0	4.92633	0	4.84627	0	0	0	5.8147
TRIAE_CS42_6DL_TGACv1_526681_AA1689770.1	Ethylene Response Factor (ERF)	0	4.92633	0	4.84627	0	0	0	5.8147
TRIAE_CS42_6AL_TGACv1_472799_AA1526120.1	Ethylene Response Factor (ERF)	0	4.93458	0	2.11665	0	0	0	0
TRIAE_CS42_6BL_TGACv1_502029_AA1622520.1	Ethylene Response Factor (ERF)	0	4.96235	0	1.90894	0	0	0	0
TRIAE_CS42_6DL_TGACv1_526315_AA1679280.1	Ethylene Response Factor (ERF)	0	4.96235	0	1.90894	0	0	0	0
TRIAE_CS42_7AL_TGACv1_556681_AA1768690.1	Ethylene Response Factor (ERF)	0	5.21955	3.12645	2.5327	0	0	0	7.85444
TRIAE_CS42_7DL_TGACv1_606411_AA2010000.1	Ethylene Response Factor (ERF)	0	5.47282	3.27582	2.68075	0	0	0	8.37455
TRIAE_CS42_6AL_TGACv1_471622_AA1511920.1	Ethylene Response Factor (ERF)	1.05952	0	0	0	0	0	0	1.62122
TRIAE_CS42_4BL_TGACv1_322148_AA1068990.1	Ethylene Response Factor (ERF)	1.12852	0	0	0	0	0	0	0
TRIAE_CS42_6BL_TGACv1_500010_AA1597160.1	Ethylene Response Factor (ERF)	1.14958	0	0	-1.00182	0	0	0	2.35628
TRIAE_CS42_1BL_TGACv1_032814_AA0134350.1	Ethylene Response Factor (ERF)	1.18413	-3.77335	0	-2.80272	0	0	0	0
TRIAE_CS42_6DL_TGACv1_526331_AA1679610.1	Ethylene Response Factor (ERF)	1.28911	0	0	0	0	0	0	1.62719
TRIAE_CS42_1BL_TGACv1_032766_AA0133950.1	Ethylene Response Factor (ERF)	1.32067	1.06225	0	-1.50415	0	0	0	0
TRIAE_CS42_1DL_TGACv1_061871_AA0205010.1	Ethylene Response Factor (ERF)	1.43063	-4.03317	0	-2.65579	0	0	0	0
TRIAE_CS42_3DL_TGACv1_249083_AA0837000.1	Ethylene Response Factor (ERF)	1.54537	2.37098	0	2.73909	0	0	0	0
TRIAE_CS42_1AL_TGACv1_000905_AA0021520.1	Ethylene Response Factor (ERF)	1.60334	1.01604	0	-1.84704	0	0	0	0
TRIAE_CS42_1DL_TGACv1_061441_AA0195350.1	Ethylene Response Factor (ERF)	1.60334	1.01604	0	-1.84704	0	0	0	0
TRIAE_CS42_2AL_TGACv1_095186_AA0307950.1	Ethylene Response Factor (ERF)	1.63756	0	0	-1.65647	0	0	0	1.91622
TRIAE_CS42_2DL_TGACv1_162895_AA0563810.1	Ethylene Response Factor (ERF)	1.66811	0	0	-1.67198	0	0	0	1.91622
TRIAE_CS42_3AL_TGACv1_194146_AA0627440.1	Ethylene Response Factor (ERF)	1.75395	1.51774	0	0	0	0	0	1.39234
TRIAE_CS42_2BL_TGACv1_129475_AA0385350.1	Ethylene Response Factor (ERF)	1.78853	0	0	-1.82252	0	0	0	1.79081
TRIAE_CS42_6AL_TGACv1_471682_AA1512850.1	Ethylene Response Factor (ERF)	1.88289	0	0	-4.44188	0	0	0	0
TRIAE_CS42_6BL_TGACv1_499514_AA1584790.1	Ethylene Response Factor (ERF)	1.88289	0	0	-4.44188	0	0	0	0
TRIAE_CS42_6DL_TGACv1_527421_AA1703740.1	Ethylene Response Factor (ERF)	1.88289	0	0	-4.44188	0	0	0	0
TRIAE_CS42_4BL_TGACv1_321592_AA1062650.2	Ethylene Response Factor (ERF)	1.99304	2.50834	1.92653	-1.7049	0	0	0	3.19754
TRIAE_CS42_4DL_TGACv1_344177_AA1144620.1	Ethylene Response Factor (ERF)	1.99758	2.35504	1.85805	-1.71597	0	0	0	3.12202
TRIAE_CS42_6DL_TGACv1_528052_AA1711160.1	Ethylene Response Factor (ERF)	2.01983	0	0	0	0	0	0	0
TRIAE_CS42_4AS_TGACv1_307304_AA1019300.1	Ethylene Response Factor (ERF)	2.02935	2.37168	1.77054	-1.63036	0	0	0	3.1446
TRIAE_CS42_2AL_TGACv1_094374_AA0296690.1	Ethylene Response Factor (ERF)	2.29749	2.95398	0	0	0	0	0	1.43651
TRIAE_CS42_3B_TGACv1_222710_AA0769340.1	Ethylene Response Factor (ERF)	2.31751	1.46995	0	0	0	0	0	1.40424
TRIAE_CS42_2DL_TGACv1_159075_AA0531860.1	Ethylene Response Factor (ERF)	2.35984	3.02848	0	0	0	0	0	0
TRIAE_CS42_5AL_TGACv1_374983_AA1213230.1	Ethylene Response Factor (ERF)	2.37276	0	0	-2.6484	0	0	0	0
TRIAE_CS42_6AL_TGACv1_472568_AA1523690.1	Ethylene Response Factor (ERF)	2.46227	0	0	0	0	0	0	0
TRIAE_CS42_6BL_TGACv1_499405_AA1581570.1	Ethylene Response Factor (ERF)	2.52667	0	0	0	0	0	0	0
TRIAE_CS42_2BL_TGACv1_129484_AA0385640.1	Ethylene Response Factor (ERF)	2.64149	3.21731	0	0	0	0	0	1.28814
TRIAE_CS42_6AL_TGACv1_472289_AA1520520.1	Ethylene Response Factor (ERF)	2.81856	3.34106	2.02732	0	0	0	0	3.27383
TRIAE_CS42_6BL_TGACv1_500080_AA1598470.1	Ethylene Response Factor (ERF)	2.97279	3.72098	2.15641	0	0	0	0	3.40766
TRIAE_CS42_6DL_TGACv1_527023_AA1697360.1	Ethylene Response Factor (ERF)	3.13959	3.44007	1.95607	0	0	0	0	3.45152
TRIAE_CS42_1BL_TGACv1_030266_AA0084590.1	Ethylene Response Factor (ERF)	4.58143	0	0	-2.99027	0	0	0	0
TRIAE_CS42_2AL_TGACv1_093266_AA0276100.1	Ethylene Response Factor (ERF)	4.69431	0	0	0	0	0	0	0
TRIAE_CS42_2DL_TGACv1_158300_AA0515150.1	Ethylene Response Factor (ERF)	4.69431	0	0	0	0	0	0	0
TRIAE_CS42_2BL_TGACv1_129783_AA0395770.1	Ethylene Response Factor (ERF)	6.27604	0	0	0	0	0	0	0
TRIAE_CS42_1AL_TGACv1_000668_AA0016690.1	Ethylene Response Factor (ERF)	6.92449	0	0	-3.04946	0	0	0	0
TRIAE_CS42_6AL_TGACv1_472980_AA1527800.1	Ethylene receptor 4	0	0	2.44657	2.38118	0	0	0	0
TRIAE_CS42_6BL_TGACv1_501315_AA1615940.1	Ethylene receptor 4	0	0	2.44657	2.38118	0	0	0	0
TRIAE_CS42_6DL_TGACv1_527107_AA1698680.1	Ethylene receptor 4	0	0	2.44657	2.38118	0	0	0	0
TRIAE_CS42_6BL_TGACv1_499439_AA1582570.2	1-aminocyclopropane-1-carboxylate oxidase	0	-1.61567	0	0	0	0	0	0
TRIAE_CS42_5BL_TGACv1_404462_AA1300620.1	1-aminocyclopropane-1-carboxylate oxidase 1	1.79314	5.74754	2.04019	2.93354	0	0	0	0
TRIAE_CS42_5DL_TGACv1_434865_AA1442790.1	1-aminocyclopropane-1-carboxylate oxidase 1	1.79314	5.74754	2.04019	2.93354	0	0	0	0
TRIAE_CS42_5BL_TGACv1_405108_AA1320210.2	1-aminocyclopropane-1-carboxylate oxidase 1	2.12898	0	0	0	0	0	0	0
TRIAE_CS42_6BL_TGACv1_499439_AA1582590.1	1-aminocyclopropane-1-carboxylate oxidase	0	1.16054	1.77058	3.0861	0	0	0	0
TRIAE_CS42_7AL_TGACv1_559566_AA1800100.1	1-aminocyclopropane-1-carboxylate oxidase 1	0	2.34773	0	0	0	0	0	0
TRIAE_CS42_7DL_TGACv1_602693_AA1965460.1	1-aminocyclopropane-1-carboxylate oxidase 1	0	2.51652	0	0	0	0	-3.2144	-3.2144
TRIAE_CS42_U_TGACv1_641571_AA2098420.1	1-aminocyclopropane-1-carboxylate oxidase 1	0	2.51652	0	0	0	0	-3.2144	-3.2144
TRIAE_CS42_5DL_TGACv1_435322_AA1448960.2	1-aminocyclopropane-1-carboxylate oxidase 1	0	2.9979	0	0	0	0	0	0
TRIAE_CS42_5AL_TGACv1_377407_AA1246570.3	1-aminocyclopropane-1-carboxylate oxidase 1	0	3.03414	0	0	0	0	0	0
TRIAE_CS42_5AL_TGACv1_378813_AA1254700.1	1-aminocyclopropane-1-carboxylate oxidase 1	0	3.33175	0	0	0	0	0	0
TRIAE_CS42_1BS_TGACv1_050442_AA0172070.1	1-aminocyclopropane-1-carboxylate oxidase	0	0	1.06568	0	0	0	0	0
TRIAE_CS42_1DS_TGACv1_082230_AA0264230.2	1-aminocyclopropane-1-carboxylate oxidase	0	0	1.20726	0	0	0	2.34105	2.34105
TRIAE_CS42_1AS_TGACv1_019685_AA0069860.1	1-aminocyclopropane-1-carboxylate oxidase	0	0	1.21081	0	0	0	2.35656	2.35656
TRIAE_CS42_6BL_TGACv1_500886_AA1611300.1	1-aminocyclopropane-1-carboxylate oxidase	0	0	1.55976	3.21819	0	0	0	0
TRIAE_CS42_6DL_TGACv1_527981_AA1710420.1	1-aminocyclopropane-1-carboxylate oxidase	0	0	1.55976	3.21819	0	0	0	0
TRIAE_CS42_6BL_TGACv1_503052_AA1627080.1	1-aminocyclopropane-1-carboxylate oxidase	0	0	1.60749	3.24012	0	0	0	0
TRIAE_CS42_6DL_TGACv1_528185_AA1712260.1	1-aminocyclopropane-1-carboxylate oxidase	0	0	1.60749	3.24012	0	0	0	0
TRIAE_CS42_6AL_TGACv1_474301_AA1534910.1	1-aminocyclopropane-1-carboxylate oxidase	0	0	1.67835	3.04891	0	0	0	0
TRIAE_CS42_6AL_TGACv1_473857_AA1533250.1	1-aminocyclopropane-1-carboxylate oxidase	0	0	1.77058	3.61563	0	0	0	0
TRIAE_CS42_6BL_TGACv1_502324_AA1624290.1	1-aminocyclopropane-1-carboxylate oxidase	0	0	0	3.42128	0	0	0	0
TRIAE_CS42_6DL_TGACv1_529073_AA1717380.1	1-aminocyclopropane-1-carboxylate oxidase	0	0	0	4.52925	0	0	0	0
TRIAE_CS42_1AS_TGACv1_020114_AA0074820.1	1-aminocyclopropane-1-carboxylate oxidase	0	0	0	0	0	0	1.28939	1.28939
TRIAE_CS42_1DS_TGACv1_081885_AA0263200.1	1-aminocyclopropane-1-carboxylate oxidase	0	0	0	0	0	0	1.57672	1.57672

## Sheet: T1 Halberd response
Gene Locus	Annotation	CF T vs. T1	CF T vs. T2	CS T vs. T1	CS T vs. T2	HF T vs. T1	HF T vs. T2	HS T vs. T1	HS T vs. T2
TRIAE_CS42_1BS_TGACv1_049737_AA0160660.1	Disease resistance protein RGA2	2.7	0	0	0	-2.5	0	0	0
TRIAE_CS42_1BS_TGACv1_049737_AA0160650.1	Expressed protein	2.3	0	0	0	-2.5	0	0	0
TRIAE_CS42_1DS_TGACv1_080802_AA0253930.1		2.3	0	0	0	-2.5	0	0	0
TRIAE_CS42_4BL_TGACv1_320648_AA1045580.1		0	0	0	0	-3	0	0	0
TRIAE_CS42_5BL_TGACv1_407430_AA1356810.1	BBTI11 - Bowman-Birk type bran trypsin inhibitor	0	0	0	0	-2.3	0	0	0
TRIAE_CS42_7DS_TGACv1_624656_AA2062490.1	Early nodulin 93 ENOD93 protein	0	0	0	0	-5	0	0	0
TRIAE_CS42_U_TGACv1_642097_AA2111410.1		0	0	0	0	-2.7	0	0	0
TRIAE_CS42_7AL_TGACv1_559359_AA1799290.1	LTPL4 - Protease inhibitor/seed storage/LTP protein	0	0	0	0	2	0	0	0
TRIAE_CS42_7BL_TGACv1_581271_AA1916920.1		0	0	0	0	2	0	0	0
TRIAE_CS42_7DL_TGACv1_602767_AA1967920.1		0	0	0	0	2	0	0	0
